# Supplementary material for: Systematic analysis of the lysine acetylome in Fusarium graminearum
Source: BMC Genomics. 2016 Dec 13;17:1019. doi: 10.1186/s12864-016-3361-3 (PMC5153868; doi:10.1186/s12864-016-3361-3)
Supplement: Additional file 2: Table S1. — The identified acetylated sites in F.graminrarum. (XLS 401 kb) [file 12864_2016_3361_MOESM2_ESM.xls]

## Sheet: Annotation summary
Table S1 The identified acetylated sites in F.graminrarum
Protein	Fasta headers	PEP	Modification (K) Probabilities	Position	Mass error [ppm]	Peptide Score	Subcellular Location	Localization prob	biological_process	molecular_function	cellular_component	KO No.	Gene desc	Pathway desc	Interpro ID	Domain desc
758211306	>gi|758211306|ref|XP_011327820.1| histone H2B [Fusarium graminearum PH-1];>gi|558866413|gb|ESU16496.1| histone H2B [Fusarium graminearum PH-1];>gi|110279007|sp|Q4HTT2.3|H2B_GIBZE RecName: Full=Histone H2B	0.0245218	AADK(0.936)K(0.339)PASK(0.725)APATASK(1)APEK	8	-1.0721	88.182	nuclear	0.936492		protein binding;molecular_function;binding;protein dimerization activity;protein heterodimerization activity;					IPR000558;IPR009072;IPR007125;	Histone H2B;Histone-fold;Histone core;
758211306	>gi|758211306|ref|XP_011327820.1| histone H2B [Fusarium graminearum PH-1];>gi|558866413|gb|ESU16496.1| histone H2B [Fusarium graminearum PH-1];>gi|110279007|sp|Q4HTT2.3|H2B_GIBZE RecName: Full=Histone H2B	4.26e-06	K(0.857)PASK(0.143)APATASK(1)APEK	9	0.1072	122.14	nuclear	0.857026		protein binding;molecular_function;binding;protein dimerization activity;protein heterodimerization activity;					IPR000558;IPR009072;IPR007125;	Histone H2B;Histone-fold;Histone core;
758211306	>gi|758211306|ref|XP_011327820.1| histone H2B [Fusarium graminearum PH-1];>gi|558866413|gb|ESU16496.1| histone H2B [Fusarium graminearum PH-1];>gi|110279007|sp|Q4HTT2.3|H2B_GIBZE RecName: Full=Histone H2B	2.73e-06	PASK(1)APATASK(1)APEK	13	0.96727	125.96	nuclear	1		protein binding;molecular_function;binding;protein dimerization activity;protein heterodimerization activity;					IPR000558;IPR009072;IPR007125;	Histone H2B;Histone-fold;Histone core;
758211306	>gi|758211306|ref|XP_011327820.1| histone H2B [Fusarium graminearum PH-1];>gi|558866413|gb|ESU16496.1| histone H2B [Fusarium graminearum PH-1];>gi|110279007|sp|Q4HTT2.3|H2B_GIBZE RecName: Full=Histone H2B	2.73e-06	PASK(1)APATASK(1)APEK	20	0.96727	125.96	nuclear	1		protein binding;molecular_function;binding;protein dimerization activity;protein heterodimerization activity;					IPR000558;IPR009072;IPR007125;	Histone H2B;Histone-fold;Histone core;
758211306	>gi|758211306|ref|XP_011327820.1| histone H2B [Fusarium graminearum PH-1];>gi|558866413|gb|ESU16496.1| histone H2B [Fusarium graminearum PH-1];>gi|110279007|sp|Q4HTT2.3|H2B_GIBZE RecName: Full=Histone H2B	0.000165528	LILPGELAK(1)HAVSEGTK	119	-1.3208	82.663	nuclear	1		protein binding;molecular_function;binding;protein dimerization activity;protein heterodimerization activity;					IPR000558;IPR009072;IPR007125;	Histone H2B;Histone-fold;Histone core;
758192157	>gi|758192157|ref|XP_011318457.1| hypothetical protein FGSG_02523 [Fusarium graminearum PH-1];>gi|558857889|gb|ESU07972.1| hypothetical protein FGSG_02523 [Fusarium graminearum PH-1];>gi|115502855|sp|Q4IJT5.1|TCTP_GIBZE RecName: Full=Translationally-contro	0.0286413	AFETGASK(1)FVK	117	-1.3295	49.632	cytosol	1							IPR018103;IPR018105;IPR011057;IPR011323;	"Translationally controlled tumour protein, conserved site";Translationally controlled tumour protein;Mss4-like;Mss4/translationally controlled tumour-associated TCTP;
758192157	>gi|758192157|ref|XP_011318457.1| hypothetical protein FGSG_02523 [Fusarium graminearum PH-1];>gi|558857889|gb|ESU07972.1| hypothetical protein FGSG_02523 [Fusarium graminearum PH-1];>gi|115502855|sp|Q4IJT5.1|TCTP_GIBZE RecName: Full=Translationally-contro	0.0090401	FVK(1)DTIVPK	120	0.072644	63.184	cytosol	1							IPR018103;IPR018105;IPR011057;IPR011323;	"Translationally controlled tumour protein, conserved site";Translationally controlled tumour protein;Mss4-like;Mss4/translationally controlled tumour-associated TCTP;
758192157	>gi|758192157|ref|XP_011318457.1| hypothetical protein FGSG_02523 [Fusarium graminearum PH-1];>gi|558857889|gb|ESU07972.1| hypothetical protein FGSG_02523 [Fusarium graminearum PH-1];>gi|115502855|sp|Q4IJT5.1|TCTP_GIBZE RecName: Full=Translationally-contro	0.00478929	DTIVPK(1)FK	126	0.46619	75.213	cytosol	1							IPR018103;IPR018105;IPR011057;IPR011323;	"Translationally controlled tumour protein, conserved site";Translationally controlled tumour protein;Mss4-like;Mss4/translationally controlled tumour-associated TCTP;
758197912	>gi|758197912|ref|XP_011321327.1| histone H3 [Fusarium graminearum PH-1];>gi|558858745|gb|ESU08828.1| histone H3 [Fusarium graminearum PH-1];>gi|122064231|sp|Q4IER8.3|H3_GIBZE RecName: Full=Histone H3	0.000171241	EIAQDFK(1)SDLR	80	-0.30702	93.345	nuclear	1		molecular_function;binding;heterocyclic compound binding;organic cyclic compound binding;nucleic acid binding;DNA binding;	chromosome;cell;cellular_component;intracellular;protein complex;intracellular non-membrane-bounded organelle;organelle;DNA bending complex;protein-DNA complex;non-membrane-bounded organelle;macromolecular complex;intracellular organelle part;cell part;chromosomal part;intracellular organelle;intracellular part;organelle part;chromatin;DNA packaging complex;nucleosome;				IPR007125;IPR000164;IPR009072;	Histone core;Histone H3/CENP-A;Histone-fold;
758197912	>gi|758197912|ref|XP_011321327.1| histone H3 [Fusarium graminearum PH-1];>gi|558858745|gb|ESU08828.1| histone H3 [Fusarium graminearum PH-1];>gi|122064231|sp|Q4IER8.3|H3_GIBZE RecName: Full=Histone H3	1.16e-06	K(1)QLASK(1)AAR	19	-0.7386	160.36	nuclear	1		molecular_function;binding;heterocyclic compound binding;organic cyclic compound binding;nucleic acid binding;DNA binding;	chromosome;cell;cellular_component;intracellular;protein complex;intracellular non-membrane-bounded organelle;organelle;DNA bending complex;protein-DNA complex;non-membrane-bounded organelle;macromolecular complex;intracellular organelle part;cell part;chromosomal part;intracellular organelle;intracellular part;organelle part;chromatin;DNA packaging complex;nucleosome;				IPR007125;IPR000164;IPR009072;	Histone core;Histone H3/CENP-A;Histone-fold;
758197912	>gi|758197912|ref|XP_011321327.1| histone H3 [Fusarium graminearum PH-1];>gi|558858745|gb|ESU08828.1| histone H3 [Fusarium graminearum PH-1];>gi|122064231|sp|Q4IER8.3|H3_GIBZE RecName: Full=Histone H3	1.16e-06	K(1)QLASK(1)AAR	24	-0.7386	160.36	nuclear	1		molecular_function;binding;heterocyclic compound binding;organic cyclic compound binding;nucleic acid binding;DNA binding;	chromosome;cell;cellular_component;intracellular;protein complex;intracellular non-membrane-bounded organelle;organelle;DNA bending complex;protein-DNA complex;non-membrane-bounded organelle;macromolecular complex;intracellular organelle part;cell part;chromosomal part;intracellular organelle;intracellular part;organelle part;chromatin;DNA packaging complex;nucleosome;				IPR007125;IPR000164;IPR009072;	Histone core;Histone H3/CENP-A;Histone-fold;
758197912	>gi|758197912|ref|XP_011321327.1| histone H3 [Fusarium graminearum PH-1];>gi|558858745|gb|ESU08828.1| histone H3 [Fusarium graminearum PH-1];>gi|122064231|sp|Q4IER8.3|H3_GIBZE RecName: Full=Histone H3	1.08e-05	K(1)SAPSTGGVK(0.88)K(0.12)PHR	28	-1.8369	125.53	nuclear	1		molecular_function;binding;heterocyclic compound binding;organic cyclic compound binding;nucleic acid binding;DNA binding;	chromosome;cell;cellular_component;intracellular;protein complex;intracellular non-membrane-bounded organelle;organelle;DNA bending complex;protein-DNA complex;non-membrane-bounded organelle;macromolecular complex;intracellular organelle part;cell part;chromosomal part;intracellular organelle;intracellular part;organelle part;chromatin;DNA packaging complex;nucleosome;				IPR007125;IPR000164;IPR009072;	Histone core;Histone H3/CENP-A;Histone-fold;
758197912	>gi|758197912|ref|XP_011321327.1| histone H3 [Fusarium graminearum PH-1];>gi|558858745|gb|ESU08828.1| histone H3 [Fusarium graminearum PH-1];>gi|122064231|sp|Q4IER8.3|H3_GIBZE RecName: Full=Histone H3	1.08e-05	K(1)SAPSTGGVK(1)K	37	0.27536	125.53	nuclear	1		molecular_function;binding;heterocyclic compound binding;organic cyclic compound binding;nucleic acid binding;DNA binding;	chromosome;cell;cellular_component;intracellular;protein complex;intracellular non-membrane-bounded organelle;organelle;DNA bending complex;protein-DNA complex;non-membrane-bounded organelle;macromolecular complex;intracellular organelle part;cell part;chromosomal part;intracellular organelle;intracellular part;organelle part;chromatin;DNA packaging complex;nucleosome;				IPR007125;IPR000164;IPR009072;	Histone core;Histone H3/CENP-A;Histone-fold;
758197912	>gi|758197912|ref|XP_011321327.1| histone H3 [Fusarium graminearum PH-1];>gi|558858745|gb|ESU08828.1| histone H3 [Fusarium graminearum PH-1];>gi|122064231|sp|Q4IER8.3|H3_GIBZE RecName: Full=Histone H3	2.67e-15	YQK(1)STELLIR	57	-0.051617	161.17	nuclear	1		molecular_function;binding;heterocyclic compound binding;organic cyclic compound binding;nucleic acid binding;DNA binding;	chromosome;cell;cellular_component;intracellular;protein complex;intracellular non-membrane-bounded organelle;organelle;DNA bending complex;protein-DNA complex;non-membrane-bounded organelle;macromolecular complex;intracellular organelle part;cell part;chromosomal part;intracellular organelle;intracellular part;organelle part;chromatin;DNA packaging complex;nucleosome;				IPR007125;IPR000164;IPR009072;	Histone core;Histone H3/CENP-A;Histone-fold;
758194916	>gi|758194916|ref|XP_011319833.1| sulfate adenylyltransferase [Fusarium graminearum PH-1];>gi|558864325|gb|ESU14408.1| sulfate adenylyltransferase [Fusarium graminearum PH-1];>gi|143353798|sp|Q4I1N3.2|MET3_GIBZE RecName: Full=Sulfate adenylyltransferase; A	0.00310953	AHFNK(1)LGWQK	188	0.24258	68.335	cytosol	1	biological_process;sulfur compound metabolic process;cellular process;metabolic process;cellular metabolic process;sulfate assimilation;	sulfate adenylyltransferase activity;molecular_function;nucleotidyltransferase activity;catalytic activity;adenylyltransferase activity;transferase activity;transferase activity, transferring phosphorus-containing groups;sulfate adenylyltransferase (ATP) activity;		K00958	sat:sulfate adenylyltransferase [EC:2.7.7.4];sat:sulfate adenylyltransferase [EC:2.7.7.4];sat:sulfate adenylyltransferase [EC:2.7.7.4];sat:sulfate adenylyltransferase [EC:2.7.7.4];sat:sulfate adenylyltransferase [EC:2.7.7.4];sat:sulfate adenylyltransferase [EC:2.7.7.4];	Metabolic pathways - Fusarium graminearum ;Biosynthesis of antibiotics - Fusarium graminearum ;Purine metabolism - Fusarium graminearum ;Sulfur metabolism - Fusarium graminearum ;Selenocompound metabolism - Fusarium graminearum ;Monobactam biosynthesis - Fusarium graminearum ;	IPR024951;IPR027417;IPR027535;IPR002891;IPR002650;IPR014729;IPR015947;IPR025980;	Sulphate adenylyltransferase catalytic domain;P-loop containing nucleoside triphosphate hydrolase;Sulfate adenylyltransferase;Adenylylsulphate kinase;Sulphate adenylyltransferase;Rossmann-like alpha/beta/alpha sandwich fold;PUA-like domain;ATP-sulfurylase PUA-like domain;
758211858	>gi|758211858|ref|XP_011328096.1| mitogen-activated protein kinase sty1 [Fusarium graminearum PH-1];>gi|558866137|gb|ESU16220.1| mitogen-activated protein kinase sty1 [Fusarium graminearum PH-1];>gi|148886843|sp|P0C431.1|HOG1_GIBZE RecName: Full=Mitogen-ac	0.00641648	GLK(1)YVHSAGVVHR	130	0.30644	85.522	nuclear	1	cellular process;cellular macromolecule metabolic process;phosphate-containing compound metabolic process;phosphorus metabolic process;phosphorylation;biological_process;metabolic process;macromolecule modification;organic substance metabolic process;cellular protein metabolic process;protein modification process;protein metabolic process;cellular metabolic process;cellular protein modification p…	molecular_function;kinase activity;phosphotransferase activity, alcohol group as acceptor;catalytic activity;transferase activity;transferase activity, transferring phosphorus-containing groups;protein kinase activity;purine ribonucleotide binding;anion binding;ribonucleotide binding;small molecule binding;ion binding;ribonucleoside binding;purine ribonucleoside triphosphate binding;carbohydrate …		K04441	P38:p38 MAP kinase [EC:2.7.11.24];	MAPK signaling pathway - yeast - Fusarium graminearum ;	IPR008271;IPR003527;IPR000719;IPR011009;IPR008352;IPR017441;IPR002290;	"Serine/threonine-protein kinase, active site";"Mitogen-activated protein (MAP) kinase, conserved site";Protein kinase domain;Protein kinase-like domain;"Mitogen-activated protein (MAP) kinase, p38";"Protein kinase, ATP binding site";"Serine/threonine/dual specificity protein kinase, catalytic domain";
758206274	>gi|758206274|ref|XP_011325475.1| 40S ribosomal protein S0 [Fusarium graminearum PH-1];>gi|558867770|gb|ESU17853.1| 40S ribosomal protein S0 [Fusarium graminearum PH-1];>gi|257731276|emb|CBC77087.1| unnamed protein product [Fusarium graminearum PH-1];>gi|2	0.0149555	QDGVNVINVGK(1)TWEK	55	0.65574	50.534	cytosol	1	gene expression;organic substance biosynthetic process;biosynthetic process;macromolecule biosynthetic process;cellular macromolecule metabolic process;cellular process;biological_process;cellular macromolecule biosynthetic process;metabolic process;organic substance metabolic process;cellular biosynthetic process;cellular protein metabolic process;macromolecule metabolic process;cellular metabol…	molecular_function;structural molecule activity;structural constituent of ribosome;	cell part;cell;cellular_component;intracellular;cytoplasmic part;cytoplasm;intracellular non-membrane-bounded organelle;organelle;macromolecular complex;non-membrane-bounded organelle;ribonucleoprotein complex;intracellular organelle;intracellular part;ribosome;	K02998	RP-SAe:small subunit ribosomal protein SAe;	Ribosome - Fusarium graminearum ;	IPR027498;IPR023591;IPR001865;IPR005707;IPR018130;	"Ribosomal protein S2, eukaryotic";"Ribosomal protein S2, flavodoxin-like domain";Ribosomal protein S2;"Ribosomal protein S2, eukaryotic/archaeal";"Ribosomal protein S2, conserved site";
758206274	>gi|758206274|ref|XP_011325475.1| 40S ribosomal protein S0 [Fusarium graminearum PH-1];>gi|558867770|gb|ESU17853.1| 40S ribosomal protein S0 [Fusarium graminearum PH-1];>gi|257731276|emb|CBC77087.1| unnamed protein product [Fusarium graminearum PH-1];>gi|2	0.000513254	TWEK(1)IVLAAR	59	0.2212	91.658	cytosol	1	gene expression;organic substance biosynthetic process;biosynthetic process;macromolecule biosynthetic process;cellular macromolecule metabolic process;cellular process;biological_process;cellular macromolecule biosynthetic process;metabolic process;organic substance metabolic process;cellular biosynthetic process;cellular protein metabolic process;macromolecule metabolic process;cellular metabol…	molecular_function;structural molecule activity;structural constituent of ribosome;	cell part;cell;cellular_component;intracellular;cytoplasmic part;cytoplasm;intracellular non-membrane-bounded organelle;organelle;macromolecular complex;non-membrane-bounded organelle;ribonucleoprotein complex;intracellular organelle;intracellular part;ribosome;	K02998	RP-SAe:small subunit ribosomal protein SAe;	Ribosome - Fusarium graminearum ;	IPR027498;IPR023591;IPR001865;IPR005707;IPR018130;	"Ribosomal protein S2, eukaryotic";"Ribosomal protein S2, flavodoxin-like domain";Ribosomal protein S2;"Ribosomal protein S2, eukaryotic/archaeal";"Ribosomal protein S2, conserved site";
257739944	>gi|257739944|emb|CBC77798.1| unnamed protein product [Fusarium graminearum PH-1];>gi|257730528|emb|CBC65869.1| unnamed protein product [Fusarium graminearum PH-1];>gi|257706910|emb|CBC60473.1| unnamed protein product [Fusarium graminearum PH-1];>gi|257679	0.00311236	EVLAFK(1)EVGK	44	0.47489	70.942	plasma membrane	1				K00820	glmS:glucosamine--fructose-6-phosphate aminotransferase (isomerizing) [EC:2.6.1.16];glmS:glucosamine--fructose-6-phosphate aminotransferase (isomerizing) [EC:2.6.1.16];glmS:glucosamine--fructose-6-phosphate aminotransferase (isomerizing) [EC:2.6.1.16];glmS:glucosamine--fructose-6-phosphate aminotransferase (isomerizing) [EC:2.6.1.16];	Metabolic pathways - Fusarium graminearum ;Biosynthesis of antibiotics - Fusarium graminearum ;Amino sugar and nucleotide sugar metabolism - Fusarium graminearum ;Alanine, aspartate and glutamate metabolism - Fusarium graminearum ;	IPR029055;IPR017932;IPR005855;IPR001347;	"Nucleophile aminohydrolases, N-terminal";Glutamine amidotransferase type 2 domain;"Glucosamine-fructose-6-phosphate aminotransferase, isomerising";Sugar isomerase (SIS);
257739944	>gi|257739944|emb|CBC77798.1| unnamed protein product [Fusarium graminearum PH-1];>gi|257730528|emb|CBC65869.1| unnamed protein product [Fusarium graminearum PH-1];>gi|257706910|emb|CBC60473.1| unnamed protein product [Fusarium graminearum PH-1];>gi|257679	0.0185464	GK(1)FDHFMQK	328	-2.2088	53.597	plasma membrane	1				K00820	glmS:glucosamine--fructose-6-phosphate aminotransferase (isomerizing) [EC:2.6.1.16];glmS:glucosamine--fructose-6-phosphate aminotransferase (isomerizing) [EC:2.6.1.16];glmS:glucosamine--fructose-6-phosphate aminotransferase (isomerizing) [EC:2.6.1.16];glmS:glucosamine--fructose-6-phosphate aminotransferase (isomerizing) [EC:2.6.1.16];	Metabolic pathways - Fusarium graminearum ;Biosynthesis of antibiotics - Fusarium graminearum ;Amino sugar and nucleotide sugar metabolism - Fusarium graminearum ;Alanine, aspartate and glutamate metabolism - Fusarium graminearum ;	IPR029055;IPR017932;IPR005855;IPR001347;	"Nucleophile aminohydrolases, N-terminal";Glutamine amidotransferase type 2 domain;"Glucosamine-fructose-6-phosphate aminotransferase, isomerising";Sugar isomerase (SIS);
758211023	>gi|758211023|ref|XP_011327679.1| hypothetical protein FGSG_07851 [Fusarium graminearum PH-1];>gi|558864089|gb|ESU14172.1| hypothetical protein FGSG_07851 [Fusarium graminearum PH-1];>gi|257745476|emb|CBC52542.1| unnamed protein product [Fusarium graminear	0.00505022	GGYEPVQYK(1)R	17	0.22181	70.056	mitochondria	1							IPR009346;	GRIM-19;
758203353	>gi|758203353|ref|XP_011324036.1| hypothetical protein FGSG_05491 [Fusarium graminearum PH-1];>gi|758197914|ref|XP_011321328.1| hypothetical protein FGSG_04289 [Fusarium graminearum PH-1];>gi|558861377|gb|ESU11460.1| hypothetical protein FGSG_05491 [Fusari	8.56e-15	GK(1)GGK(1)GLGK(1)GGAK(1)R	9	0.24522	171.73	nuclear	1		molecular_function;binding;heterocyclic compound binding;organic cyclic compound binding;nucleic acid binding;DNA binding;	chromosome;cell;cellular_component;intracellular;protein complex;intracellular non-membrane-bounded organelle;organelle;DNA bending complex;protein-DNA complex;non-membrane-bounded organelle;macromolecular complex;intracellular organelle part;cell part;chromosomal part;intracellular organelle;intracellular part;organelle part;chromatin;DNA packaging complex;nucleosome;membrane-bounded organelle;i…				IPR019809;IPR007125;IPR001951;IPR004823;IPR009072;	"Histone H4, conserved site";Histone core;Histone H4;TATA box binding protein associated factor (TAF);Histone-fold;
758203353	>gi|758203353|ref|XP_011324036.1| hypothetical protein FGSG_05491 [Fusarium graminearum PH-1];>gi|758197914|ref|XP_011321328.1| hypothetical protein FGSG_04289 [Fusarium graminearum PH-1];>gi|558861377|gb|ESU11460.1| hypothetical protein FGSG_05491 [Fusari	8.56e-15	GK(1)GGK(1)GLGK(1)GGAK(1)R	13	0.24522	171.73	nuclear	1		molecular_function;binding;heterocyclic compound binding;organic cyclic compound binding;nucleic acid binding;DNA binding;	chromosome;cell;cellular_component;intracellular;protein complex;intracellular non-membrane-bounded organelle;organelle;DNA bending complex;protein-DNA complex;non-membrane-bounded organelle;macromolecular complex;intracellular organelle part;cell part;chromosomal part;intracellular organelle;intracellular part;organelle part;chromatin;DNA packaging complex;nucleosome;membrane-bounded organelle;i…				IPR019809;IPR007125;IPR001951;IPR004823;IPR009072;	"Histone H4, conserved site";Histone core;Histone H4;TATA box binding protein associated factor (TAF);Histone-fold;
758203353	>gi|758203353|ref|XP_011324036.1| hypothetical protein FGSG_05491 [Fusarium graminearum PH-1];>gi|758197914|ref|XP_011321328.1| hypothetical protein FGSG_04289 [Fusarium graminearum PH-1];>gi|558861377|gb|ESU11460.1| hypothetical protein FGSG_05491 [Fusari	8.56e-15	GK(1)GGK(1)GLGK(1)GGAK(1)R	17	0.24522	171.73	nuclear	1		molecular_function;binding;heterocyclic compound binding;organic cyclic compound binding;nucleic acid binding;DNA binding;	chromosome;cell;cellular_component;intracellular;protein complex;intracellular non-membrane-bounded organelle;organelle;DNA bending complex;protein-DNA complex;non-membrane-bounded organelle;macromolecular complex;intracellular organelle part;cell part;chromosomal part;intracellular organelle;intracellular part;organelle part;chromatin;DNA packaging complex;nucleosome;membrane-bounded organelle;i…				IPR019809;IPR007125;IPR001951;IPR004823;IPR009072;	"Histone H4, conserved site";Histone core;Histone H4;TATA box binding protein associated factor (TAF);Histone-fold;
758203353	>gi|758203353|ref|XP_011324036.1| hypothetical protein FGSG_05491 [Fusarium graminearum PH-1];>gi|758197914|ref|XP_011321328.1| hypothetical protein FGSG_04289 [Fusarium graminearum PH-1];>gi|558861377|gb|ESU11460.1| hypothetical protein FGSG_05491 [Fusari	8.56e-15	GK(1)GGK(1)GLGK(1)GGAK(1)R	6	0.24522	171.73	nuclear	1		molecular_function;binding;heterocyclic compound binding;organic cyclic compound binding;nucleic acid binding;DNA binding;	chromosome;cell;cellular_component;intracellular;protein complex;intracellular non-membrane-bounded organelle;organelle;DNA bending complex;protein-DNA complex;non-membrane-bounded organelle;macromolecular complex;intracellular organelle part;cell part;chromosomal part;intracellular organelle;intracellular part;organelle part;chromatin;DNA packaging complex;nucleosome;membrane-bounded organelle;i…				IPR019809;IPR007125;IPR001951;IPR004823;IPR009072;	"Histone H4, conserved site";Histone core;Histone H4;TATA box binding protein associated factor (TAF);Histone-fold;
758203353	>gi|758203353|ref|XP_011324036.1| hypothetical protein FGSG_05491 [Fusarium graminearum PH-1];>gi|758197914|ref|XP_011321328.1| hypothetical protein FGSG_04289 [Fusarium graminearum PH-1];>gi|558861377|gb|ESU11460.1| hypothetical protein FGSG_05491 [Fusari	0.00968177	TVTSLDVVYALK(1)R	92	-0.074464	40.224	nuclear	1		molecular_function;binding;heterocyclic compound binding;organic cyclic compound binding;nucleic acid binding;DNA binding;	chromosome;cell;cellular_component;intracellular;protein complex;intracellular non-membrane-bounded organelle;organelle;DNA bending complex;protein-DNA complex;non-membrane-bounded organelle;macromolecular complex;intracellular organelle part;cell part;chromosomal part;intracellular organelle;intracellular part;organelle part;chromatin;DNA packaging complex;nucleosome;membrane-bounded organelle;i…				IPR019809;IPR007125;IPR001951;IPR004823;IPR009072;	"Histone H4, conserved site";Histone core;Histone H4;TATA box binding protein associated factor (TAF);Histone-fold;
758197667	>gi|758197667|ref|XP_011321206.1| hypothetical protein FGSG_04400 [Fusarium graminearum PH-1];>gi|558858624|gb|ESU08707.1| hypothetical protein FGSG_04400 [Fusarium graminearum PH-1];>gi|226882285|emb|CAX86542.1| unnamed protein product [Fusarium graminear	0.0290284	ISAYK(1)YLECSAK	155	-1.064	44.511	cytosol,mitochondria	1	cellular response to stimulus;cellular process;single-organism process;signaling;single-organism cellular process;biological regulation;intracellular signal transduction;signal transduction;biological_process;cell communication;regulation of cellular process;regulation of biological process;single organism signaling;response to stimulus;small GTPase mediated signal transduction;macromolecule loca…	purine ribonucleotide binding;anion binding;ribonucleotide binding;small molecule binding;ion binding;ribonucleoside binding;purine ribonucleoside triphosphate binding;carbohydrate derivative binding;nucleoside phosphate binding;molecular_function;guanyl nucleotide binding;nucleotide binding;nucleoside binding;heterocyclic compound binding;binding;purine nucleoside binding;guanyl ribonucleotide b…		K04513	RHOA:Ras homolog gene family, member A;RHOA:Ras homolog gene family, member A;	Endocytosis - Fusarium graminearum ;MAPK signaling pathway - yeast - Fusarium graminearum ;	IPR003579;IPR003578;IPR027417;IPR005225;IPR001806;IPR020849;	"Small GTPase superfamily, Rab type";"Small GTPase superfamily, Rho type";P-loop containing nucleoside triphosphate hydrolase;Small GTP-binding protein domain;Small GTPase superfamily;"Small GTPase superfamily, Ras type";
758188964	>gi|758188964|ref|XP_011316862.1| GTP-binding nuclear protein GSP1/Ran [Fusarium graminearum PH-1];>gi|558856294|gb|ESU06377.1| GTP-binding nuclear protein GSP1/Ran [Fusarium graminearum PH-1];>gi|227247850|emb|CAY07485.1| unnamed protein product [Fusarium	0.0116816	HLTGEFEK(1)K	35	-0.39383	66.299	cytosol	1	cellular response to stimulus;cellular process;single-organism process;signaling;single-organism cellular process;biological regulation;intracellular signal transduction;signal transduction;biological_process;cell communication;regulation of cellular process;regulation of biological process;single organism signaling;response to stimulus;small GTPase mediated signal transduction;	purine ribonucleotide binding;anion binding;ribonucleotide binding;small molecule binding;ion binding;ribonucleoside binding;purine ribonucleoside triphosphate binding;carbohydrate derivative binding;nucleoside phosphate binding;molecular_function;guanyl nucleotide binding;nucleotide binding;nucleoside binding;heterocyclic compound binding;binding;purine nucleoside binding;guanyl ribonucleotide b…		K07936	RAN:GTP-binding nuclear protein Ran;RAN:GTP-binding nuclear protein Ran;	RNA transport - Fusarium graminearum ;Ribosome biogenesis in eukaryotes - Fusarium graminearum ;	IPR002041;IPR020849;IPR001806;IPR005225;IPR027417;IPR003579;IPR003578;	Ran GTPase;"Small GTPase superfamily, Ras type";Small GTPase superfamily;Small GTP-binding protein domain;P-loop containing nucleoside triphosphate hydrolase;"Small GTPase superfamily, Rab type";"Small GTPase superfamily, Rho type";
758188964	>gi|758188964|ref|XP_011316862.1| GTP-binding nuclear protein GSP1/Ran [Fusarium graminearum PH-1];>gi|558856294|gb|ESU06377.1| GTP-binding nuclear protein GSP1/Ran [Fusarium graminearum PH-1];>gi|227247850|emb|CAY07485.1| unnamed protein product [Fusarium	0.0236846	ITYK(1)NVPNWHR	97	0.021196	73.499	cytosol	1	cellular response to stimulus;cellular process;single-organism process;signaling;single-organism cellular process;biological regulation;intracellular signal transduction;signal transduction;biological_process;cell communication;regulation of cellular process;regulation of biological process;single organism signaling;response to stimulus;small GTPase mediated signal transduction;	purine ribonucleotide binding;anion binding;ribonucleotide binding;small molecule binding;ion binding;ribonucleoside binding;purine ribonucleoside triphosphate binding;carbohydrate derivative binding;nucleoside phosphate binding;molecular_function;guanyl nucleotide binding;nucleotide binding;nucleoside binding;heterocyclic compound binding;binding;purine nucleoside binding;guanyl ribonucleotide b…		K07936	RAN:GTP-binding nuclear protein Ran;RAN:GTP-binding nuclear protein Ran;	RNA transport - Fusarium graminearum ;Ribosome biogenesis in eukaryotes - Fusarium graminearum ;	IPR002041;IPR020849;IPR001806;IPR005225;IPR027417;IPR003579;IPR003578;	Ran GTPase;"Small GTPase superfamily, Ras type";Small GTPase superfamily;Small GTP-binding protein domain;P-loop containing nucleoside triphosphate hydrolase;"Small GTPase superfamily, Rab type";"Small GTPase superfamily, Rho type";
227249968	>gi|227249968|emb|CAY08506.1| unnamed protein product [Fusarium graminearum PH-1];>gi|758198155|ref|XP_011321448.1| elongation factor 3 [Fusarium graminearum PH-1];>gi|558858866|gb|ESU08949.1| elongation factor 3 [Fusarium graminearum PH-1]	0.0044087	AMDK(1)VFR	797	0.83757	91.906	cytosol	1							IPR011989;IPR016024;IPR003439;IPR003593;IPR027417;IPR017871;IPR021133;	Armadillo-like helical;Armadillo-type fold;ABC transporter-like;AAA+ ATPase domain;P-loop containing nucleoside triphosphate hydrolase;"ABC transporter, conserved site";"HEAT, type 2";
227249968	>gi|227249968|emb|CAY08506.1| unnamed protein product [Fusarium graminearum PH-1];>gi|758198155|ref|XP_011321448.1| elongation factor 3 [Fusarium graminearum PH-1];>gi|558858866|gb|ESU08949.1| elongation factor 3 [Fusarium graminearum PH-1]	0.00258323	IITEADEK(1)AMDK	793	-0.21192	63.181	cytosol	1							IPR011989;IPR016024;IPR003439;IPR003593;IPR027417;IPR017871;IPR021133;	Armadillo-like helical;Armadillo-type fold;ABC transporter-like;AAA+ ATPase domain;P-loop containing nucleoside triphosphate hydrolase;"ABC transporter, conserved site";"HEAT, type 2";
227249968	>gi|227249968|emb|CAY08506.1| unnamed protein product [Fusarium graminearum PH-1];>gi|758198155|ref|XP_011321448.1| elongation factor 3 [Fusarium graminearum PH-1];>gi|558858866|gb|ESU08949.1| elongation factor 3 [Fusarium graminearum PH-1]	0.0073363	NVK(1)WLEEYLK	591	-0.074836	59.265	cytosol	1							IPR011989;IPR016024;IPR003439;IPR003593;IPR027417;IPR017871;IPR021133;	Armadillo-like helical;Armadillo-type fold;ABC transporter-like;AAA+ ATPase domain;P-loop containing nucleoside triphosphate hydrolase;"ABC transporter, conserved site";"HEAT, type 2";
227249968	>gi|227249968|emb|CAY08506.1| unnamed protein product [Fusarium graminearum PH-1];>gi|758198155|ref|XP_011321448.1| elongation factor 3 [Fusarium graminearum PH-1];>gi|558858866|gb|ESU08949.1| elongation factor 3 [Fusarium graminearum PH-1]	0.027593	SAQK(1)WPEK	147	0.28569	44.719	cytosol	1							IPR011989;IPR016024;IPR003439;IPR003593;IPR027417;IPR017871;IPR021133;	Armadillo-like helical;Armadillo-type fold;ABC transporter-like;AAA+ ATPase domain;P-loop containing nucleoside triphosphate hydrolase;"ABC transporter, conserved site";"HEAT, type 2";
227290208	>gi|227290208|emb|CAY05418.1| unnamed protein product [Fusarium graminearum PH-1];>gi|227263032|emb|CAY09716.1| unnamed protein product [Fusarium graminearum PH-1];>gi|758206230|ref|XP_011325453.1| saccharopine dehydrogenase [Fusarium graminearum PH-1];>gi	0.00110815	ESLLTLK(1)DR	352	0.27691	98.048	cytosol	1				K00290	LYS1:saccharopine dehydrogenase (NAD+, L-lysine forming) [EC:1.5.1.7];LYS1:saccharopine dehydrogenase (NAD+, L-lysine forming) [EC:1.5.1.7];LYS1:saccharopine dehydrogenase (NAD+, L-lysine forming) [EC:1.5.1.7];LYS1:saccharopine dehydrogenase (NAD+, L-lysine forming) [EC:1.5.1.7];LYS1:saccharopine dehydrogenase (NAD+, L-lysine forming) [EC:1.5.1.7];LYS1:saccharopine dehydrogenase (NAD+, L-lysine f…	Metabolic pathways - Fusarium graminearum ;Biosynthesis of secondary metabolites - Fusarium graminearum ;Biosynthesis of antibiotics - Fusarium graminearum ;Biosynthesis of amino acids - Fusarium graminearum ;Lysine degradation - Fusarium graminearum ;Lysine biosynthesis - Fusarium graminearum ;	IPR007698;IPR007886;	"Alanine dehydrogenase/pyridine nucleotide transhydrogenase, NAD(H)-binding domain";"Alanine dehydrogenase/pyridine nucleotide transhydrogenase, N-terminal";
758188513	>gi|758188513|ref|XP_011316637.1| hypothetical protein FGSG_00902 [Fusarium graminearum PH-1];>gi|558856069|gb|ESU06152.1| hypothetical protein FGSG_00902 [Fusarium graminearum PH-1];>gi|227286299|emb|CAY05057.1| unnamed protein product [Fusarium graminear	0.0308744	AAAELVSK(1)WK	76	0.088226	49.3	nuclear	1	gene expression;nitrogen compound metabolic process;organic substance biosynthetic process;cellular aromatic compound metabolic process;nucleic acid metabolic process;cellular macromolecule metabolic process;cellular nitrogen compound metabolic process;cellular macromolecule biosynthetic process;heterocycle biosynthetic process;cellular metabolic process;macromolecule metabolic process;aromatic c…	molecular_function;binding;heterocyclic compound binding;organic cyclic compound binding;nucleic acid binding;DNA binding;	intracellular;organelle;membrane-bounded organelle;cell part;cell;intracellular organelle;intracellular part;cellular_component;intracellular membrane-bounded organelle;nucleus;				IPR001222;IPR006289;IPR017923;IPR017890;IPR003617;IPR003618;	"Zinc finger, TFIIS-type";"Transcription elongation factor, TFIIS";"Transcription factor IIS, N-terminal";Transcription elongation factor S-IIM;"Transcription elongation factor, TFIIS/CRSP70, N-terminal, sub-type";"Transcription elongation factor S-II, central domain";
758199629	>gi|758199629|ref|XP_011322180.1| hypothetical protein FGSG_03529 [Fusarium graminearum PH-1];>gi|558859598|gb|ESU09681.1| hypothetical protein FGSG_03529 [Fusarium graminearum PH-1];>gi|227287205|emb|CAY05228.1| unnamed protein product [Fusarium graminear	0.0167845	DFQAIK(1)SWNK	53	-0.86503	53.08	extracellular	1				K01210	E3.2.1.58:glucan 1,3-beta-glucosidase [EC:3.2.1.58];	Starch and sucrose metabolism - Fusarium graminearum ;	IPR017853;IPR000490;IPR013781;	Glycoside hydrolase superfamily;"Glycoside hydrolase, family 17";"Glycoside hydrolase, catalytic domain";
758205175	>gi|758205175|ref|XP_011324942.1| serine hydroxymethyltransferase [Fusarium graminearum PH-1];>gi|558862283|gb|ESU12366.1| serine hydroxymethyltransferase [Fusarium graminearum PH-1];>gi|227307062|emb|CAY06745.1| unnamed protein product [Fusarium graminear	0.00101307	GFGEK(1)EFER	412	0.088202	90.15	cytosol,nuclear	1		molecular_function;catalytic activity;cofactor binding;anion binding;binding;ion binding;pyridoxal phosphate binding;		K00600	glyA:glycine hydroxymethyltransferase [EC:2.1.2.1];glyA:glycine hydroxymethyltransferase [EC:2.1.2.1];glyA:glycine hydroxymethyltransferase [EC:2.1.2.1];glyA:glycine hydroxymethyltransferase [EC:2.1.2.1];glyA:glycine hydroxymethyltransferase [EC:2.1.2.1];glyA:glycine hydroxymethyltransferase [EC:2.1.2.1];glyA:glycine hydroxymethyltransferase [EC:2.1.2.1];glyA:glycine hydroxymethyltransferase [EC:…	Metabolic pathways - Fusarium graminearum ;Biosynthesis of secondary metabolites - Fusarium graminearum ;Biosynthesis of antibiotics - Fusarium graminearum ;Biosynthesis of amino acids - Fusarium graminearum ;Carbon metabolism - Fusarium graminearum ;Glycine, serine and threonine metabolism - Fusarium graminearum ;Glyoxylate and dicarboxylate metabolism - Fusarium graminearum ;Methane metabolism …	IPR015422;IPR015421;IPR015424;IPR019798;IPR001085;	"Pyridoxal phosphate-dependent transferase, major region, subdomain 2";"Pyridoxal phosphate-dependent transferase, major region, subdomain 1";Pyridoxal phosphate-dependent transferase;"Serine hydroxymethyltransferase, pyridoxal phosphate binding site";Serine hydroxymethyltransferase;
758205175	>gi|758205175|ref|XP_011324942.1| serine hydroxymethyltransferase [Fusarium graminearum PH-1];>gi|558862283|gb|ESU12366.1| serine hydroxymethyltransferase [Fusarium graminearum PH-1];>gi|227307062|emb|CAY06745.1| unnamed protein product [Fusarium graminear	0.00975626	VGK(1)FIDEAIK	419	-1.0703	61.344	cytosol,nuclear	1		molecular_function;catalytic activity;cofactor binding;anion binding;binding;ion binding;pyridoxal phosphate binding;		K00600	glyA:glycine hydroxymethyltransferase [EC:2.1.2.1];glyA:glycine hydroxymethyltransferase [EC:2.1.2.1];glyA:glycine hydroxymethyltransferase [EC:2.1.2.1];glyA:glycine hydroxymethyltransferase [EC:2.1.2.1];glyA:glycine hydroxymethyltransferase [EC:2.1.2.1];glyA:glycine hydroxymethyltransferase [EC:2.1.2.1];glyA:glycine hydroxymethyltransferase [EC:2.1.2.1];glyA:glycine hydroxymethyltransferase [EC:…	Metabolic pathways - Fusarium graminearum ;Biosynthesis of secondary metabolites - Fusarium graminearum ;Biosynthesis of antibiotics - Fusarium graminearum ;Biosynthesis of amino acids - Fusarium graminearum ;Carbon metabolism - Fusarium graminearum ;Glycine, serine and threonine metabolism - Fusarium graminearum ;Glyoxylate and dicarboxylate metabolism - Fusarium graminearum ;Methane metabolism …	IPR015422;IPR015421;IPR015424;IPR019798;IPR001085;	"Pyridoxal phosphate-dependent transferase, major region, subdomain 2";"Pyridoxal phosphate-dependent transferase, major region, subdomain 1";Pyridoxal phosphate-dependent transferase;"Serine hydroxymethyltransferase, pyridoxal phosphate binding site";Serine hydroxymethyltransferase;
758196117	>gi|758196117|ref|XP_011320433.1| serine hydroxymethyltransferase [Fusarium graminearum PH-1];>gi|558864925|gb|ESU15008.1| serine hydroxymethyltransferase [Fusarium graminearum PH-1];>gi|296513306|emb|CBM39603.1| unnamed protein product [Fusarium graminear	0.00677138	SALK(1)PGGLR	408	-0.62296	70.256	mitochondria	1		molecular_function;catalytic activity;cofactor binding;anion binding;binding;ion binding;pyridoxal phosphate binding;		K00600	glyA:glycine hydroxymethyltransferase [EC:2.1.2.1];glyA:glycine hydroxymethyltransferase [EC:2.1.2.1];glyA:glycine hydroxymethyltransferase [EC:2.1.2.1];glyA:glycine hydroxymethyltransferase [EC:2.1.2.1];glyA:glycine hydroxymethyltransferase [EC:2.1.2.1];glyA:glycine hydroxymethyltransferase [EC:2.1.2.1];glyA:glycine hydroxymethyltransferase [EC:2.1.2.1];glyA:glycine hydroxymethyltransferase [EC:…	Metabolic pathways - Fusarium graminearum ;Biosynthesis of secondary metabolites - Fusarium graminearum ;Biosynthesis of antibiotics - Fusarium graminearum ;Biosynthesis of amino acids - Fusarium graminearum ;Carbon metabolism - Fusarium graminearum ;Glycine, serine and threonine metabolism - Fusarium graminearum ;Glyoxylate and dicarboxylate metabolism - Fusarium graminearum ;Methane metabolism …	IPR001085;IPR015421;IPR015424;IPR015422;IPR019798;	Serine hydroxymethyltransferase;"Pyridoxal phosphate-dependent transferase, major region, subdomain 1";Pyridoxal phosphate-dependent transferase;"Pyridoxal phosphate-dependent transferase, major region, subdomain 2";"Serine hydroxymethyltransferase, pyridoxal phosphate binding site";
758206660	>gi|758206660|ref|XP_011325662.1| aspartate aminotransferase [Fusarium graminearum PH-1];>gi|558867957|gb|ESU18040.1| aspartate aminotransferase [Fusarium graminearum PH-1];>gi|300557371|emb|CBV09657.1| unnamed protein product [Fusarium graminearum PH-1];>	0.00107167	ALLK(1)DNLEK	353	0.57821	101.46	mitochondria	1	biological_process;metabolic process;biosynthetic process;	molecular_function;catalytic activity;cofactor binding;anion binding;binding;ion binding;pyridoxal phosphate binding;		K14455	GOT2:aspartate aminotransferase, mitochondrial [EC:2.6.1.1];GOT2:aspartate aminotransferase, mitochondrial [EC:2.6.1.1];GOT2:aspartate aminotransferase, mitochondrial [EC:2.6.1.1];GOT2:aspartate aminotransferase, mitochondrial [EC:2.6.1.1];GOT2:aspartate aminotransferase, mitochondrial [EC:2.6.1.1];GOT2:aspartate aminotransferase, mitochondrial [EC:2.6.1.1];GOT2:aspartate aminotransferase, mitoch…	Metabolic pathways - Fusarium graminearum ;Biosynthesis of secondary metabolites - Fusarium graminearum ;Biosynthesis of antibiotics - Fusarium graminearum ;Biosynthesis of amino acids - Fusarium graminearum ;Carbon metabolism - Fusarium graminearum ;Arginine and proline metabolism - Fusarium graminearum ;Cysteine and methionine metabolism - Fusarium graminearum ;Tyrosine metabolism - Fusarium gr…	IPR015421;IPR015424;IPR004838;IPR004839;IPR000796;	"Pyridoxal phosphate-dependent transferase, major region, subdomain 1";Pyridoxal phosphate-dependent transferase;"Aminotransferases, class-I, pyridoxal-phosphate-binding site";"Aminotransferase, class I/classII";Aspartate/other aminotransferase;
227476872	>gi|227476872|emb|CAY38656.1| unnamed protein product [Fusarium graminearum PH-1];>gi|227469531|emb|CAY35141.1| unnamed protein product [Fusarium graminearum PH-1];>gi|758190878|ref|XP_011317818.1| argininosuccinate synthase [Fusarium graminearum PH-1];>gi	0.00214844	ELVEHAIK(1)FSQR	316	1.4629	65.809	cytoskeleton	1							IPR001518;IPR018223;IPR014729;IPR024074;	Argininosuccinate synthase;"Argininosuccinate synthase, conserved site";Rossmann-like alpha/beta/alpha sandwich fold;"Argininosuccinate synthetase, catalytic/multimerisation domain body";
227476872	>gi|227476872|emb|CAY38656.1| unnamed protein product [Fusarium graminearum PH-1];>gi|227469531|emb|CAY35141.1| unnamed protein product [Fusarium graminearum PH-1];>gi|758190878|ref|XP_011317818.1| argininosuccinate synthase [Fusarium graminearum PH-1];>gi	0.00924923	LEK(1)YGAR	380	1.5742	76.035	cytoskeleton	1							IPR001518;IPR018223;IPR014729;IPR024074;	Argininosuccinate synthase;"Argininosuccinate synthase, conserved site";Rossmann-like alpha/beta/alpha sandwich fold;"Argininosuccinate synthetase, catalytic/multimerisation domain body";
758208332	>gi|758208332|ref|XP_011326337.1| triosephosphate isomerase [Fusarium graminearum PH-1];>gi|558862747|gb|ESU12830.1| triosephosphate isomerase [Fusarium graminearum PH-1];>gi|300658890|emb|CBV23199.1| unnamed protein product [Fusarium graminearum PH-1];>gi	0.00280738	TIIGESDEVISSK(1)TK	111	1.6291	62.861	mitochondria	1	monosaccharide catabolic process;organic substance catabolic process;cellular process;carbohydrate metabolic process;hexose metabolic process;catabolic process;generation of precursor metabolites and energy;biological_process;carbohydrate catabolic process;single-organism carbohydrate metabolic process;single-organism carbohydrate catabolic process;metabolic process;glucose catabolic process;gluc…	molecular_function;intramolecular oxidoreductase activity;intramolecular oxidoreductase activity, interconverting aldoses = and ketoses;catalytic activity;isomerase activity;triose-phosphate isomerase activity;		K01803	TPI:triosephosphate isomerase (TIM) [EC:5.3.1.1];TPI:triosephosphate isomerase (TIM) [EC:5.3.1.1];TPI:triosephosphate isomerase (TIM) [EC:5.3.1.1];TPI:triosephosphate isomerase (TIM) [EC:5.3.1.1];TPI:triosephosphate isomerase (TIM) [EC:5.3.1.1];TPI:triosephosphate isomerase (TIM) [EC:5.3.1.1];TPI:triosephosphate isomerase (TIM) [EC:5.3.1.1];TPI:triosephosphate isomerase (TIM) [EC:5.3.1.1];	Metabolic pathways - Fusarium graminearum ;Biosynthesis of secondary metabolites - Fusarium graminearum ;Biosynthesis of antibiotics - Fusarium graminearum ;Biosynthesis of amino acids - Fusarium graminearum ;Carbon metabolism - Fusarium graminearum ;Glycolysis / Gluconeogenesis - Fusarium graminearum ;Fructose and mannose metabolism - Fusarium graminearum ;Inositol phosphate metabolism - Fusariu…	IPR000652;IPR013785;IPR020861;IPR022896;	Triosephosphate isomerase;Aldolase-type TIM barrel;"Triosephosphate isomerase, active site";"Triosephosphate isomerase, bacterial/eukaryotic";
758208332	>gi|758208332|ref|XP_011326337.1| triosephosphate isomerase [Fusarium graminearum PH-1];>gi|558862747|gb|ESU12830.1| triosephosphate isomerase [Fusarium graminearum PH-1];>gi|300658890|emb|CBV23199.1| unnamed protein product [Fusarium graminearum PH-1];>gi	0.00105132	TK(1)YATENGLK	113	0.86602	79.201	mitochondria	1	monosaccharide catabolic process;organic substance catabolic process;cellular process;carbohydrate metabolic process;hexose metabolic process;catabolic process;generation of precursor metabolites and energy;biological_process;carbohydrate catabolic process;single-organism carbohydrate metabolic process;single-organism carbohydrate catabolic process;metabolic process;glucose catabolic process;gluc…	molecular_function;intramolecular oxidoreductase activity;intramolecular oxidoreductase activity, interconverting aldoses = and ketoses;catalytic activity;isomerase activity;triose-phosphate isomerase activity;		K01803	TPI:triosephosphate isomerase (TIM) [EC:5.3.1.1];TPI:triosephosphate isomerase (TIM) [EC:5.3.1.1];TPI:triosephosphate isomerase (TIM) [EC:5.3.1.1];TPI:triosephosphate isomerase (TIM) [EC:5.3.1.1];TPI:triosephosphate isomerase (TIM) [EC:5.3.1.1];TPI:triosephosphate isomerase (TIM) [EC:5.3.1.1];TPI:triosephosphate isomerase (TIM) [EC:5.3.1.1];TPI:triosephosphate isomerase (TIM) [EC:5.3.1.1];	Metabolic pathways - Fusarium graminearum ;Biosynthesis of secondary metabolites - Fusarium graminearum ;Biosynthesis of antibiotics - Fusarium graminearum ;Biosynthesis of amino acids - Fusarium graminearum ;Carbon metabolism - Fusarium graminearum ;Glycolysis / Gluconeogenesis - Fusarium graminearum ;Fructose and mannose metabolism - Fusarium graminearum ;Inositol phosphate metabolism - Fusariu…	IPR000652;IPR013785;IPR020861;IPR022896;	Triosephosphate isomerase;Aldolase-type TIM barrel;"Triosephosphate isomerase, active site";"Triosephosphate isomerase, bacterial/eukaryotic";
758202774	>gi|758202774|ref|XP_011323747.1| hypothetical protein FGSG_05236 [Fusarium graminearum PH-1];>gi|558861088|gb|ESU11171.1| hypothetical protein FGSG_05236 [Fusarium graminearum PH-1];>gi|300591245|emb|CBV30742.1| unnamed protein product [Fusarium graminear	0.00127901	SLSK(1)HWETK	534	-1.5477	81.263	cytosol	1							IPR001567;IPR024079;IPR024077;IPR024080;	Peptidase M3A/M3B;"Metallopeptidase, catalytic domain";"Neurolysin/Thimet oligopeptidase, domain 2";"Neurolysin/Thimet oligopeptidase, N-terminal";
758212808	>gi|758212808|ref|XP_011328570.1| hypothetical protein FGSG_09206 [Fusarium graminearum PH-1];>gi|558865663|gb|ESU15746.1| hypothetical protein FGSG_09206 [Fusarium graminearum PH-1];>gi|300591249|emb|CBV30744.1| unnamed protein product [Fusarium graminear	0.00728765	LVTHTK(1)HQHGCSR	481	0.1075	50.088	mitochondria	1							IPR001567;IPR024077;IPR024079;IPR024080;	Peptidase M3A/M3B;"Neurolysin/Thimet oligopeptidase, domain 2";"Metallopeptidase, catalytic domain";"Neurolysin/Thimet oligopeptidase, N-terminal";
758198592	>gi|758198592|ref|XP_011321666.1| phosphoglycerate kinase [Fusarium graminearum PH-1];>gi|558859084|gb|ESU09167.1| phosphoglycerate kinase [Fusarium graminearum PH-1];>gi|300665696|emb|CBV26961.1| unnamed protein product [Fusarium graminearum PH-1];>gi|259	0.000407228	FDK(1)DANTGYATDK	294	-0.20991	83.877	cytosol	1	monosaccharide catabolic process;organic substance catabolic process;cellular process;carbohydrate metabolic process;hexose metabolic process;catabolic process;generation of precursor metabolites and energy;biological_process;carbohydrate catabolic process;single-organism carbohydrate metabolic process;single-organism carbohydrate catabolic process;metabolic process;glucose catabolic process;gluc…	molecular_function;kinase activity;phosphotransferase activity, carboxyl group as acceptor;catalytic activity;transferase activity;transferase activity, transferring phosphorus-containing groups;phosphoglycerate kinase activity;		K00927	PGK:phosphoglycerate kinase [EC:2.7.2.3];PGK:phosphoglycerate kinase [EC:2.7.2.3];PGK:phosphoglycerate kinase [EC:2.7.2.3];PGK:phosphoglycerate kinase [EC:2.7.2.3];PGK:phosphoglycerate kinase [EC:2.7.2.3];PGK:phosphoglycerate kinase [EC:2.7.2.3];	Metabolic pathways - Fusarium graminearum ;Biosynthesis of secondary metabolites - Fusarium graminearum ;Biosynthesis of antibiotics - Fusarium graminearum ;Biosynthesis of amino acids - Fusarium graminearum ;Carbon metabolism - Fusarium graminearum ;Glycolysis / Gluconeogenesis - Fusarium graminearum ;	IPR001576;IPR015911;IPR015901;IPR015824;	Phosphoglycerate kinase;"Phosphoglycerate kinase, conserved site";"Phosphoglycerate kinase, C-terminal";"Phosphoglycerate kinase, N-terminal";
758198592	>gi|758198592|ref|XP_011321666.1| phosphoglycerate kinase [Fusarium graminearum PH-1];>gi|558859084|gb|ESU09167.1| phosphoglycerate kinase [Fusarium graminearum PH-1];>gi|300665696|emb|CBV26961.1| unnamed protein product [Fusarium graminearum PH-1];>gi|259	0.0189292	LVLPVDYITADK(1)FDK	291	-1.1605	47.639	cytosol	1	monosaccharide catabolic process;organic substance catabolic process;cellular process;carbohydrate metabolic process;hexose metabolic process;catabolic process;generation of precursor metabolites and energy;biological_process;carbohydrate catabolic process;single-organism carbohydrate metabolic process;single-organism carbohydrate catabolic process;metabolic process;glucose catabolic process;gluc…	molecular_function;kinase activity;phosphotransferase activity, carboxyl group as acceptor;catalytic activity;transferase activity;transferase activity, transferring phosphorus-containing groups;phosphoglycerate kinase activity;		K00927	PGK:phosphoglycerate kinase [EC:2.7.2.3];PGK:phosphoglycerate kinase [EC:2.7.2.3];PGK:phosphoglycerate kinase [EC:2.7.2.3];PGK:phosphoglycerate kinase [EC:2.7.2.3];PGK:phosphoglycerate kinase [EC:2.7.2.3];PGK:phosphoglycerate kinase [EC:2.7.2.3];	Metabolic pathways - Fusarium graminearum ;Biosynthesis of secondary metabolites - Fusarium graminearum ;Biosynthesis of antibiotics - Fusarium graminearum ;Biosynthesis of amino acids - Fusarium graminearum ;Carbon metabolism - Fusarium graminearum ;Glycolysis / Gluconeogenesis - Fusarium graminearum ;	IPR001576;IPR015911;IPR015901;IPR015824;	Phosphoglycerate kinase;"Phosphoglycerate kinase, conserved site";"Phosphoglycerate kinase, C-terminal";"Phosphoglycerate kinase, N-terminal";
758198592	>gi|758198592|ref|XP_011321666.1| phosphoglycerate kinase [Fusarium graminearum PH-1];>gi|558859084|gb|ESU09167.1| phosphoglycerate kinase [Fusarium graminearum PH-1];>gi|300665696|emb|CBV26961.1| unnamed protein product [Fusarium graminearum PH-1];>gi|259	0.000985624	PNGSPNEK(1)YSLK	75	-0.27302	79.492	cytosol	1	monosaccharide catabolic process;organic substance catabolic process;cellular process;carbohydrate metabolic process;hexose metabolic process;catabolic process;generation of precursor metabolites and energy;biological_process;carbohydrate catabolic process;single-organism carbohydrate metabolic process;single-organism carbohydrate catabolic process;metabolic process;glucose catabolic process;gluc…	molecular_function;kinase activity;phosphotransferase activity, carboxyl group as acceptor;catalytic activity;transferase activity;transferase activity, transferring phosphorus-containing groups;phosphoglycerate kinase activity;		K00927	PGK:phosphoglycerate kinase [EC:2.7.2.3];PGK:phosphoglycerate kinase [EC:2.7.2.3];PGK:phosphoglycerate kinase [EC:2.7.2.3];PGK:phosphoglycerate kinase [EC:2.7.2.3];PGK:phosphoglycerate kinase [EC:2.7.2.3];PGK:phosphoglycerate kinase [EC:2.7.2.3];	Metabolic pathways - Fusarium graminearum ;Biosynthesis of secondary metabolites - Fusarium graminearum ;Biosynthesis of antibiotics - Fusarium graminearum ;Biosynthesis of amino acids - Fusarium graminearum ;Carbon metabolism - Fusarium graminearum ;Glycolysis / Gluconeogenesis - Fusarium graminearum ;	IPR001576;IPR015911;IPR015901;IPR015824;	Phosphoglycerate kinase;"Phosphoglycerate kinase, conserved site";"Phosphoglycerate kinase, C-terminal";"Phosphoglycerate kinase, N-terminal";
758198592	>gi|758198592|ref|XP_011321666.1| phosphoglycerate kinase [Fusarium graminearum PH-1];>gi|558859084|gb|ESU09167.1| phosphoglycerate kinase [Fusarium graminearum PH-1];>gi|300665696|emb|CBV26961.1| unnamed protein product [Fusarium graminearum PH-1];>gi|259	0.000438844	YSLK(1)PVVAELEK	79	1.4033	84.169	cytosol	1	monosaccharide catabolic process;organic substance catabolic process;cellular process;carbohydrate metabolic process;hexose metabolic process;catabolic process;generation of precursor metabolites and energy;biological_process;carbohydrate catabolic process;single-organism carbohydrate metabolic process;single-organism carbohydrate catabolic process;metabolic process;glucose catabolic process;gluc…	molecular_function;kinase activity;phosphotransferase activity, carboxyl group as acceptor;catalytic activity;transferase activity;transferase activity, transferring phosphorus-containing groups;phosphoglycerate kinase activity;		K00927	PGK:phosphoglycerate kinase [EC:2.7.2.3];PGK:phosphoglycerate kinase [EC:2.7.2.3];PGK:phosphoglycerate kinase [EC:2.7.2.3];PGK:phosphoglycerate kinase [EC:2.7.2.3];PGK:phosphoglycerate kinase [EC:2.7.2.3];PGK:phosphoglycerate kinase [EC:2.7.2.3];	Metabolic pathways - Fusarium graminearum ;Biosynthesis of secondary metabolites - Fusarium graminearum ;Biosynthesis of antibiotics - Fusarium graminearum ;Biosynthesis of amino acids - Fusarium graminearum ;Carbon metabolism - Fusarium graminearum ;Glycolysis / Gluconeogenesis - Fusarium graminearum ;	IPR001576;IPR015911;IPR015901;IPR015824;	Phosphoglycerate kinase;"Phosphoglycerate kinase, conserved site";"Phosphoglycerate kinase, C-terminal";"Phosphoglycerate kinase, N-terminal";
758197255	>gi|758197255|ref|XP_011321002.1| hypothetical protein FGSG_04582 [Fusarium graminearum PH-1];>gi|558858420|gb|ESU08503.1| hypothetical protein FGSG_04582 [Fusarium graminearum PH-1];>gi|300666252|emb|CBV27238.1| unnamed protein product [Fusarium graminear	0.000388722	EFMLK(1)QGPSR	397	-0.25453	99.973	cytosol	1				K01885	EARS:glutamyl-tRNA synthetase [EC:6.1.1.17];EARS:glutamyl-tRNA synthetase [EC:6.1.1.17];EARS:glutamyl-tRNA synthetase [EC:6.1.1.17];EARS:glutamyl-tRNA synthetase [EC:6.1.1.17];	Metabolic pathways - Fusarium graminearum ;Biosynthesis of secondary metabolites - Fusarium graminearum ;Aminoacyl-tRNA biosynthesis - Fusarium graminearum ;Porphyrin and chlorophyll metabolism - Fusarium graminearum ;	IPR011035;IPR001412;IPR020061;IPR020058;IPR020056;IPR020059;IPR000924;IPR010987;IPR004526;IPR014729;	"Ribosomal protein L25/Gln-tRNA synthetase, anti-codon-binding domain";"Aminoacyl-tRNA synthetase, class I, conserved site";"Glutamyl/glutaminyl-tRNA synthetase, class Ib, alpha-bundle domain";"Glutamyl/glutaminyl-tRNA synthetase, class Ib, catalytic domain";"Ribosomal protein L25/Gln-tRNA synthetase, beta-barrel domain";"Glutamyl/glutaminyl-tRNA synthetase, class Ib, anti-codon binding domain";G…
758188689	>gi|758188689|ref|XP_011316725.1| aldehyde dehydrogenase [Fusarium graminearum PH-1];>gi|558856157|gb|ESU06240.1| aldehyde dehydrogenase [Fusarium graminearum PH-1];>gi|291047390|emb|CBK51208.1| unnamed protein product [Fusarium graminearum PH-1]	0.00343027	YYGGWADK(1)IEGK	134	0.72196	61.11	cytosol	1	biological_process;metabolic process;single-organism metabolic process;oxidation-reduction process;	molecular_function;catalytic activity;oxidoreductase activity;		K00128	E1.2.1.3:aldehyde dehydrogenase (NAD+) [EC:1.2.1.3];E1.2.1.3:aldehyde dehydrogenase (NAD+) [EC:1.2.1.3];E1.2.1.3:aldehyde dehydrogenase (NAD+) [EC:1.2.1.3];E1.2.1.3:aldehyde dehydrogenase (NAD+) [EC:1.2.1.3];E1.2.1.3:aldehyde dehydrogenase (NAD+) [EC:1.2.1.3];E1.2.1.3:aldehyde dehydrogenase (NAD+) [EC:1.2.1.3];E1.2.1.3:aldehyde dehydrogenase (NAD+) [EC:1.2.1.3];E1.2.1.3:aldehyde dehydrogenase (NA…	Metabolic pathways - Fusarium graminearum ;Biosynthesis of secondary metabolites - Fusarium graminearum ;Biosynthesis of antibiotics - Fusarium graminearum ;Arginine and proline metabolism - Fusarium graminearum ;Glycolysis / Gluconeogenesis - Fusarium graminearum ;Pyruvate metabolism - Fusarium graminearum ;Tryptophan metabolism - Fusarium graminearum ;Valine, leucine and isoleucine degradation …	IPR029510;IPR016161;IPR016162;IPR016160;IPR016163;IPR015590;	"Aldehyde dehydrogenase, glutamic acid active site";Aldehyde/histidinol dehydrogenase;Aldehyde dehydrogenase N-terminal domain;"Aldehyde dehydrogenase, cysteine active site";"Aldehyde dehydrogenase, C-terminal";Aldehyde dehydrogenase domain;
295420489	>gi|295420489|emb|CBL74094.1| unnamed protein product [Fusarium graminearum PH-1];>gi|295414876|emb|CBL75691.1| unnamed protein product [Fusarium graminearum PH-1];>gi|758209718|ref|XP_011327029.1| hypothetical protein FGSG_07287 [Fusarium graminearum PH-1	0.031793	SIK(1)MVYR	293	-0.051624	43.124	mitochondria	1				K01738	cysK:cysteine synthase A [EC:2.5.1.47];cysK:cysteine synthase A [EC:2.5.1.47];cysK:cysteine synthase A [EC:2.5.1.47];cysK:cysteine synthase A [EC:2.5.1.47];cysK:cysteine synthase A [EC:2.5.1.47];cysK:cysteine synthase A [EC:2.5.1.47];cysK:cysteine synthase A [EC:2.5.1.47];	Metabolic pathways - Fusarium graminearum ;Biosynthesis of secondary metabolites - Fusarium graminearum ;Biosynthesis of antibiotics - Fusarium graminearum ;Biosynthesis of amino acids - Fusarium graminearum ;Carbon metabolism - Fusarium graminearum ;Cysteine and methionine metabolism - Fusarium graminearum ;Sulfur metabolism - Fusarium graminearum ;	IPR001216;IPR001926;	"Cysteine synthase/cystathionine beta-synthase, pyridoxal-phosphate attachment site";Tryptophan synthase beta subunit-like PLP-dependent enzyme;
758207713	>gi|758207713|ref|XP_011326178.1| succinate/fumarate transporter [Fusarium graminearum PH-1];>gi|558862588|gb|ESU12671.1| succinate/fumarate transporter [Fusarium graminearum PH-1];>gi|295422723|emb|CBL75194.1| unnamed protein product [Fusarium graminearum	0.00978695	FTSFEK(1)YK	99	0.86149	60.892	mitochondria	1							IPR023395;IPR002067;IPR018108;	Mitochondrial carrier domain;Mitochondrial carrier protein;Mitochondrial substrate/solute carrier;
758189360	>gi|758189360|ref|XP_011317060.1| glucose-6-phosphate 1-dehydrogenase [Fusarium graminearum PH-1];>gi|558856492|gb|ESU06575.1| glucose-6-phosphate 1-dehydrogenase [Fusarium graminearum PH-1];>gi|295801223|emb|CBL86138.1| unnamed protein product [Fusarium g	0.0236895	VIVEK(1)PFGK	141	-0.6419	53.756	cytosol,nuclear	1	biological_process;single-organism carbohydrate metabolic process;carbohydrate metabolic process;metabolic process;hexose metabolic process;organic substance metabolic process;monosaccharide metabolic process;primary metabolic process;glucose metabolic process;single-organism metabolic process;oxidation-reduction process;	molecular_function;oxidoreductase activity;oxidoreductase activity, acting on CH-OH group of donors;catalytic activity;oxidoreductase activity, acting on the CH-OH group of donors, NAD = or NADP as acceptor;glucose-6-phosphate dehydrogenase activity;		K00036	G6PD:glucose-6-phosphate 1-dehydrogenase [EC:1.1.1.49];G6PD:glucose-6-phosphate 1-dehydrogenase [EC:1.1.1.49];G6PD:glucose-6-phosphate 1-dehydrogenase [EC:1.1.1.49];G6PD:glucose-6-phosphate 1-dehydrogenase [EC:1.1.1.49];G6PD:glucose-6-phosphate 1-dehydrogenase [EC:1.1.1.49];G6PD:glucose-6-phosphate 1-dehydrogenase [EC:1.1.1.49];	Metabolic pathways - Fusarium graminearum ;Biosynthesis of secondary metabolites - Fusarium graminearum ;Biosynthesis of antibiotics - Fusarium graminearum ;Carbon metabolism - Fusarium graminearum ;Glutathione metabolism - Fusarium graminearum ;Pentose phosphate pathway - Fusarium graminearum ;	IPR001282;IPR019796;IPR016040;IPR022674;IPR022675;	Glucose-6-phosphate dehydrogenase;"Glucose-6-phosphate dehydrogenase, active site";NAD(P)-binding domain;"Glucose-6-phosphate dehydrogenase, NAD-binding";"Glucose-6-phosphate dehydrogenase, C-terminal";
758189182	>gi|758189182|ref|XP_011316971.1| hypothetical protein FGSG_01198 [Fusarium graminearum PH-1];>gi|558856403|gb|ESU06486.1| hypothetical protein FGSG_01198 [Fusarium graminearum PH-1];>gi|296524868|emb|CBM37085.1| unnamed protein product [Fusarium graminear	5.2e-06	VVSSAIVDK(1)YIGESAR	208	0.849	85.988	cytosol	1		purine ribonucleotide binding;anion binding;ribonucleotide binding;small molecule binding;ion binding;ribonucleoside binding;purine ribonucleoside triphosphate binding;carbohydrate derivative binding;adenyl ribonucleotide binding;nucleoside phosphate binding;molecular_function;nucleotide binding;nucleoside binding;adenyl nucleotide binding;heterocyclic compound binding;binding;purine nucleoside b…		K03064	PSMC6:26S proteasome regulatory subunit T4;	Proteasome - Fusarium graminearum ;	IPR005937;IPR027417;IPR003593;IPR003960;IPR003959;	26S proteasome subunit P45;P-loop containing nucleoside triphosphate hydrolase;AAA+ ATPase domain;"ATPase, AAA-type, conserved site";"ATPase, AAA-type, core";
758206602	>gi|758206602|ref|XP_011325634.1| 26S protease regulatory subunit 6B [Fusarium graminearum PH-1];>gi|558867929|gb|ESU18012.1| 26S protease regulatory subunit 6B [Fusarium graminearum PH-1];>gi|296524870|emb|CBM37086.1| unnamed protein product [Fusarium gra	0.00229041	VVGSEFVQK(1)YLGEGPR	238	0.82849	74.89	cytosol,nuclear	1				K03063	PSMC4:26S proteasome regulatory subunit T3;	Proteasome - Fusarium graminearum ;	IPR003960;IPR003959;IPR003593;IPR005937;IPR027417;	"ATPase, AAA-type, conserved site";"ATPase, AAA-type, core";AAA+ ATPase domain;26S proteasome subunit P45;P-loop containing nucleoside triphosphate hydrolase;
758213280	>gi|758213280|ref|XP_011328805.1| vacuolar protein 8 [Fusarium graminearum PH-1];>gi|558865428|gb|ESU15511.1| vacuolar protein 8 [Fusarium graminearum PH-1];>gi|410516954|sp|Q4I1B1.4|VAC8_GIBZE RecName: Full=Vacuolar protein 8	0.000427961	NLASDEK(1)YQLDIVR	285	-3.3814	76.759	cytosol,nuclear	1				K08332	VAC8:vacuolar protein 8;	Regulation of autophagy - Fusarium graminearum ;	IPR011989;IPR016024;IPR000225;	Armadillo-like helical;Armadillo-type fold;Armadillo;
758205076	>gi|758205076|ref|XP_011324893.1| hypothetical protein FGSG_06245 [Fusarium graminearum PH-1];>gi|558862234|gb|ESU12317.1| hypothetical protein FGSG_06245 [Fusarium graminearum PH-1];>gi|442570077|sp|Q4I963.2|COFI_GIBZE RecName: Full=Cofilin; AltName: Full	0.00149719	EIVIDK(1)ASESR	43	0.95075	75.739	cytosol	1	actin filament-based process;organelle organization;actin cytoskeleton organization;cellular process;cellular component disassembly;protein complex subunit organization;single-organism process;single-organism cellular process;protein complex disassembly;macromolecular complex subunit organization;cellular protein complex disassembly;biological_process;macromolecular complex disassembly;actin poly…		intracellular;intracellular non-membrane-bounded organelle;organelle;non-membrane-bounded organelle;cell part;cell;intracellular organelle;intracellular part;cellular_component;cytoskeleton;actin cytoskeleton;				IPR017904;IPR002108;IPR029006;	ADF/Cofilin/Destrin;Actin-depolymerising factor homology domain;ADF-H/Gelsolin-like domain;
758186621	>gi|758186621|ref|XP_011315691.1| hypothetical protein FGSG_00092 [Fusarium graminearum PH-1];>gi|558855123|gb|ESU05206.1| hypothetical protein FGSG_00092 [Fusarium graminearum PH-1]	0.0210671	K(1)SAISYR	228	0.39899	89.046	mitochondria	1							IPR003042;IPR002938;	Aromatic-ring hydroxylase-like;"Monooxygenase, FAD-binding";
758186875	>gi|758186875|ref|XP_011315818.1| hypothetical protein FGSG_00200 [Fusarium graminearum PH-1];>gi|558855250|gb|ESU05333.1| hypothetical protein FGSG_00200 [Fusarium graminearum PH-1]	0.0242756	LVK(1)SEEFK	362	2.171	52.937	cytosol	1	biological_process;single-organism metabolic process;metabolic process;oxidation-reduction process;	molecular_function;oxidoreductase activity;catalytic activity;oxidoreductase activity, acting on CH-OH group of donors;nucleoside phosphate binding;coenzyme binding;cofactor binding;nucleotide binding;anion binding;heterocyclic compound binding;binding;small molecule binding;ion binding;organic cyclic compound binding;flavin adenine dinucleotide binding;					IPR000172;IPR007867;	"Glucose-methanol-choline oxidoreductase, N-terminal";"Glucose-methanol-choline oxidoreductase, C-terminal";
758187197	>gi|758187197|ref|XP_011315979.1| acetyl-coenzyme A synthetase [Fusarium graminearum PH-1];>gi|558855411|gb|ESU05494.1| acetyl-coenzyme A synthetase [Fusarium graminearum PH-1]	0.00999666	AVYIVPDMPK(1)TR	674	1.0319	56.551	cytosol	1	biological_process;metabolic process;	molecular_function;catalytic activity;		K01895	ACSS:acetyl-CoA synthetase [EC:6.2.1.1];ACSS:acetyl-CoA synthetase [EC:6.2.1.1];ACSS:acetyl-CoA synthetase [EC:6.2.1.1];ACSS:acetyl-CoA synthetase [EC:6.2.1.1];ACSS:acetyl-CoA synthetase [EC:6.2.1.1];ACSS:acetyl-CoA synthetase [EC:6.2.1.1];ACSS:acetyl-CoA synthetase [EC:6.2.1.1];ACSS:acetyl-CoA synthetase [EC:6.2.1.1];	Metabolic pathways - Fusarium graminearum ;Biosynthesis of secondary metabolites - Fusarium graminearum ;Biosynthesis of antibiotics - Fusarium graminearum ;Carbon metabolism - Fusarium graminearum ;Glycolysis / Gluconeogenesis - Fusarium graminearum ;Pyruvate metabolism - Fusarium graminearum ;Methane metabolism - Fusarium graminearum ;Propanoate metabolism - Fusarium graminearum ;	IPR011904;IPR000873;IPR020845;IPR025110;	Acetate-CoA ligase;AMP-dependent synthetase/ligase;"AMP-binding, conserved site";AMP-binding enzyme C-terminal domain;
758187197	>gi|758187197|ref|XP_011315979.1| acetyl-coenzyme A synthetase [Fusarium graminearum PH-1];>gi|558855411|gb|ESU05494.1| acetyl-coenzyme A synthetase [Fusarium graminearum PH-1]	0.00530383	GK(1)FAHLR	444	1.1102	88.029	cytosol	1	biological_process;metabolic process;	molecular_function;catalytic activity;		K01895	ACSS:acetyl-CoA synthetase [EC:6.2.1.1];ACSS:acetyl-CoA synthetase [EC:6.2.1.1];ACSS:acetyl-CoA synthetase [EC:6.2.1.1];ACSS:acetyl-CoA synthetase [EC:6.2.1.1];ACSS:acetyl-CoA synthetase [EC:6.2.1.1];ACSS:acetyl-CoA synthetase [EC:6.2.1.1];ACSS:acetyl-CoA synthetase [EC:6.2.1.1];ACSS:acetyl-CoA synthetase [EC:6.2.1.1];	Metabolic pathways - Fusarium graminearum ;Biosynthesis of secondary metabolites - Fusarium graminearum ;Biosynthesis of antibiotics - Fusarium graminearum ;Carbon metabolism - Fusarium graminearum ;Glycolysis / Gluconeogenesis - Fusarium graminearum ;Pyruvate metabolism - Fusarium graminearum ;Methane metabolism - Fusarium graminearum ;Propanoate metabolism - Fusarium graminearum ;	IPR011904;IPR000873;IPR020845;IPR025110;	Acetate-CoA ligase;AMP-dependent synthetase/ligase;"AMP-binding, conserved site";AMP-binding enzyme C-terminal domain;
758187245	>gi|758187245|ref|XP_011316003.1| saccharopine dehydrogenase [Fusarium graminearum PH-1];>gi|558855435|gb|ESU05518.1| saccharopine dehydrogenase [Fusarium graminearum PH-1]	0.0114738	NNAK(1)YYEDNK	187	-0.097978	56.043	cytosol	1	biological_process;single-organism metabolic process;metabolic process;oxidation-reduction process;	molecular_function;catalytic activity;oxidoreductase activity;		K00293	LYS9:saccharopine dehydrogenase (NADP+, L-glutamate forming) [EC:1.5.1.10];LYS9:saccharopine dehydrogenase (NADP+, L-glutamate forming) [EC:1.5.1.10];LYS9:saccharopine dehydrogenase (NADP+, L-glutamate forming) [EC:1.5.1.10];LYS9:saccharopine dehydrogenase (NADP+, L-glutamate forming) [EC:1.5.1.10];LYS9:saccharopine dehydrogenase (NADP+, L-glutamate forming) [EC:1.5.1.10];LYS9:saccharopine dehydr…	Metabolic pathways - Fusarium graminearum ;Biosynthesis of secondary metabolites - Fusarium graminearum ;Biosynthesis of antibiotics - Fusarium graminearum ;Biosynthesis of amino acids - Fusarium graminearum ;Lysine degradation - Fusarium graminearum ;Lysine biosynthesis - Fusarium graminearum ;	IPR016040;IPR005097;	NAD(P)-binding domain;Saccharopine dehydrogenase / Homospermidine synthase;
758187337	>gi|758187337|ref|XP_011316049.1| phosphoglucomutase [Fusarium graminearum PH-1];>gi|558855481|gb|ESU05564.1| phosphoglucomutase [Fusarium graminearum PH-1]	0.00164364	EFWTK(1)YGR	415	-0.46581	106.04	cytosol	1	biological_process;metabolic process;organic substance metabolic process;primary metabolic process;carbohydrate metabolic process;	molecular_function;intramolecular transferase activity;catalytic activity;isomerase activity;intramolecular transferase activity, phosphotransferases;		K01835	pgm:phosphoglucomutase [EC:5.4.2.2];pgm:phosphoglucomutase [EC:5.4.2.2];pgm:phosphoglucomutase [EC:5.4.2.2];pgm:phosphoglucomutase [EC:5.4.2.2];pgm:phosphoglucomutase [EC:5.4.2.2];pgm:phosphoglucomutase [EC:5.4.2.2];pgm:phosphoglucomutase [EC:5.4.2.2];pgm:phosphoglucomutase [EC:5.4.2.2];pgm:phosphoglucomutase [EC:5.4.2.2];	Metabolic pathways - Fusarium graminearum ;Biosynthesis of secondary metabolites - Fusarium graminearum ;Biosynthesis of antibiotics - Fusarium graminearum ;Purine metabolism - Fusarium graminearum ;Starch and sucrose metabolism - Fusarium graminearum ;Amino sugar and nucleotide sugar metabolism - Fusarium graminearum ;Glycolysis / Gluconeogenesis - Fusarium graminearum ;Pentose phosphate pathway…	IPR005845;IPR005846;IPR005843;IPR005844;IPR005841;IPR016055;IPR016066;	"Alpha-D-phosphohexomutase, alpha/beta/alpha domain II";"Alpha-D-phosphohexomutase, alpha/beta/alpha domain III";"Alpha-D-phosphohexomutase, C-terminal";"Alpha-D-phosphohexomutase, alpha/beta/alpha domain I";Alpha-D-phosphohexomutase superfamily;"Alpha-D-phosphohexomutase, alpha/beta/alpha I/II/III";"Alpha-D-phosphohexomutase, conserved site";
758187337	>gi|758187337|ref|XP_011316049.1| phosphoglucomutase [Fusarium graminearum PH-1];>gi|558855481|gb|ESU05564.1| phosphoglucomutase [Fusarium graminearum PH-1]	0.00914924	YDYEDVDSEGANK(1)VIGELEK	436	2.5535	56.304	cytosol	1	biological_process;metabolic process;organic substance metabolic process;primary metabolic process;carbohydrate metabolic process;	molecular_function;intramolecular transferase activity;catalytic activity;isomerase activity;intramolecular transferase activity, phosphotransferases;		K01835	pgm:phosphoglucomutase [EC:5.4.2.2];pgm:phosphoglucomutase [EC:5.4.2.2];pgm:phosphoglucomutase [EC:5.4.2.2];pgm:phosphoglucomutase [EC:5.4.2.2];pgm:phosphoglucomutase [EC:5.4.2.2];pgm:phosphoglucomutase [EC:5.4.2.2];pgm:phosphoglucomutase [EC:5.4.2.2];pgm:phosphoglucomutase [EC:5.4.2.2];pgm:phosphoglucomutase [EC:5.4.2.2];	Metabolic pathways - Fusarium graminearum ;Biosynthesis of secondary metabolites - Fusarium graminearum ;Biosynthesis of antibiotics - Fusarium graminearum ;Purine metabolism - Fusarium graminearum ;Starch and sucrose metabolism - Fusarium graminearum ;Amino sugar and nucleotide sugar metabolism - Fusarium graminearum ;Glycolysis / Gluconeogenesis - Fusarium graminearum ;Pentose phosphate pathway…	IPR005845;IPR005846;IPR005843;IPR005844;IPR005841;IPR016055;IPR016066;	"Alpha-D-phosphohexomutase, alpha/beta/alpha domain II";"Alpha-D-phosphohexomutase, alpha/beta/alpha domain III";"Alpha-D-phosphohexomutase, C-terminal";"Alpha-D-phosphohexomutase, alpha/beta/alpha domain I";Alpha-D-phosphohexomutase superfamily;"Alpha-D-phosphohexomutase, alpha/beta/alpha I/II/III";"Alpha-D-phosphohexomutase, conserved site";
758187413	>gi|758187413|ref|XP_011316087.1| S-adenosylmethionine synthetase [Fusarium graminearum PH-1];>gi|558855519|gb|ESU05602.1| S-adenosylmethionine synthetase [Fusarium graminearum PH-1]	0.0267429	DAIK(1)DIGYDDSAK	94	0.82335	47.774	cytosol	1	nitrogen compound metabolic process;sulfur compound metabolic process;purine ribonucleoside biosynthetic process;purine ribonucleoside metabolic process;cellular nitrogen compound metabolic process;organic acid biosynthetic process;single-organism metabolic process;single-organism biosynthetic process;coenzyme biosynthetic process;ribonucleoside biosynthetic process;heterocycle biosynthetic proce…	molecular_function;transferase activity, transferring alkyl or aryl (other than = methyl) groups;catalytic activity;transferase activity;methionine adenosyltransferase activity;		K00789	metK:S-adenosylmethionine synthetase [EC:2.5.1.6];metK:S-adenosylmethionine synthetase [EC:2.5.1.6];metK:S-adenosylmethionine synthetase [EC:2.5.1.6];metK:S-adenosylmethionine synthetase [EC:2.5.1.6];	Metabolic pathways - Fusarium graminearum ;Biosynthesis of secondary metabolites - Fusarium graminearum ;Biosynthesis of amino acids - Fusarium graminearum ;Cysteine and methionine metabolism - Fusarium graminearum ;	IPR022629;IPR022628;IPR022631;IPR022630;IPR022636;IPR002133;	"S-adenosylmethionine synthetase, central domain";"S-adenosylmethionine synthetase, N-terminal";"S-adenosylmethionine synthetase, conserved site";"S-adenosylmethionine synthetase, C-terminal";S-adenosylmethionine synthetase superfamily;S-adenosylmethionine synthetase;
758187413	>gi|758187413|ref|XP_011316087.1| S-adenosylmethionine synthetase [Fusarium graminearum PH-1];>gi|558855519|gb|ESU05602.1| S-adenosylmethionine synthetase [Fusarium graminearum PH-1]	0.0133458	DFSK(1)VDR	295	-0.11482	50.703	cytosol	1	nitrogen compound metabolic process;sulfur compound metabolic process;purine ribonucleoside biosynthetic process;purine ribonucleoside metabolic process;cellular nitrogen compound metabolic process;organic acid biosynthetic process;single-organism metabolic process;single-organism biosynthetic process;coenzyme biosynthetic process;ribonucleoside biosynthetic process;heterocycle biosynthetic proce…	molecular_function;transferase activity, transferring alkyl or aryl (other than = methyl) groups;catalytic activity;transferase activity;methionine adenosyltransferase activity;		K00789	metK:S-adenosylmethionine synthetase [EC:2.5.1.6];metK:S-adenosylmethionine synthetase [EC:2.5.1.6];metK:S-adenosylmethionine synthetase [EC:2.5.1.6];metK:S-adenosylmethionine synthetase [EC:2.5.1.6];	Metabolic pathways - Fusarium graminearum ;Biosynthesis of secondary metabolites - Fusarium graminearum ;Biosynthesis of amino acids - Fusarium graminearum ;Cysteine and methionine metabolism - Fusarium graminearum ;	IPR022629;IPR022628;IPR022631;IPR022630;IPR022636;IPR002133;	"S-adenosylmethionine synthetase, central domain";"S-adenosylmethionine synthetase, N-terminal";"S-adenosylmethionine synthetase, conserved site";"S-adenosylmethionine synthetase, C-terminal";S-adenosylmethionine synthetase superfamily;S-adenosylmethionine synthetase;
758187579	>gi|758187579|ref|XP_011316170.1| inorganic pyrophosphatase [Fusarium graminearum PH-1];>gi|558855602|gb|ESU05685.1| inorganic pyrophosphatase [Fusarium graminearum PH-1]	0.00453178	LEISK(1)EELLNPIK	64	-1.8031	57.434	cytosol	1	biological_process;cellular process;metabolic process;cellular metabolic process;phosphorus metabolic process;phosphate-containing compound metabolic process;	molecular_function;binding;cation binding;ion binding;metal ion binding;magnesium ion binding;pyrophosphatase activity;hydrolase activity, acting on acid anhydrides;hydrolase activity;catalytic activity;hydrolase activity, acting on acid anhydrides, in = phosphorus-containing anhydrides;inorganic diphosphatase activity;	intracellular;cell part;cell;intracellular part;cellular_component;cytoplasm;	K01507	ppa:inorganic pyrophosphatase [EC:3.6.1.1];	Oxidative phosphorylation - Fusarium graminearum ;	IPR008162;	Inorganic pyrophosphatase;
758187587	>gi|758187587|ref|XP_011316174.1| hexokinase [Fusarium graminearum PH-1];>gi|558855606|gb|ESU05689.1| hexokinase [Fusarium graminearum PH-1]	9.58e-16	SEFDIIQSK(1)YR	112	-1.6276	155.97	cytosol	1				K00844	HK:hexokinase [EC:2.7.1.1];HK:hexokinase [EC:2.7.1.1];HK:hexokinase [EC:2.7.1.1];HK:hexokinase [EC:2.7.1.1];HK:hexokinase [EC:2.7.1.1];HK:hexokinase [EC:2.7.1.1];HK:hexokinase [EC:2.7.1.1];HK:hexokinase [EC:2.7.1.1];HK:hexokinase [EC:2.7.1.1];	Metabolic pathways - Fusarium graminearum ;Biosynthesis of secondary metabolites - Fusarium graminearum ;Biosynthesis of antibiotics - Fusarium graminearum ;Carbon metabolism - Fusarium graminearum ;Starch and sucrose metabolism - Fusarium graminearum ;Amino sugar and nucleotide sugar metabolism - Fusarium graminearum ;Glycolysis / Gluconeogenesis - Fusarium graminearum ;Galactose metabolism - Fu…	IPR001312;IPR022672;IPR022673;IPR019807;	Hexokinase;"Hexokinase, N-terminal";"Hexokinase, C-terminal";"Hexokinase, conserved site";
758187591	>gi|758187591|ref|XP_011316176.1| vacuolar transporter chaperone 4 [Fusarium graminearum PH-1];>gi|558855608|gb|ESU05691.1| vacuolar transporter chaperone 4 [Fusarium graminearum PH-1]	0.0031621	VVK(1)FYDR	780	0.29047	101.28	mitochondria	1							IPR018966;IPR003807;IPR004331;	VTC domain;Domain of unknown function DUF202;"SPX, N-terminal";
758187601	>gi|758187601|ref|XP_011316181.1| hypothetical protein FGSG_00507 [Fusarium graminearum PH-1];>gi|558855613|gb|ESU05696.1| hypothetical protein FGSG_00507 [Fusarium graminearum PH-1]	0.0238315	YLSK(1)IWEK	711	0.44561	51.113	cytoskeleton	1							IPR013167;	"Conserved oligomeric Golgi complex, subunit 4";
758187639	>gi|758187639|ref|XP_011316200.1| UTP-glucose-1-phosphate uridylyltransferase [Fusarium graminearum PH-1];>gi|558855632|gb|ESU05715.1| UTP-glucose-1-phosphate uridylyltransferase [Fusarium graminearum PH-1]	1.35e-06	EHVNEFK(1)SIK	327	0.21486	129.82	cytosol	1				K00963	UGP2:UTP--glucose-1-phosphate uridylyltransferase [EC:2.7.7.9];UGP2:UTP--glucose-1-phosphate uridylyltransferase [EC:2.7.7.9];UGP2:UTP--glucose-1-phosphate uridylyltransferase [EC:2.7.7.9];UGP2:UTP--glucose-1-phosphate uridylyltransferase [EC:2.7.7.9];UGP2:UTP--glucose-1-phosphate uridylyltransferase [EC:2.7.7.9];UGP2:UTP--glucose-1-phosphate uridylyltransferase [EC:2.7.7.9];	Metabolic pathways - Fusarium graminearum ;Biosynthesis of antibiotics - Fusarium graminearum ;Starch and sucrose metabolism - Fusarium graminearum ;Amino sugar and nucleotide sugar metabolism - Fusarium graminearum ;Pentose and glucuronate interconversions - Fusarium graminearum ;Galactose metabolism - Fusarium graminearum ;	IPR002618;IPR029044;	UTP--glucose-1-phosphate uridylyltransferase family;Nucleotide-diphospho-sugar transferases;
758187639	>gi|758187639|ref|XP_011316200.1| UTP-glucose-1-phosphate uridylyltransferase [Fusarium graminearum PH-1];>gi|558855632|gb|ESU05715.1| UTP-glucose-1-phosphate uridylyltransferase [Fusarium graminearum PH-1]	4.29e-05	SALPTHLK(1)PNTGDEQGNER	14	0.26176	77.08	cytosol	1				K00963	UGP2:UTP--glucose-1-phosphate uridylyltransferase [EC:2.7.7.9];UGP2:UTP--glucose-1-phosphate uridylyltransferase [EC:2.7.7.9];UGP2:UTP--glucose-1-phosphate uridylyltransferase [EC:2.7.7.9];UGP2:UTP--glucose-1-phosphate uridylyltransferase [EC:2.7.7.9];UGP2:UTP--glucose-1-phosphate uridylyltransferase [EC:2.7.7.9];UGP2:UTP--glucose-1-phosphate uridylyltransferase [EC:2.7.7.9];	Metabolic pathways - Fusarium graminearum ;Biosynthesis of antibiotics - Fusarium graminearum ;Starch and sucrose metabolism - Fusarium graminearum ;Amino sugar and nucleotide sugar metabolism - Fusarium graminearum ;Pentose and glucuronate interconversions - Fusarium graminearum ;Galactose metabolism - Fusarium graminearum ;	IPR002618;IPR029044;	UTP--glucose-1-phosphate uridylyltransferase family;Nucleotide-diphospho-sugar transferases;
758187717	>gi|758187717|ref|XP_011316239.1| T-complex protein 1 subunit delta [Fusarium graminearum PH-1];>gi|558855671|gb|ESU05754.1| T-complex protein 1 subunit delta [Fusarium graminearum PH-1]	0.028756	LGILAVK(1)DIER	324	0.90713	48.568	cytosol	1	biological_process;cellular process;cellular macromolecule metabolic process;metabolic process;organic substance metabolic process;cellular protein metabolic process;protein metabolic process;macromolecule metabolic process;cellular metabolic process;primary metabolic process;protein folding;	purine ribonucleotide binding;anion binding;ribonucleotide binding;small molecule binding;ion binding;ribonucleoside binding;purine ribonucleoside triphosphate binding;carbohydrate derivative binding;adenyl ribonucleotide binding;nucleoside phosphate binding;molecular_function;nucleotide binding;nucleoside binding;adenyl nucleotide binding;heterocyclic compound binding;binding;purine nucleoside b…					IPR017998;IPR012717;IPR027409;IPR027410;IPR027413;IPR002423;IPR002194;	Chaperone tailless complex polypeptide 1 (TCP-1);"T-complex protein 1, delta subunit";GroEL-like apical domain;TCP-1-like chaperonin intermediate domain;GroEL-like equatorial domain;Chaperonin Cpn60/TCP-1 family;"Chaperonin TCP-1, conserved site";
758187719	>gi|758187719|ref|XP_011316240.1| 26S protease regulatory subunit 7 [Fusarium graminearum PH-1];>gi|558855672|gb|ESU05755.1| 26S protease regulatory subunit 7 [Fusarium graminearum PH-1]	4.35e-07	VIGSELVQK(1)YVGEGAR	255	2.5442	93.909	nuclear	1				K03061	PSMC2:26S proteasome regulatory subunit T1;	Proteasome - Fusarium graminearum ;	IPR027417;IPR003960;IPR003959;IPR003593;IPR005937;	P-loop containing nucleoside triphosphate hydrolase;"ATPase, AAA-type, conserved site";"ATPase, AAA-type, core";AAA+ ATPase domain;26S proteasome subunit P45;
758187729	>gi|758187729|ref|XP_011316245.1| proteasome component C1 [Fusarium graminearum PH-1];>gi|558855677|gb|ESU05760.1| proteasome component C1 [Fusarium graminearum PH-1]	0.0312253	LLK(1)PGANK	60	-0.79606	49.097	cytosol	1	cellular macromolecule catabolic process;organic substance catabolic process;cellular macromolecule metabolic process;cellular process;catabolic process;macromolecule catabolic process;protein catabolic process;biological_process;metabolic process;proteolysis;cellular catabolic process;cellular protein catabolic process;organic substance metabolic process;cellular protein metabolic process;cellul…	peptidase activity, acting on L-amino acid peptides;molecular_function;endopeptidase activity;hydrolase activity;peptidase activity;threonine-type peptidase activity;catalytic activity;threonine-type endopeptidase activity;	intracellular;protein complex;proteasome complex;macromolecular complex;cell part;cell;intracellular part;cellular_component;proteasome core complex;	K02727	PSMA3:20S proteasome subunit alpha 7 [EC:3.4.25.1];	Proteasome - Fusarium graminearum ;	IPR001353;IPR029055;IPR000426;IPR023332;	"Proteasome, subunit alpha/beta";"Nucleophile aminohydrolases, N-terminal";"Proteasome alpha-subunit, N-terminal domain";Proteasome A-type subunit;
758187739	>gi|758187739|ref|XP_011316250.1| hypothetical protein FGSG_00567 [Fusarium graminearum PH-1];>gi|558855682|gb|ESU05765.1| hypothetical protein FGSG_00567 [Fusarium graminearum PH-1]	8.22e-05	GPYNK(1)DPQVWR	525	0.034659	99.283	nuclear	1							IPR016024;IPR011989;IPR011430;	Armadillo-type fold;Armadillo-like helical;Down-regulated-in-metastasis protein;
758187883	>gi|758187883|ref|XP_011316322.1| 40S ribosomal protein S8-B [Fusarium graminearum PH-1];>gi|558855754|gb|ESU05837.1| 40S ribosomal protein S8-B [Fusarium graminearum PH-1]	4.08e-10	VESAIEK(1)QFEAGR	166	-0.20499	127.02	nuclear	1	gene expression;organic substance biosynthetic process;biosynthetic process;macromolecule biosynthetic process;cellular macromolecule metabolic process;cellular process;biological_process;cellular macromolecule biosynthetic process;metabolic process;organic substance metabolic process;cellular biosynthetic process;cellular protein metabolic process;macromolecule metabolic process;cellular metabol…	molecular_function;structural molecule activity;structural constituent of ribosome;	cell part;cell;cellular_component;intracellular;cytoplasmic part;cytoplasm;intracellular non-membrane-bounded organelle;organelle;macromolecular complex;non-membrane-bounded organelle;ribonucleoprotein complex;intracellular organelle;intracellular part;ribosome;	K02995	RP-S8e:small subunit ribosomal protein S8e;	Ribosome - Fusarium graminearum ;	IPR001047;IPR022309;	Ribosomal protein S8e;Ribosomal protein S8e/ribosomal biogenesis NSA2;
758187889	>gi|758187889|ref|XP_011316325.1| hypothetical protein FGSG_00633 [Fusarium graminearum PH-1];>gi|558855757|gb|ESU05840.1| hypothetical protein FGSG_00633 [Fusarium graminearum PH-1]	0.00679894	EIAVTEENK(1)HDYVR	3820	0.37082	62.68	nuclear	1		molecular_function;acid-amino acid ligase activity;small conjugating protein ligase activity;ligase activity;catalytic activity;ligase activity, forming carbon-nitrogen bonds;ubiquitin-protein ligase activity;		K10592	HUWE1:E3 ubiquitin-protein ligase HUWE1 [EC:6.3.2.19];	Ubiquitin mediated proteolysis - Fusarium graminearum ;	IPR016024;IPR000569;IPR025527;IPR010309;IPR010314;	Armadillo-type fold;HECT;Domain of unknown function DUF4414;"E3 ubiquitin ligase, domain of unknown function DUF908";"E3 ubiquitin ligase, domain of unknown function DUF913";
758187891	>gi|758187891|ref|XP_011316326.1| 40S ribosomal protein S6-B [Fusarium graminearum PH-1];>gi|558855758|gb|ESU05841.1| 40S ribosomal protein S6-B [Fusarium graminearum PH-1]	0.00144962	FFGLTK(1)DDDVR	149	-1.8576	74.611	cytosol	1	gene expression;organic substance biosynthetic process;biosynthetic process;macromolecule biosynthetic process;cellular macromolecule metabolic process;cellular process;biological_process;cellular macromolecule biosynthetic process;metabolic process;organic substance metabolic process;cellular biosynthetic process;cellular protein metabolic process;macromolecule metabolic process;cellular metabol…	molecular_function;structural molecule activity;structural constituent of ribosome;	cell part;cell;cellular_component;intracellular;cytoplasmic part;cytoplasm;intracellular non-membrane-bounded organelle;organelle;macromolecular complex;non-membrane-bounded organelle;ribonucleoprotein complex;intracellular organelle;intracellular part;ribosome;	K02991	RP-S6e:small subunit ribosomal protein S6e;	Ribosome - Fusarium graminearum ;	IPR001377;IPR018282;	Ribosomal protein S6e;"Ribosomal protein S6e, conserved site";
758187911	>gi|758187911|ref|XP_011316336.1| hypothetical protein FGSG_00644 [Fusarium graminearum PH-1];>gi|558855768|gb|ESU05851.1| hypothetical protein FGSG_00644 [Fusarium graminearum PH-1]	0.0311972	TEATK(1)YFGGEQR	254	-0.26372	44.511	mitochondria	1				K00415	QCR2:ubiquinol-cytochrome c reductase core subunit 2;QCR2:ubiquinol-cytochrome c reductase core subunit 2;	Metabolic pathways - Fusarium graminearum ;Oxidative phosphorylation - Fusarium graminearum ;	IPR007863;IPR011249;IPR011237;IPR011765;	"Peptidase M16, C-terminal domain";"Metalloenzyme, LuxS/M16 peptidase-like";Peptidase M16 domain;"Peptidase M16, N-terminal";
758187915	>gi|758187915|ref|XP_011316338.1| hypothetical protein FGSG_00646 [Fusarium graminearum PH-1];>gi|558855770|gb|ESU05853.1| hypothetical protein FGSG_00646 [Fusarium graminearum PH-1]	4e-06	IYK(1)YGGQPVAR	91	0.41941	115.78	cytosol	1							IPR023395;IPR018108;	Mitochondrial carrier domain;Mitochondrial substrate/solute carrier;
758188043	>gi|758188043|ref|XP_011316402.1| hypothetical protein FGSG_11812 [Fusarium graminearum PH-1];>gi|558855834|gb|ESU05917.1| hypothetical protein FGSG_11812 [Fusarium graminearum PH-1]	0.0153318	YLK(1)DNAAR	355	-0.20332	58.981	nuclear	1	cellular process;cellular macromolecule metabolic process;phosphate-containing compound metabolic process;phosphorus metabolic process;phosphorylation;biological_process;metabolic process;macromolecule modification;organic substance metabolic process;cellular protein metabolic process;protein modification process;protein metabolic process;cellular metabolic process;cellular protein modification p…	molecular_function;kinase activity;phosphotransferase activity, alcohol group as acceptor;catalytic activity;transferase activity;transferase activity, transferring phosphorus-containing groups;protein kinase activity;purine ribonucleotide binding;anion binding;ribonucleotide binding;small molecule binding;ion binding;ribonucleoside binding;purine ribonucleoside triphosphate binding;carbohydrate …					IPR008271;IPR000719;IPR011009;IPR017441;IPR002290;	"Serine/threonine-protein kinase, active site";Protein kinase domain;Protein kinase-like domain;"Protein kinase, ATP binding site";"Serine/threonine/dual specificity protein kinase, catalytic domain";
758188193	>gi|758188193|ref|XP_011316477.1| hypothetical protein FGSG_00766 [Fusarium graminearum PH-1];>gi|558855909|gb|ESU05992.1| hypothetical protein FGSG_00766 [Fusarium graminearum PH-1]	0.00178464	LISK(1)SYAR	328	0.63857	107.01	cytosol	1		molecular_function;binding;protein binding;					IPR011990;IPR019734;IPR023114;IPR001440;IPR006636;IPR013026;	Tetratricopeptide-like helical domain;Tetratricopeptide repeat;Elongated TPR repeat-containing domain;Tetratricopeptide TPR1;Heat shock chaperonin-binding;Tetratricopeptide repeat-containing domain;
758188193	>gi|758188193|ref|XP_011316477.1| hypothetical protein FGSG_00766 [Fusarium graminearum PH-1];>gi|558855909|gb|ESU05992.1| hypothetical protein FGSG_00766 [Fusarium graminearum PH-1]	0.0105816	TTEIK(1)PDWAK	68	-0.66611	58.743	cytosol	1		molecular_function;binding;protein binding;					IPR011990;IPR019734;IPR023114;IPR001440;IPR006636;IPR013026;	Tetratricopeptide-like helical domain;Tetratricopeptide repeat;Elongated TPR repeat-containing domain;Tetratricopeptide TPR1;Heat shock chaperonin-binding;Tetratricopeptide repeat-containing domain;
758188215	>gi|758188215|ref|XP_011316488.1| hypothetical protein FGSG_00777 [Fusarium graminearum PH-1];>gi|558855920|gb|ESU06003.1| hypothetical protein FGSG_00777 [Fusarium graminearum PH-1]	6.73e-10	INFNLFDDVVPK(1)TAENFR	43	-0.56915	91.065	cytosol	1	cellular macromolecule metabolic process;cellular process;biological_process;peptidyl-proline modification;peptidyl-amino acid modification;metabolic process;macromolecule modification;organic substance metabolic process;cellular protein metabolic process;protein modification process;cellular protein modification process;cellular metabolic process;macromolecule metabolic process;protein metabolic…	molecular_function;catalytic activity;isomerase activity;cis-trans isomerase activity;peptidyl-prolyl cis-trans isomerase activity;					IPR029000;IPR020892;IPR002130;	Cyclophilin-like domain;"Cyclophilin-type peptidyl-prolyl cis-trans isomerase, conserved site";Cyclophilin-type peptidyl-prolyl cis-trans isomerase domain;
758188215	>gi|758188215|ref|XP_011316488.1| hypothetical protein FGSG_00777 [Fusarium graminearum PH-1];>gi|558855920|gb|ESU06003.1| hypothetical protein FGSG_00777 [Fusarium graminearum PH-1]	0.021006	SIYGEK(1)FADENFTLK	94	-0.67601	46.156	cytosol	1	cellular macromolecule metabolic process;cellular process;biological_process;peptidyl-proline modification;peptidyl-amino acid modification;metabolic process;macromolecule modification;organic substance metabolic process;cellular protein metabolic process;protein modification process;cellular protein modification process;cellular metabolic process;macromolecule metabolic process;protein metabolic…	molecular_function;catalytic activity;isomerase activity;cis-trans isomerase activity;peptidyl-prolyl cis-trans isomerase activity;					IPR029000;IPR020892;IPR002130;	Cyclophilin-like domain;"Cyclophilin-type peptidyl-prolyl cis-trans isomerase, conserved site";Cyclophilin-type peptidyl-prolyl cis-trans isomerase domain;
758188337	>gi|758188337|ref|XP_011316549.1| SEY1 protein [Fusarium graminearum PH-1];>gi|558855981|gb|ESU06064.1| SEY1 protein [Fusarium graminearum PH-1]	0.00196862	ENFEDK(1)FR	619	0.19651	89.355	cytosol	1							IPR030386;IPR008803;IPR027417;	GB1/RHD3-type guanine nucleotide-binding (G) domain;RHD3/Sey1;P-loop containing nucleoside triphosphate hydrolase;
758188349	>gi|758188349|ref|XP_011316555.1| heat shock protein 70 [Fusarium graminearum PH-1];>gi|558855987|gb|ESU06070.1| heat shock protein 70 [Fusarium graminearum PH-1]	0.0177253	MLNDAEK(0.788)YK(0.212)EEDEAEGK	523	0.19387	63.681	cytosol	0.788235				K03283	HSPA1_8:heat shock 70kDa protein 1/8;HSPA1_8:heat shock 70kDa protein 1/8;HSPA1_8:heat shock 70kDa protein 1/8;	Spliceosome - Fusarium graminearum ;Protein processing in endoplasmic reticulum - Fusarium graminearum ;Endocytosis - Fusarium graminearum ;	IPR013126;IPR029048;IPR029047;IPR018181;	Heat shock protein 70 family;"Heat shock protein 70kD, C-terminal domain";"Heat shock protein 70kD, peptide-binding domain";"Heat shock protein 70, conserved site";
758188349	>gi|758188349|ref|XP_011316555.1| heat shock protein 70 [Fusarium graminearum PH-1];>gi|558855987|gb|ESU06070.1| heat shock protein 70 [Fusarium graminearum PH-1]	5.27e-15	NQVAMNPQNTVFDAK(1)R	69	0.14508	101.53	cytosol	1				K03283	HSPA1_8:heat shock 70kDa protein 1/8;HSPA1_8:heat shock 70kDa protein 1/8;HSPA1_8:heat shock 70kDa protein 1/8;	Spliceosome - Fusarium graminearum ;Protein processing in endoplasmic reticulum - Fusarium graminearum ;Endocytosis - Fusarium graminearum ;	IPR013126;IPR029048;IPR029047;IPR018181;	Heat shock protein 70 family;"Heat shock protein 70kD, C-terminal domain";"Heat shock protein 70kD, peptide-binding domain";"Heat shock protein 70, conserved site";
758188369	>gi|758188369|ref|XP_011316565.1| 60S ribosomal protein L15 [Fusarium graminearum PH-1];>gi|558855997|gb|ESU06080.1| 60S ribosomal protein L15 [Fusarium graminearum PH-1]	0.00164978	GALK(1)YVEELQK	5	-0.85726	73.666	mitochondria	1	gene expression;organic substance biosynthetic process;biosynthetic process;macromolecule biosynthetic process;cellular macromolecule metabolic process;cellular process;biological_process;cellular macromolecule biosynthetic process;metabolic process;organic substance metabolic process;cellular biosynthetic process;cellular protein metabolic process;macromolecule metabolic process;cellular metabol…	molecular_function;structural molecule activity;structural constituent of ribosome;	cell part;cell;cellular_component;intracellular;cytoplasmic part;cytoplasm;intracellular non-membrane-bounded organelle;organelle;macromolecular complex;non-membrane-bounded organelle;ribonucleoprotein complex;intracellular organelle;intracellular part;ribosome;	K02877	RP-L15e:large subunit ribosomal protein L15e;	Ribosome - Fusarium graminearum ;	IPR000439;IPR024794;IPR012678;IPR020925;	Ribosomal protein L15e;Ribosomal protein L15e core domain;Ribosomal protein L23/L15e core domain;"Ribosomal protein L15e, conserved site";
758188369	>gi|758188369|ref|XP_011316565.1| 60S ribosomal protein L15 [Fusarium graminearum PH-1];>gi|558855997|gb|ESU06080.1| 60S ribosomal protein L15 [Fusarium graminearum PH-1]	2.17e-08	PTNQGINQLK(1)YQR	93	0.85397	114.72	mitochondria	1	gene expression;organic substance biosynthetic process;biosynthetic process;macromolecule biosynthetic process;cellular macromolecule metabolic process;cellular process;biological_process;cellular macromolecule biosynthetic process;metabolic process;organic substance metabolic process;cellular biosynthetic process;cellular protein metabolic process;macromolecule metabolic process;cellular metabol…	molecular_function;structural molecule activity;structural constituent of ribosome;	cell part;cell;cellular_component;intracellular;cytoplasmic part;cytoplasm;intracellular non-membrane-bounded organelle;organelle;macromolecular complex;non-membrane-bounded organelle;ribonucleoprotein complex;intracellular organelle;intracellular part;ribosome;	K02877	RP-L15e:large subunit ribosomal protein L15e;	Ribosome - Fusarium graminearum ;	IPR000439;IPR024794;IPR012678;IPR020925;	Ribosomal protein L15e;Ribosomal protein L15e core domain;Ribosomal protein L23/L15e core domain;"Ribosomal protein L15e, conserved site";
758188437	>gi|758188437|ref|XP_011316599.1| UDP-N-acetylglucosamine pyrophosphorylase [Fusarium graminearum PH-1];>gi|558856031|gb|ESU06114.1| UDP-N-acetylglucosamine pyrophosphorylase [Fusarium graminearum PH-1]	0.00105388	GPTEK(1)FFQK	194	0.89204	93.701	cytosol	1				K00972	UAP1:UDP-N-acetylglucosamine/UDP-N-acetylgalactosamine diphosphorylase [EC:2.7.7.23 2.7.7.83];UAP1:UDP-N-acetylglucosamine/UDP-N-acetylgalactosamine diphosphorylase [EC:2.7.7.23 2.7.7.83];UAP1:UDP-N-acetylglucosamine/UDP-N-acetylgalactosamine diphosphorylase [EC:2.7.7.23 2.7.7.83];	Metabolic pathways - Fusarium graminearum ;Biosynthesis of antibiotics - Fusarium graminearum ;Amino sugar and nucleotide sugar metabolism - Fusarium graminearum ;	IPR029044;IPR002618;	Nucleotide-diphospho-sugar transferases;UTP--glucose-1-phosphate uridylyltransferase family;
758188555	>gi|758188555|ref|XP_011316658.1| heat shock protein SSB1 [Fusarium graminearum PH-1];>gi|558856090|gb|ESU06173.1| heat shock protein SSB1 [Fusarium graminearum PH-1]	0.00882616	NTVFDAK(1)R	74	-0.45969	101.54	cytosol	1							IPR018181;IPR029048;IPR029047;IPR013126;	"Heat shock protein 70, conserved site";"Heat shock protein 70kD, C-terminal domain";"Heat shock protein 70kD, peptide-binding domain";Heat shock protein 70 family;
758188571	>gi|758188571|ref|XP_011316666.1| hypothetical protein FGSG_00925 [Fusarium graminearum PH-1];>gi|558856098|gb|ESU06181.1| hypothetical protein FGSG_00925 [Fusarium graminearum PH-1]	0.000133971	EYGDVGFK(1)YHR	595	-1.9309	94.692	plasma membrane	1							IPR007365;IPR007484;IPR003137;	"Transferrin receptor-like, dimerisation domain";Peptidase M28;"Protease-associated domain, PA";
758188573	>gi|758188573|ref|XP_011316667.1| hypothetical protein FGSG_00926 [Fusarium graminearum PH-1];>gi|558856099|gb|ESU06182.1| hypothetical protein FGSG_00926 [Fusarium graminearum PH-1]	0.000423812	GPLPK(1)YAWEENK	181	-0.96067	83.137	mitochondria	1	biological_process;single-organism metabolic process;metabolic process;oxidation-reduction process;	molecular_function;catalytic activity;oxidoreductase activity;		K00326	E1.6.2.2:cytochrome-b5 reductase [EC:1.6.2.2];	Amino sugar and nucleotide sugar metabolism - Fusarium graminearum ;	IPR001433;IPR008333;IPR001834;IPR001709;IPR017927;IPR017938;	Oxidoreductase FAD/NAD(P)-binding;"Oxidoreductase, FAD-binding domain";NADH:cytochrome b5 reductase (CBR);Flavoprotein pyridine nucleotide cytochrome reductase;Ferredoxin reductase-type FAD-binding domain;Riboflavin synthase-like beta-barrel;
758188773	>gi|758188773|ref|XP_011316767.1| hypothetical protein FGSG_01014 [Fusarium graminearum PH-1];>gi|558856199|gb|ESU06282.1| hypothetical protein FGSG_01014 [Fusarium graminearum PH-1];>gi|758197476|ref|XP_011321112.1| ADP-ribosylation factor 6 [Fusarium gra	0.0211956	TTILYK(1)LK	36	0.76592	54.776	mitochondria	1		purine ribonucleotide binding;anion binding;ribonucleotide binding;small molecule binding;ion binding;ribonucleoside binding;purine ribonucleoside triphosphate binding;carbohydrate derivative binding;nucleoside phosphate binding;molecular_function;guanyl nucleotide binding;nucleotide binding;nucleoside binding;heterocyclic compound binding;binding;purine nucleoside binding;guanyl ribonucleotide b…		K07937	ARF1:ADP-ribosylation factor 1;	Endocytosis - Fusarium graminearum ;	IPR006689;IPR006687;IPR027417;IPR003579;IPR024156;IPR005225;	"Small GTPase superfamily, ARF/SAR type";"Small GTPase superfamily, SAR1-type";P-loop containing nucleoside triphosphate hydrolase;"Small GTPase superfamily, Rab type";"Small GTPase superfamily, ARF type";Small GTP-binding protein domain;
758188789	>gi|758188789|ref|XP_011316775.1| hypothetical protein FGSG_01021 [Fusarium graminearum PH-1];>gi|558856207|gb|ESU06290.1| hypothetical protein FGSG_01021 [Fusarium graminearum PH-1]	0.0126788	K(1)YAPLDLR	78	1.406	78.149	nuclear	1	gene expression;organic substance biosynthetic process;biosynthetic process;macromolecule biosynthetic process;cellular macromolecule metabolic process;cellular process;biological_process;cellular macromolecule biosynthetic process;metabolic process;organic substance metabolic process;cellular biosynthetic process;cellular protein metabolic process;macromolecule metabolic process;cellular metabol…	molecular_function;structural molecule activity;structural constituent of ribosome;	cell part;cell;cellular_component;intracellular;cytoplasmic part;cytoplasm;intracellular non-membrane-bounded organelle;organelle;macromolecular complex;non-membrane-bounded organelle;ribonucleoprotein complex;intracellular organelle;intracellular part;ribosome;	K02918	RP-L35e:large subunit ribosomal protein L35e;	Ribosome - Fusarium graminearum ;	IPR001854;	Ribosomal protein L29;
758188904	>gi|758188904|ref|XP_011316832.1| hypothetical protein FGSG_01072 [Fusarium graminearum PH-1];>gi|558856264|gb|ESU06347.1| hypothetical protein FGSG_01072 [Fusarium graminearum PH-1]	0.0160124	FAEK(1)LVAR	61	1.6183	58.981	cytoskeleton	1							IPR018531;IPR027369;	Domain of unknown function DUF1993;DinB/YfiT-like putative metal-dependent hydrolase;
758188922	>gi|758188922|ref|XP_011316841.1| 60S ribosomal protein L11 [Fusarium graminearum PH-1];>gi|558856273|gb|ESU06356.1| 60S ribosomal protein L11 [Fusarium graminearum PH-1]	0.0164439	EETVK(1)WFK	162	0.81293	55.531	mitochondria	1	gene expression;organic substance biosynthetic process;biosynthetic process;macromolecule biosynthetic process;cellular macromolecule metabolic process;cellular process;biological_process;cellular macromolecule biosynthetic process;metabolic process;organic substance metabolic process;cellular biosynthetic process;cellular protein metabolic process;macromolecule metabolic process;cellular metabol…	molecular_function;structural molecule activity;structural constituent of ribosome;	cell part;cell;cellular_component;intracellular;cytoplasmic part;cytoplasm;intracellular non-membrane-bounded organelle;organelle;macromolecular complex;non-membrane-bounded organelle;ribonucleoprotein complex;intracellular organelle;intracellular part;ribosome;	K02868	RP-L11e:large subunit ribosomal protein L11e;	Ribosome - Fusarium graminearum ;	IPR002132;IPR022803;IPR020929;	Ribosomal protein L5;Ribosomal protein L5 domain;"Ribosomal protein L5, conserved site";
758188922	>gi|758188922|ref|XP_011316841.1| 60S ribosomal protein L11 [Fusarium graminearum PH-1];>gi|558856273|gb|ESU06356.1| 60S ribosomal protein L11 [Fusarium graminearum PH-1]	0.0182962	VK(1)EYELR	88	1.6052	58.981	mitochondria	1	gene expression;organic substance biosynthetic process;biosynthetic process;macromolecule biosynthetic process;cellular macromolecule metabolic process;cellular process;biological_process;cellular macromolecule biosynthetic process;metabolic process;organic substance metabolic process;cellular biosynthetic process;cellular protein metabolic process;macromolecule metabolic process;cellular metabol…	molecular_function;structural molecule activity;structural constituent of ribosome;	cell part;cell;cellular_component;intracellular;cytoplasmic part;cytoplasm;intracellular non-membrane-bounded organelle;organelle;macromolecular complex;non-membrane-bounded organelle;ribonucleoprotein complex;intracellular organelle;intracellular part;ribosome;	K02868	RP-L11e:large subunit ribosomal protein L11e;	Ribosome - Fusarium graminearum ;	IPR002132;IPR022803;IPR020929;	Ribosomal protein L5;Ribosomal protein L5 domain;"Ribosomal protein L5, conserved site";
758188992	>gi|758188992|ref|XP_011316876.1| 6-phosphogluconate dehydrogenase [Fusarium graminearum PH-1];>gi|558856308|gb|ESU06391.1| 6-phosphogluconate dehydrogenase [Fusarium graminearum PH-1]	2.62e-19	SIVGAHSVEEFVSK(1)LK	66	-0.16628	131.61	cytosol	1	nitrogen compound metabolic process;cellular aromatic compound metabolic process;organic substance catabolic process;pyridine nucleotide metabolic process;phosphate-containing compound metabolic process;small molecule metabolic process;phosphorus metabolic process;cellular nitrogen compound metabolic process;nucleoside phosphate metabolic process;carbohydrate catabolic process;single-organism met…	molecular_function;oxidoreductase activity;oxidoreductase activity, acting on CH-OH group of donors;catalytic activity;oxidoreductase activity, acting on the CH-OH group of donors, NAD = or NADP as acceptor;phosphogluconate dehydrogenase (decarboxylating) activity;		K00033	PGD:6-phosphogluconate dehydrogenase [EC:1.1.1.44 1.1.1.343];PGD:6-phosphogluconate dehydrogenase [EC:1.1.1.44 1.1.1.343];PGD:6-phosphogluconate dehydrogenase [EC:1.1.1.44 1.1.1.343];PGD:6-phosphogluconate dehydrogenase [EC:1.1.1.44 1.1.1.343];PGD:6-phosphogluconate dehydrogenase [EC:1.1.1.44 1.1.1.343];PGD:6-phosphogluconate dehydrogenase [EC:1.1.1.44 1.1.1.343];	Metabolic pathways - Fusarium graminearum ;Biosynthesis of secondary metabolites - Fusarium graminearum ;Biosynthesis of antibiotics - Fusarium graminearum ;Carbon metabolism - Fusarium graminearum ;Glutathione metabolism - Fusarium graminearum ;Pentose phosphate pathway - Fusarium graminearum ;	IPR006115;IPR006114;IPR006113;IPR006184;IPR012284;IPR016040;IPR008927;IPR013328;	"6-phosphogluconate dehydrogenase, NADP-binding";"6-phosphogluconate dehydrogenase, C-terminal";"6-phosphogluconate dehydrogenase, decarboxylating";6-phosphogluconate-binding site;"Fibritin/6-phosphogluconate dehydrogenase, C-terminal extension";NAD(P)-binding domain;"6-phosphogluconate dehydrogenase, C-terminal-like";"Dehydrogenase, multihelical";
758188992	>gi|758188992|ref|XP_011316876.1| 6-phosphogluconate dehydrogenase [Fusarium graminearum PH-1];>gi|558856308|gb|ESU06391.1| 6-phosphogluconate dehydrogenase [Fusarium graminearum PH-1]	5.97e-07	SVFLK(1)DITHAYR	376	-0.58342	110.31	cytosol	1	nitrogen compound metabolic process;cellular aromatic compound metabolic process;organic substance catabolic process;pyridine nucleotide metabolic process;phosphate-containing compound metabolic process;small molecule metabolic process;phosphorus metabolic process;cellular nitrogen compound metabolic process;nucleoside phosphate metabolic process;carbohydrate catabolic process;single-organism met…	molecular_function;oxidoreductase activity;oxidoreductase activity, acting on CH-OH group of donors;catalytic activity;oxidoreductase activity, acting on the CH-OH group of donors, NAD = or NADP as acceptor;phosphogluconate dehydrogenase (decarboxylating) activity;		K00033	PGD:6-phosphogluconate dehydrogenase [EC:1.1.1.44 1.1.1.343];PGD:6-phosphogluconate dehydrogenase [EC:1.1.1.44 1.1.1.343];PGD:6-phosphogluconate dehydrogenase [EC:1.1.1.44 1.1.1.343];PGD:6-phosphogluconate dehydrogenase [EC:1.1.1.44 1.1.1.343];PGD:6-phosphogluconate dehydrogenase [EC:1.1.1.44 1.1.1.343];PGD:6-phosphogluconate dehydrogenase [EC:1.1.1.44 1.1.1.343];	Metabolic pathways - Fusarium graminearum ;Biosynthesis of secondary metabolites - Fusarium graminearum ;Biosynthesis of antibiotics - Fusarium graminearum ;Carbon metabolism - Fusarium graminearum ;Glutathione metabolism - Fusarium graminearum ;Pentose phosphate pathway - Fusarium graminearum ;	IPR006115;IPR006114;IPR006113;IPR006184;IPR012284;IPR016040;IPR008927;IPR013328;	"6-phosphogluconate dehydrogenase, NADP-binding";"6-phosphogluconate dehydrogenase, C-terminal";"6-phosphogluconate dehydrogenase, decarboxylating";6-phosphogluconate-binding site;"Fibritin/6-phosphogluconate dehydrogenase, C-terminal extension";NAD(P)-binding domain;"6-phosphogluconate dehydrogenase, C-terminal-like";"Dehydrogenase, multihelical";
758188992	>gi|758188992|ref|XP_011316876.1| 6-phosphogluconate dehydrogenase [Fusarium graminearum PH-1];>gi|558856308|gb|ESU06391.1| 6-phosphogluconate dehydrogenase [Fusarium graminearum PH-1]	0.00360196	YLAEK(1)SIR	121	-0.80572	78.149	cytosol	1	nitrogen compound metabolic process;cellular aromatic compound metabolic process;organic substance catabolic process;pyridine nucleotide metabolic process;phosphate-containing compound metabolic process;small molecule metabolic process;phosphorus metabolic process;cellular nitrogen compound metabolic process;nucleoside phosphate metabolic process;carbohydrate catabolic process;single-organism met…	molecular_function;oxidoreductase activity;oxidoreductase activity, acting on CH-OH group of donors;catalytic activity;oxidoreductase activity, acting on the CH-OH group of donors, NAD = or NADP as acceptor;phosphogluconate dehydrogenase (decarboxylating) activity;		K00033	PGD:6-phosphogluconate dehydrogenase [EC:1.1.1.44 1.1.1.343];PGD:6-phosphogluconate dehydrogenase [EC:1.1.1.44 1.1.1.343];PGD:6-phosphogluconate dehydrogenase [EC:1.1.1.44 1.1.1.343];PGD:6-phosphogluconate dehydrogenase [EC:1.1.1.44 1.1.1.343];PGD:6-phosphogluconate dehydrogenase [EC:1.1.1.44 1.1.1.343];PGD:6-phosphogluconate dehydrogenase [EC:1.1.1.44 1.1.1.343];	Metabolic pathways - Fusarium graminearum ;Biosynthesis of secondary metabolites - Fusarium graminearum ;Biosynthesis of antibiotics - Fusarium graminearum ;Carbon metabolism - Fusarium graminearum ;Glutathione metabolism - Fusarium graminearum ;Pentose phosphate pathway - Fusarium graminearum ;	IPR006115;IPR006114;IPR006113;IPR006184;IPR012284;IPR016040;IPR008927;IPR013328;	"6-phosphogluconate dehydrogenase, NADP-binding";"6-phosphogluconate dehydrogenase, C-terminal";"6-phosphogluconate dehydrogenase, decarboxylating";6-phosphogluconate-binding site;"Fibritin/6-phosphogluconate dehydrogenase, C-terminal extension";NAD(P)-binding domain;"6-phosphogluconate dehydrogenase, C-terminal-like";"Dehydrogenase, multihelical";
758189084	>gi|758189084|ref|XP_011316922.1| 60S ribosomal protein L9-B [Fusarium graminearum PH-1];>gi|558856354|gb|ESU06437.1| 60S ribosomal protein L9-B [Fusarium graminearum PH-1]	0.0113869	MK(1)YIHSQELLEIPEGVK	2	0.19468	64.385	cytosol,nuclear	1	gene expression;organic substance biosynthetic process;biosynthetic process;macromolecule biosynthetic process;cellular macromolecule metabolic process;cellular process;biological_process;cellular macromolecule biosynthetic process;metabolic process;organic substance metabolic process;cellular biosynthetic process;cellular protein metabolic process;macromolecule metabolic process;cellular metabol…	molecular_function;structural molecule activity;structural constituent of ribosome;	cell part;cell;cellular_component;intracellular;cytoplasmic part;cytoplasm;intracellular non-membrane-bounded organelle;organelle;macromolecular complex;non-membrane-bounded organelle;ribonucleoprotein complex;intracellular organelle;intracellular part;ribosome;	K02940	RP-L9e:large subunit ribosomal protein L9e;	Ribosome - Fusarium graminearum ;	IPR020040;IPR002359;	"Ribosomal protein L6, alpha-beta domain";"Ribosomal protein L6, conserved site-2";
758189084	>gi|758189084|ref|XP_011316922.1| 60S ribosomal protein L9-B [Fusarium graminearum PH-1];>gi|558856354|gb|ESU06437.1| 60S ribosomal protein L9-B [Fusarium graminearum PH-1]	0.00417589	NFIGEK(1)LVR	123	-0.62512	70.908	cytosol,nuclear	1	gene expression;organic substance biosynthetic process;biosynthetic process;macromolecule biosynthetic process;cellular macromolecule metabolic process;cellular process;biological_process;cellular macromolecule biosynthetic process;metabolic process;organic substance metabolic process;cellular biosynthetic process;cellular protein metabolic process;macromolecule metabolic process;cellular metabol…	molecular_function;structural molecule activity;structural constituent of ribosome;	cell part;cell;cellular_component;intracellular;cytoplasmic part;cytoplasm;intracellular non-membrane-bounded organelle;organelle;macromolecular complex;non-membrane-bounded organelle;ribonucleoprotein complex;intracellular organelle;intracellular part;ribosome;	K02940	RP-L9e:large subunit ribosomal protein L9e;	Ribosome - Fusarium graminearum ;	IPR020040;IPR002359;	"Ribosomal protein L6, alpha-beta domain";"Ribosomal protein L6, conserved site-2";
758189222	>gi|758189222|ref|XP_011316991.1| carbamoyl-phosphate synthase arginine-specific large chain [Fusarium graminearum PH-1];>gi|558856423|gb|ESU06506.1| carbamoyl-phosphate synthase arginine-specific large chain [Fusarium graminearum PH-1]	0.00633877	TFEESFQK(1)AIR	479	-1.7432	59.198	mitochondria	1		purine ribonucleotide binding;anion binding;ribonucleotide binding;small molecule binding;ion binding;ribonucleoside binding;purine ribonucleoside triphosphate binding;carbohydrate derivative binding;adenyl ribonucleotide binding;nucleoside phosphate binding;molecular_function;nucleotide binding;nucleoside binding;adenyl nucleotide binding;heterocyclic compound binding;binding;purine nucleoside b…		K01955	carB:carbamoyl-phosphate synthase large subunit [EC:6.3.5.5];carB:carbamoyl-phosphate synthase large subunit [EC:6.3.5.5];carB:carbamoyl-phosphate synthase large subunit [EC:6.3.5.5];	Metabolic pathways - Fusarium graminearum ;Pyrimidine metabolism - Fusarium graminearum ;Alanine, aspartate and glutamate metabolism - Fusarium graminearum ;	IPR013816;IPR013815;IPR006275;IPR005483;IPR005481;IPR005480;IPR005479;IPR011761;IPR011607;IPR016185;	"ATP-grasp fold, subdomain 2";"ATP-grasp fold, subdomain 1";"Carbamoyl-phosphate synthase, large subunit";"Carbamoyl-phosphate synthase large subunit, CPSase domain";"Carbamoyl-phosphate synthase, large subunit, N-terminal";"Carbamoyl-phosphate synthetase, large subunit oligomerisation domain";"Carbamoyl-phosphate synthetase large subunit-like, ATP-binding domain";ATP-grasp fold;Methylglyoxal syn…
758189244	>gi|758189244|ref|XP_011317002.1| hypothetical protein FGSG_01227 [Fusarium graminearum PH-1];>gi|558856434|gb|ESU06517.1| hypothetical protein FGSG_01227 [Fusarium graminearum PH-1]	0.0283221	YSQEDEVYK(1)LR	102	0.20191	43.897	cytosol	1		molecular_function;catalytic activity;cofactor binding;binding;coenzyme binding;					IPR001509;IPR016040;	"NAD-dependent epimerase/dehydratase, N-terminal domain";NAD(P)-binding domain;
758189272	>gi|758189272|ref|XP_011317016.1| hypothetical protein FGSG_01241 [Fusarium graminearum PH-1];>gi|558856448|gb|ESU06531.1| hypothetical protein FGSG_01241 [Fusarium graminearum PH-1];>gi|758208658|ref|XP_011326500.1| hypothetical protein FGSG_06847 [Fusari	0.0318051	VFYHK(1)MK	124	-0.76576	42.095	cytosol,nuclear	1		protein binding;molecular_function;binding;protein domain specific binding;					IPR000308;IPR023410;IPR023409;	14-3-3 protein;14-3-3 domain;"14-3-3 protein, conserved site";
758189284	>gi|758189284|ref|XP_011317022.1| disulfide-isomerase [Fusarium graminearum PH-1];>gi|558856454|gb|ESU06537.1| disulfide-isomerase [Fusarium graminearum PH-1]	0.000729142	ALAPK(1)YDDLASQYAASEFK	396	1.1044	65.022	cytosol	1				K09580	PDIA1:protein disulfide-isomerase A1 [EC:5.3.4.1];	Protein processing in endoplasmic reticulum - Fusarium graminearum ;	IPR017937;IPR012336;IPR005792;IPR005788;IPR013766;	"Thioredoxin, conserved site";Thioredoxin-like fold;Protein disulphide isomerase;Disulphide isomerase;Thioredoxin domain;
758189284	>gi|758189284|ref|XP_011317022.1| disulfide-isomerase [Fusarium graminearum PH-1];>gi|558856454|gb|ESU06537.1| disulfide-isomerase [Fusarium graminearum PH-1]	2.88e-08	EITHDNIAK(1)FVEQFDAGK	332	1.2666	88.565	cytosol	1				K09580	PDIA1:protein disulfide-isomerase A1 [EC:5.3.4.1];	Protein processing in endoplasmic reticulum - Fusarium graminearum ;	IPR017937;IPR012336;IPR005792;IPR005788;IPR013766;	"Thioredoxin, conserved site";Thioredoxin-like fold;Protein disulphide isomerase;Disulphide isomerase;Thioredoxin domain;
758189368	>gi|758189368|ref|XP_011317064.1| hypothetical protein FGSG_01283 [Fusarium graminearum PH-1];>gi|558856496|gb|ESU06579.1| hypothetical protein FGSG_01283 [Fusarium graminearum PH-1]	0.0100729	LAEK(1)GAYR	246	-0.42267	63.673	extracellular	1				K12373	HEXA_B:hexosaminidase [EC:3.2.1.52];HEXA_B:hexosaminidase [EC:3.2.1.52];HEXA_B:hexosaminidase [EC:3.2.1.52];HEXA_B:hexosaminidase [EC:3.2.1.52];HEXA_B:hexosaminidase [EC:3.2.1.52];	Metabolic pathways - Fusarium graminearum ;Amino sugar and nucleotide sugar metabolism - Fusarium graminearum ;Other glycan degradation - Fusarium graminearum ;Glycosaminoglycan degradation - Fusarium graminearum ;Glycosphingolipid biosynthesis - globo series - Fusarium graminearum ;	IPR015883;IPR017853;IPR029019;IPR029018;IPR025705;IPR013781;	"Glycoside hydrolase family 20, catalytic core";Glycoside hydrolase superfamily;"Beta-hexosaminidase, eukaryotic type, N-terminal";Chitobiase/beta-hexosaminidase domain 2-like;Beta-hexosaminidase;"Glycoside hydrolase, catalytic domain";
758189368	>gi|758189368|ref|XP_011317064.1| hypothetical protein FGSG_01283 [Fusarium graminearum PH-1];>gi|558856496|gb|ESU06579.1| hypothetical protein FGSG_01283 [Fusarium graminearum PH-1]	0.010968	SFFEVK(1)HIK	206	0.99983	58.083	extracellular	1				K12373	HEXA_B:hexosaminidase [EC:3.2.1.52];HEXA_B:hexosaminidase [EC:3.2.1.52];HEXA_B:hexosaminidase [EC:3.2.1.52];HEXA_B:hexosaminidase [EC:3.2.1.52];HEXA_B:hexosaminidase [EC:3.2.1.52];	Metabolic pathways - Fusarium graminearum ;Amino sugar and nucleotide sugar metabolism - Fusarium graminearum ;Other glycan degradation - Fusarium graminearum ;Glycosaminoglycan degradation - Fusarium graminearum ;Glycosphingolipid biosynthesis - globo series - Fusarium graminearum ;	IPR015883;IPR017853;IPR029019;IPR029018;IPR025705;IPR013781;	"Glycoside hydrolase family 20, catalytic core";Glycoside hydrolase superfamily;"Beta-hexosaminidase, eukaryotic type, N-terminal";Chitobiase/beta-hexosaminidase domain 2-like;Beta-hexosaminidase;"Glycoside hydrolase, catalytic domain";
758189427	>gi|758189427|ref|XP_011317093.1| hypothetical protein FGSG_01309 [Fusarium graminearum PH-1];>gi|558856525|gb|ESU06608.1| hypothetical protein FGSG_01309 [Fusarium graminearum PH-1]	0.00443539	QALLQAELEEMVK(1)K	244	0.20382	50.286	nuclear	1				K00894	ETNK:ethanolamine kinase [EC:2.7.1.82];ETNK:ethanolamine kinase [EC:2.7.1.82];	Metabolic pathways - Fusarium graminearum ;Glycerophospholipid metabolism - Fusarium graminearum ;	IPR011009;	Protein kinase-like domain;
758189471	>gi|758189471|ref|XP_011317115.1| hypothetical protein FGSG_01328 [Fusarium graminearum PH-1];>gi|558856547|gb|ESU06630.1| hypothetical protein FGSG_01328 [Fusarium graminearum PH-1]	0.0203949	EQK(1)WTPR	248	0.4885	55.676	cytosol	1				K02148	ATPeV1C:V-type H+-transporting ATPase subunit C;ATPeV1C:V-type H+-transporting ATPase subunit C;ATPeV1C:V-type H+-transporting ATPase subunit C;	Metabolic pathways - Fusarium graminearum ;Oxidative phosphorylation - Fusarium graminearum ;Phagosome - Fusarium graminearum ;	IPR004907;	"ATPase, V1 complex, subunit C";
758189471	>gi|758189471|ref|XP_011317115.1| hypothetical protein FGSG_01328 [Fusarium graminearum PH-1];>gi|558856547|gb|ESU06630.1| hypothetical protein FGSG_01328 [Fusarium graminearum PH-1]	0.000855457	K(1)HSAEFLAK	235	0.16842	68.557	cytosol	1				K02148	ATPeV1C:V-type H+-transporting ATPase subunit C;ATPeV1C:V-type H+-transporting ATPase subunit C;ATPeV1C:V-type H+-transporting ATPase subunit C;	Metabolic pathways - Fusarium graminearum ;Oxidative phosphorylation - Fusarium graminearum ;Phagosome - Fusarium graminearum ;	IPR004907;	"ATPase, V1 complex, subunit C";
758189471	>gi|758189471|ref|XP_011317115.1| hypothetical protein FGSG_01328 [Fusarium graminearum PH-1];>gi|558856547|gb|ESU06630.1| hypothetical protein FGSG_01328 [Fusarium graminearum PH-1]	0.00100497	QFK(1)YVEGGR	255	0.45319	89.886	cytosol	1				K02148	ATPeV1C:V-type H+-transporting ATPase subunit C;ATPeV1C:V-type H+-transporting ATPase subunit C;ATPeV1C:V-type H+-transporting ATPase subunit C;	Metabolic pathways - Fusarium graminearum ;Oxidative phosphorylation - Fusarium graminearum ;Phagosome - Fusarium graminearum ;	IPR004907;	"ATPase, V1 complex, subunit C";
758189483	>gi|758189483|ref|XP_011317121.1| hypothetical protein FGSG_01334 [Fusarium graminearum PH-1];>gi|558856553|gb|ESU06636.1| hypothetical protein FGSG_01334 [Fusarium graminearum PH-1]	0.00230113	SAEK(1)FYESK	105	-0.58695	76.228	cytosol,nuclear	1							IPR011599;IPR004127;IPR009053;	"Prefoldin alpha subunit, archaea-type";Prefoldin alpha-like;Prefoldin;
758189515	>gi|758189515|ref|XP_011317137.1| enolase [Fusarium graminearum PH-1];>gi|558856569|gb|ESU06652.1| enolase [Fusarium graminearum PH-1]	0.0297933	K(1)YDLDFK	259	0.48834	76.478	cytosol	1	monosaccharide catabolic process;organic substance catabolic process;cellular process;carbohydrate metabolic process;hexose metabolic process;catabolic process;generation of precursor metabolites and energy;biological_process;carbohydrate catabolic process;single-organism carbohydrate metabolic process;single-organism carbohydrate catabolic process;metabolic process;glucose catabolic process;gluc…	molecular_function;binding;cation binding;ion binding;metal ion binding;magnesium ion binding;carbon-oxygen lyase activity;hydro-lyase activity;catalytic activity;lyase activity;phosphopyruvate hydratase activity;	intracellular;cytosolic part;cytoplasmic part;protein complex;cytoplasm;catalytic complex;macromolecular complex;cell part;cell;intracellular part;cellular_component;cytosol;phosphopyruvate hydratase complex;	K01689	ENO:enolase [EC:4.2.1.11];ENO:enolase [EC:4.2.1.11];ENO:enolase [EC:4.2.1.11];ENO:enolase [EC:4.2.1.11];ENO:enolase [EC:4.2.1.11];ENO:enolase [EC:4.2.1.11];ENO:enolase [EC:4.2.1.11];ENO:enolase [EC:4.2.1.11];	Metabolic pathways - Fusarium graminearum ;Biosynthesis of secondary metabolites - Fusarium graminearum ;Biosynthesis of antibiotics - Fusarium graminearum ;Biosynthesis of amino acids - Fusarium graminearum ;Carbon metabolism - Fusarium graminearum ;RNA degradation - Fusarium graminearum ;Glycolysis / Gluconeogenesis - Fusarium graminearum ;Methane metabolism - Fusarium graminearum ;	IPR020809;IPR020811;IPR020810;IPR000941;IPR029017;IPR029065;	"Enolase, conserved site";"Enolase, N-terminal";"Enolase, C-terminal";Enolase;Enolase N-terminal domain-like;Enolase C-terminal domain-like;
758189545	>gi|758189545|ref|XP_011317152.1| uroporphyrinogen decarboxylase [Fusarium graminearum PH-1];>gi|558856584|gb|ESU06667.1| uroporphyrinogen decarboxylase [Fusarium graminearum PH-1]	0.00184076	TWIYK(1)YPEEAK	182	-0.39152	68.515	cytosol	1				K01599	hemE:uroporphyrinogen decarboxylase [EC:4.1.1.37];hemE:uroporphyrinogen decarboxylase [EC:4.1.1.37];hemE:uroporphyrinogen decarboxylase [EC:4.1.1.37];	Metabolic pathways - Fusarium graminearum ;Biosynthesis of secondary metabolites - Fusarium graminearum ;Porphyrin and chlorophyll metabolism - Fusarium graminearum ;	IPR000257;IPR006361;	Uroporphyrinogen decarboxylase (URO-D);Uroporphyrinogen decarboxylase HemE;
758189545	>gi|758189545|ref|XP_011317152.1| uroporphyrinogen decarboxylase [Fusarium graminearum PH-1];>gi|558856584|gb|ESU06667.1| uroporphyrinogen decarboxylase [Fusarium graminearum PH-1]	0.00234866	YLPEYHEAK(1)GNR	44	-0.60704	80.014	cytosol	1				K01599	hemE:uroporphyrinogen decarboxylase [EC:4.1.1.37];hemE:uroporphyrinogen decarboxylase [EC:4.1.1.37];hemE:uroporphyrinogen decarboxylase [EC:4.1.1.37];	Metabolic pathways - Fusarium graminearum ;Biosynthesis of secondary metabolites - Fusarium graminearum ;Porphyrin and chlorophyll metabolism - Fusarium graminearum ;	IPR000257;IPR006361;	Uroporphyrinogen decarboxylase (URO-D);Uroporphyrinogen decarboxylase HemE;
758189687	>gi|758189687|ref|XP_011317223.1| DNA replication protein YHM2 [Fusarium graminearum PH-1];>gi|558856655|gb|ESU06738.1| DNA replication protein YHM2 [Fusarium graminearum PH-1]	9.84e-05	GDSMAK(1)SLGR	62	-0.02868	113.93	mitochondria	1							IPR018108;IPR023395;	Mitochondrial substrate/solute carrier;Mitochondrial carrier domain;
758189689	>gi|758189689|ref|XP_011317224.1| citrate synthase [Fusarium graminearum PH-1];>gi|558856656|gb|ESU06739.1| citrate synthase [Fusarium graminearum PH-1]	0.00492778	AYAK(1)GINK	193	0.21028	76.774	mitochondria	1	biological_process;carbohydrate metabolic process;cellular process;metabolic process;organic substance metabolic process;cellular metabolic process;primary metabolic process;cellular carbohydrate metabolic process;	molecular_function;transferase activity, transferring acyl groups;catalytic activity;transferase activity;transferase activity, transferring acyl groups, acyl groups = converted into alkyl on transfer;		K01647	CS:citrate synthase [EC:2.3.3.1];CS:citrate synthase [EC:2.3.3.1];CS:citrate synthase [EC:2.3.3.1];CS:citrate synthase [EC:2.3.3.1];CS:citrate synthase [EC:2.3.3.1];CS:citrate synthase [EC:2.3.3.1];CS:citrate synthase [EC:2.3.3.1];CS:citrate synthase [EC:2.3.3.1];	Metabolic pathways - Fusarium graminearum ;Biosynthesis of secondary metabolites - Fusarium graminearum ;Biosynthesis of antibiotics - Fusarium graminearum ;Biosynthesis of amino acids - Fusarium graminearum ;Carbon metabolism - Fusarium graminearum ;2-Oxocarboxylic acid metabolism - Fusarium graminearum ;Glyoxylate and dicarboxylate metabolism - Fusarium graminearum ;Citrate cycle (TCA cycle) - …	IPR002020;IPR010109;IPR019810;IPR016142;IPR016141;	Citrate synthase-like;"Citrate synthase, eukaryotic";Citrate synthase active site;"Citrate synthase-like, large alpha subdomain";"Citrate synthase-like, core";
758189689	>gi|758189689|ref|XP_011317224.1| citrate synthase [Fusarium graminearum PH-1];>gi|558856656|gb|ESU06739.1| citrate synthase [Fusarium graminearum PH-1]	0.028047	FAELLPEK(1)IEQVK	50	-0.9608	43.761	mitochondria	1	biological_process;carbohydrate metabolic process;cellular process;metabolic process;organic substance metabolic process;cellular metabolic process;primary metabolic process;cellular carbohydrate metabolic process;	molecular_function;transferase activity, transferring acyl groups;catalytic activity;transferase activity;transferase activity, transferring acyl groups, acyl groups = converted into alkyl on transfer;		K01647	CS:citrate synthase [EC:2.3.3.1];CS:citrate synthase [EC:2.3.3.1];CS:citrate synthase [EC:2.3.3.1];CS:citrate synthase [EC:2.3.3.1];CS:citrate synthase [EC:2.3.3.1];CS:citrate synthase [EC:2.3.3.1];CS:citrate synthase [EC:2.3.3.1];CS:citrate synthase [EC:2.3.3.1];	Metabolic pathways - Fusarium graminearum ;Biosynthesis of secondary metabolites - Fusarium graminearum ;Biosynthesis of antibiotics - Fusarium graminearum ;Biosynthesis of amino acids - Fusarium graminearum ;Carbon metabolism - Fusarium graminearum ;2-Oxocarboxylic acid metabolism - Fusarium graminearum ;Glyoxylate and dicarboxylate metabolism - Fusarium graminearum ;Citrate cycle (TCA cycle) - …	IPR002020;IPR010109;IPR019810;IPR016142;IPR016141;	Citrate synthase-like;"Citrate synthase, eukaryotic";Citrate synthase active site;"Citrate synthase-like, large alpha subdomain";"Citrate synthase-like, core";
758189689	>gi|758189689|ref|XP_011317224.1| citrate synthase [Fusarium graminearum PH-1];>gi|558856656|gb|ESU06739.1| citrate synthase [Fusarium graminearum PH-1]	0.00266736	SFSTDK(1)WAELVK	462	-0.53643	61.11	mitochondria	1	biological_process;carbohydrate metabolic process;cellular process;metabolic process;organic substance metabolic process;cellular metabolic process;primary metabolic process;cellular carbohydrate metabolic process;	molecular_function;transferase activity, transferring acyl groups;catalytic activity;transferase activity;transferase activity, transferring acyl groups, acyl groups = converted into alkyl on transfer;		K01647	CS:citrate synthase [EC:2.3.3.1];CS:citrate synthase [EC:2.3.3.1];CS:citrate synthase [EC:2.3.3.1];CS:citrate synthase [EC:2.3.3.1];CS:citrate synthase [EC:2.3.3.1];CS:citrate synthase [EC:2.3.3.1];CS:citrate synthase [EC:2.3.3.1];CS:citrate synthase [EC:2.3.3.1];	Metabolic pathways - Fusarium graminearum ;Biosynthesis of secondary metabolites - Fusarium graminearum ;Biosynthesis of antibiotics - Fusarium graminearum ;Biosynthesis of amino acids - Fusarium graminearum ;Carbon metabolism - Fusarium graminearum ;2-Oxocarboxylic acid metabolism - Fusarium graminearum ;Glyoxylate and dicarboxylate metabolism - Fusarium graminearum ;Citrate cycle (TCA cycle) - …	IPR002020;IPR010109;IPR019810;IPR016142;IPR016141;	Citrate synthase-like;"Citrate synthase, eukaryotic";Citrate synthase active site;"Citrate synthase-like, large alpha subdomain";"Citrate synthase-like, core";
758189689	>gi|758189689|ref|XP_011317224.1| citrate synthase [Fusarium graminearum PH-1];>gi|558856656|gb|ESU06739.1| citrate synthase [Fusarium graminearum PH-1]	1.9e-12	VVDK(1)VTLDQVYGGAR	68	-0.11387	118.52	mitochondria	1	biological_process;carbohydrate metabolic process;cellular process;metabolic process;organic substance metabolic process;cellular metabolic process;primary metabolic process;cellular carbohydrate metabolic process;	molecular_function;transferase activity, transferring acyl groups;catalytic activity;transferase activity;transferase activity, transferring acyl groups, acyl groups = converted into alkyl on transfer;		K01647	CS:citrate synthase [EC:2.3.3.1];CS:citrate synthase [EC:2.3.3.1];CS:citrate synthase [EC:2.3.3.1];CS:citrate synthase [EC:2.3.3.1];CS:citrate synthase [EC:2.3.3.1];CS:citrate synthase [EC:2.3.3.1];CS:citrate synthase [EC:2.3.3.1];CS:citrate synthase [EC:2.3.3.1];	Metabolic pathways - Fusarium graminearum ;Biosynthesis of secondary metabolites - Fusarium graminearum ;Biosynthesis of antibiotics - Fusarium graminearum ;Biosynthesis of amino acids - Fusarium graminearum ;Carbon metabolism - Fusarium graminearum ;2-Oxocarboxylic acid metabolism - Fusarium graminearum ;Glyoxylate and dicarboxylate metabolism - Fusarium graminearum ;Citrate cycle (TCA cycle) - …	IPR002020;IPR010109;IPR019810;IPR016142;IPR016141;	Citrate synthase-like;"Citrate synthase, eukaryotic";Citrate synthase active site;"Citrate synthase-like, large alpha subdomain";"Citrate synthase-like, core";
758189697	>gi|758189697|ref|XP_011317228.1| plasma membrane ATPase [Fusarium graminearum PH-1];>gi|558856660|gb|ESU06743.1| plasma membrane ATPase [Fusarium graminearum PH-1]	0.00334732	ALK(1)FYPR	433	1.0911	100.07	plasma membrane	1			membrane;intrinsic to membrane;cellular_component;membrane part;integral to membrane;	K01535	E3.6.3.6:H+-transporting ATPase [EC:3.6.3.6];	Oxidative phosphorylation - Fusarium graminearum ;	IPR006534;IPR001757;IPR018303;IPR008250;IPR004014;IPR023214;IPR023298;IPR023299;	"P-type ATPase, subfamily IIIA";P-type ATPase;"P-type ATPase, phosphorylation site";"P-type ATPase, A domain";"Cation-transporting P-type ATPase, N-terminal";HAD-like domain;"P-type ATPase, transmembrane domain";"P-type ATPase, cytoplasmic domain N";
758189697	>gi|758189697|ref|XP_011317228.1| plasma membrane ATPase [Fusarium graminearum PH-1];>gi|558856660|gb|ESU06743.1| plasma membrane ATPase [Fusarium graminearum PH-1]	0.00762836	GVLSK(1)YK	444	-0.062158	81.297	plasma membrane	1			membrane;intrinsic to membrane;cellular_component;membrane part;integral to membrane;	K01535	E3.6.3.6:H+-transporting ATPase [EC:3.6.3.6];	Oxidative phosphorylation - Fusarium graminearum ;	IPR006534;IPR001757;IPR018303;IPR008250;IPR004014;IPR023214;IPR023298;IPR023299;	"P-type ATPase, subfamily IIIA";P-type ATPase;"P-type ATPase, phosphorylation site";"P-type ATPase, A domain";"Cation-transporting P-type ATPase, N-terminal";HAD-like domain;"P-type ATPase, transmembrane domain";"P-type ATPase, cytoplasmic domain N";
758189697	>gi|758189697|ref|XP_011317228.1| plasma membrane ATPase [Fusarium graminearum PH-1];>gi|558856660|gb|ESU06743.1| plasma membrane ATPase [Fusarium graminearum PH-1]	0.00815045	YK(1)VLDFHPFDPVSK	446	-1.7002	75.02	plasma membrane	1			membrane;intrinsic to membrane;cellular_component;membrane part;integral to membrane;	K01535	E3.6.3.6:H+-transporting ATPase [EC:3.6.3.6];	Oxidative phosphorylation - Fusarium graminearum ;	IPR006534;IPR001757;IPR018303;IPR008250;IPR004014;IPR023214;IPR023298;IPR023299;	"P-type ATPase, subfamily IIIA";P-type ATPase;"P-type ATPase, phosphorylation site";"P-type ATPase, A domain";"Cation-transporting P-type ATPase, N-terminal";HAD-like domain;"P-type ATPase, transmembrane domain";"P-type ATPase, cytoplasmic domain N";
758189892	>gi|758189892|ref|XP_011317325.1| 60S ribosomal protein L20 [Fusarium graminearum PH-1];>gi|558856757|gb|ESU06840.1| 60S ribosomal protein L20 [Fusarium graminearum PH-1]	0.00104081	SGTHNMYK(1)EYR	92	0.25667	82.489	nuclear	1	gene expression;organic substance biosynthetic process;biosynthetic process;macromolecule biosynthetic process;cellular macromolecule metabolic process;cellular process;biological_process;cellular macromolecule biosynthetic process;metabolic process;organic substance metabolic process;cellular biosynthetic process;cellular protein metabolic process;macromolecule metabolic process;cellular metabol…	molecular_function;structural molecule activity;structural constituent of ribosome;	cell;cellular_component;intracellular;cytoplasmic part;cytoplasm;intracellular non-membrane-bounded organelle;organelle;macromolecular complex;non-membrane-bounded organelle;ribonucleoprotein complex;cell part;intracellular organelle;intracellular part;ribosome;	K02882	RP-L18Ae:large subunit ribosomal protein L18Ae;	Ribosome - Fusarium graminearum ;	IPR023573;IPR028877;	Ribosomal protein L18a/LX;50S ribosomal protein L18Ae/60S ribosomal protein L20 and L18a;
758189892	>gi|758189892|ref|XP_011317325.1| 60S ribosomal protein L20 [Fusarium graminearum PH-1];>gi|558856757|gb|ESU06840.1| 60S ribosomal protein L20 [Fusarium graminearum PH-1]	0.00129307	VLHEK(1)HPLK	67	0.10078	81.263	nuclear	1	gene expression;organic substance biosynthetic process;biosynthetic process;macromolecule biosynthetic process;cellular macromolecule metabolic process;cellular process;biological_process;cellular macromolecule biosynthetic process;metabolic process;organic substance metabolic process;cellular biosynthetic process;cellular protein metabolic process;macromolecule metabolic process;cellular metabol…	molecular_function;structural molecule activity;structural constituent of ribosome;	cell;cellular_component;intracellular;cytoplasmic part;cytoplasm;intracellular non-membrane-bounded organelle;organelle;macromolecular complex;non-membrane-bounded organelle;ribonucleoprotein complex;cell part;intracellular organelle;intracellular part;ribosome;	K02882	RP-L18Ae:large subunit ribosomal protein L18Ae;	Ribosome - Fusarium graminearum ;	IPR023573;IPR028877;	Ribosomal protein L18a/LX;50S ribosomal protein L18Ae/60S ribosomal protein L20 and L18a;
758190058	>gi|758190058|ref|XP_011317408.1| phosphate carrier protein [Fusarium graminearum PH-1];>gi|558856840|gb|ESU06923.1| phosphate carrier protein [Fusarium graminearum PH-1]	0.0002558	INK(1)TQGLPGEGTVSR	227	-0.088435	79.652	plasma membrane	1							IPR023395;IPR018108;	Mitochondrial carrier domain;Mitochondrial substrate/solute carrier;
758190098	>gi|758190098|ref|XP_011317428.1| 26S protease regulatory subunit 8 [Fusarium graminearum PH-1];>gi|558856860|gb|ESU06943.1| 26S protease regulatory subunit 8 [Fusarium graminearum PH-1]	0.0291142	VSGSELVQK(1)YIGEGSR	205	0.6664	45.384	cytosol,nuclear	1				K03066	PSMC5:26S proteasome regulatory subunit T6;	Proteasome - Fusarium graminearum ;	IPR027417;IPR005937;IPR003593;IPR003959;IPR003960;	P-loop containing nucleoside triphosphate hydrolase;26S proteasome subunit P45;AAA+ ATPase domain;"ATPase, AAA-type, core";"ATPase, AAA-type, conserved site";
84029299	>gi|84029299|sp|Q4IMD1.1|H2AZ_GIBZE RecName: Full=Histone H2A.Z;>gi|758190144|ref|XP_011317451.1| histone H2A.Z [Fusarium graminearum PH-1];>gi|558856883|gb|ESU06966.1| histone H2A.Z [Fusarium graminearum PH-1]	4.7e-17	PGGK(1)GK(1)SSGGK(1)SSGGK(1)TSGTEGANK	7	-1.0043	158.8	nuclear	1		molecular_function;binding;heterocyclic compound binding;organic cyclic compound binding;nucleic acid binding;DNA binding;	chromosome;cell;cellular_component;intracellular;protein complex;intracellular non-membrane-bounded organelle;organelle;DNA bending complex;protein-DNA complex;non-membrane-bounded organelle;macromolecular complex;intracellular organelle part;cell part;chromosomal part;intracellular organelle;intracellular part;organelle part;chromatin;DNA packaging complex;nucleosome;membrane-bounded organelle;i…				IPR002119;IPR009072;IPR007125;	Histone H2A;Histone-fold;Histone core;
84029299	>gi|84029299|sp|Q4IMD1.1|H2AZ_GIBZE RecName: Full=Histone H2A.Z;>gi|758190144|ref|XP_011317451.1| histone H2A.Z [Fusarium graminearum PH-1];>gi|558856883|gb|ESU06966.1| histone H2A.Z [Fusarium graminearum PH-1]	4.7e-17	SSGGK(1)SSGGK(1)TSGTEGANK	12	-0.51669	158.8	nuclear	1		molecular_function;binding;heterocyclic compound binding;organic cyclic compound binding;nucleic acid binding;DNA binding;	chromosome;cell;cellular_component;intracellular;protein complex;intracellular non-membrane-bounded organelle;organelle;DNA bending complex;protein-DNA complex;non-membrane-bounded organelle;macromolecular complex;intracellular organelle part;cell part;chromosomal part;intracellular organelle;intracellular part;organelle part;chromatin;DNA packaging complex;nucleosome;membrane-bounded organelle;i…				IPR002119;IPR009072;IPR007125;	Histone H2A;Histone-fold;Histone core;
84029299	>gi|84029299|sp|Q4IMD1.1|H2AZ_GIBZE RecName: Full=Histone H2A.Z;>gi|758190144|ref|XP_011317451.1| histone H2A.Z [Fusarium graminearum PH-1];>gi|558856883|gb|ESU06966.1| histone H2A.Z [Fusarium graminearum PH-1]	4.7e-17	SSGGK(1)SSGGK(1)TSGTEGANK	17	-0.51669	158.8	nuclear	1		molecular_function;binding;heterocyclic compound binding;organic cyclic compound binding;nucleic acid binding;DNA binding;	chromosome;cell;cellular_component;intracellular;protein complex;intracellular non-membrane-bounded organelle;organelle;DNA bending complex;protein-DNA complex;non-membrane-bounded organelle;macromolecular complex;intracellular organelle part;cell part;chromosomal part;intracellular organelle;intracellular part;organelle part;chromatin;DNA packaging complex;nucleosome;membrane-bounded organelle;i…				IPR002119;IPR009072;IPR007125;	Histone H2A;Histone-fold;Histone core;
84029299	>gi|84029299|sp|Q4IMD1.1|H2AZ_GIBZE RecName: Full=Histone H2A.Z;>gi|758190144|ref|XP_011317451.1| histone H2A.Z [Fusarium graminearum PH-1];>gi|558856883|gb|ESU06966.1| histone H2A.Z [Fusarium graminearum PH-1]	4.7e-17	PGGK(1)GK(1)SSGGK(1)SSGGK(1)TSGTEGANK	5	-1.0043	158.8	nuclear	1		molecular_function;binding;heterocyclic compound binding;organic cyclic compound binding;nucleic acid binding;DNA binding;	chromosome;cell;cellular_component;intracellular;protein complex;intracellular non-membrane-bounded organelle;organelle;DNA bending complex;protein-DNA complex;non-membrane-bounded organelle;macromolecular complex;intracellular organelle part;cell part;chromosomal part;intracellular organelle;intracellular part;organelle part;chromatin;DNA packaging complex;nucleosome;membrane-bounded organelle;i…				IPR002119;IPR009072;IPR007125;	Histone H2A;Histone-fold;Histone core;
758190238	>gi|758190238|ref|XP_011317498.1| pyrimidine precursor biosynthesis enzyme THI12 [Fusarium graminearum PH-1];>gi|558856930|gb|ESU07013.1| pyrimidine precursor biosynthesis enzyme THI12 [Fusarium graminearum PH-1]	0.000293581	RDWDK(1)VTK	278	0.13266	134.25	cytosol	1				K18278	THI5:pyrimidine precursor biosynthesis enzyme;THI5:pyrimidine precursor biosynthesis enzyme;	Metabolic pathways - Fusarium graminearum ;Thiamine metabolism - Fusarium graminearum ;	IPR015168;	SsuA/THI5-like;
758190412	>gi|758190412|ref|XP_011317585.1| hypothetical protein FGSG_12004 [Fusarium graminearum PH-1];>gi|558857017|gb|ESU07100.1| hypothetical protein FGSG_12004 [Fusarium graminearum PH-1]	0.0292772	FK(1)DYCPVMR	259	0.56323	46.001	cytosol,nuclear	1
758190734	>gi|758190734|ref|XP_011317746.1| hypothetical protein FGSG_01897 [Fusarium graminearum PH-1];>gi|558857178|gb|ESU07261.1| hypothetical protein FGSG_01897 [Fusarium graminearum PH-1]	0.00180059	NAEAYK(1)FNCAQR	61	0.49233	69.342	extracellular	1				K00799	GST:glutathione S-transferase [EC:2.5.1.18];	Glutathione metabolism - Fusarium graminearum ;	IPR001129;IPR023352;	"Membrane-associated, eicosanoid/glutathione metabolism (MAPEG) protein";Membrane associated eicosanoid/glutathione metabolism-like domain;
758190776	>gi|758190776|ref|XP_011317767.1| 60S ribosomal protein L12 [Fusarium graminearum PH-1];>gi|558857199|gb|ESU07282.1| 60S ribosomal protein L12 [Fusarium graminearum PH-1]	0.00529316	ATGDWK(1)GLR	54	0.86663	70.028	cytosol	1							IPR000911;IPR020785;IPR020784;IPR020783;	Ribosomal protein L11/L12;"Ribosomal protein L11, conserved site";"Ribosomal protein L11, N-terminal";"Ribosomal protein L11, C-terminal";
758190776	>gi|758190776|ref|XP_011317767.1| 60S ribosomal protein L12 [Fusarium graminearum PH-1];>gi|558857199|gb|ESU07282.1| 60S ribosomal protein L12 [Fusarium graminearum PH-1]	0.0200676	SFAK(1)DLSGTVK	123	-0.01342	54.343	cytosol	1							IPR000911;IPR020785;IPR020784;IPR020783;	Ribosomal protein L11/L12;"Ribosomal protein L11, conserved site";"Ribosomal protein L11, N-terminal";"Ribosomal protein L11, C-terminal";
758190778	>gi|758190778|ref|XP_011317768.1| transporter SEC23 [Fusarium graminearum PH-1];>gi|558857200|gb|ESU07283.1| transporter SEC23 [Fusarium graminearum PH-1]	0.00960262	DNVK(1)YYK	325	-0.18124	72.875	cytoskeleton	1	macromolecule localization;cellular macromolecule localization;cellular process;single-organism process;single-organism cellular process;intracellular transport;protein transport;establishment of localization;establishment of protein localization;cellular localization;biological_process;protein localization;transport;establishment of localization in cell;cellular protein localization;organic subs…		transport vesicle;ER to Golgi transport vesicle;coated membrane;coated vesicle;membrane coat;intracellular membrane-bounded organelle;intracellular;cytoplasm;cytoplasmic vesicle part;organelle;macromolecular complex;organelle membrane;membrane-bounded organelle;intracellular organelle;cytoplasmic vesicle membrane;transport vesicle membrane;vesicle membrane;ER to Golgi transport vesicle membrane;v…	K14006	SEC23:protein transport protein SEC23;	Protein processing in endoplasmic reticulum - Fusarium graminearum ;	IPR007123;IPR002035;IPR029006;IPR006900;IPR006896;IPR006895;IPR012990;	Gelsolin-like domain;"von Willebrand factor, type A";ADF-H/Gelsolin-like domain;"Sec23/Sec24, helical domain";"Sec23/Sec24, trunk domain";"Zinc finger, Sec23/Sec24-type";Sec23/Sec24 beta-sandwich;
758190852	>gi|758190852|ref|XP_011317805.1| heat shock protein Hsp88 [Fusarium graminearum PH-1];>gi|558857237|gb|ESU07320.1| heat shock protein Hsp88 [Fusarium graminearum PH-1]	0.0288046	ALVEHLAK(1)EFK	245	-1.0453	47.154	cytosol	1							IPR029047;IPR029048;IPR013126;IPR018181;	"Heat shock protein 70kD, peptide-binding domain";"Heat shock protein 70kD, C-terminal domain";Heat shock protein 70 family;"Heat shock protein 70, conserved site";
758190854	>gi|758190854|ref|XP_011317806.1| hypothetical protein FGSG_12035 [Fusarium graminearum PH-1];>gi|558857238|gb|ESU07321.1| hypothetical protein FGSG_12035 [Fusarium graminearum PH-1]	4.98e-06	ASIDTLK(1)EFYR	1525	1.3852	113.22	cytosol	1		molecular_function;pyrophosphatase activity;nucleoside-triphosphatase activity;hydrolase activity, acting on acid anhydrides;hydrolase activity;catalytic activity;hydrolase activity, acting on acid anhydrides, in = phosphorus-containing anhydrides;GTPase activity;purine ribonucleotide binding;anion binding;ribonucleotide binding;small molecule binding;ion binding;ribonucleoside binding;purine rib…		K03243	EIF5B:translation initiation factor 5B;	RNA transport - Fusarium graminearum ;	IPR027417;IPR004161;IPR000795;IPR009000;IPR005225;IPR023115;	P-loop containing nucleoside triphosphate hydrolase;"Translation elongation factor EFTu/EF1A, domain 2";"Elongation factor, GTP-binding domain";"Translation protein, beta-barrel domain";Small GTP-binding protein domain;"Translation initiation factor IF- 2, domain 3";
758190866	>gi|758190866|ref|XP_011317812.1| hypothetical protein FGSG_01956 [Fusarium graminearum PH-1];>gi|558857244|gb|ESU07327.1| hypothetical protein FGSG_01956 [Fusarium graminearum PH-1]	0.000514338	ALASK(1)FNCDK	88	-0.88454	91.549	nuclear	1		molecular_function;binding;protein binding;		K02927	RP-L40e:large subunit ribosomal protein L40e;	Ribosome - Fusarium graminearum ;	IPR019954;IPR019956;IPR001975;IPR029071;IPR000626;	Ubiquitin conserved site;Ubiquitin;Ribosomal protein L40e;Ubiquitin-related domain;Ubiquitin-like;
758190910	>gi|758190910|ref|XP_011317834.1| hypothetical protein FGSG_01972 [Fusarium graminearum PH-1];>gi|558857266|gb|ESU07349.1| hypothetical protein FGSG_01972 [Fusarium graminearum PH-1]	0.0166342	IPK(1)LVDTTLEQR	603	-0.65591	51.463	cytosol	1	biological_process;single-organism metabolic process;metabolic process;oxidation-reduction process;	molecular_function;binding;cation binding;ion binding;transition metal ion binding;metal ion binding;iron ion binding;oxidoreductase activity;catalytic activity;oxidoreductase activity, acting on paired donors, with = incorporation or reduction of molecular oxygen;heterocyclic compound binding;organic cyclic compound binding;tetrapyrrole binding;heme binding;		K14338	cypD_E:cytochrome P450 / NADPH-cytochrome P450 reductase [EC:1.14.14.1 1.6.2.4];cypD_E:cytochrome P450 / NADPH-cytochrome P450 reductase [EC:1.14.14.1 1.6.2.4];	Tryptophan metabolism - Fusarium graminearum ;Fatty acid degradation - Fusarium graminearum ;	IPR003097;IPR023173;IPR008254;IPR001128;IPR029039;IPR001433;IPR017972;IPR002401;IPR017938;IPR017927;	"FAD-binding, type 1";"NADPH-cytochrome p450 reductase, FAD-binding, alpha-helical domain-3";Flavodoxin/nitric oxide synthase;Cytochrome P450;Flavoprotein-like;Oxidoreductase FAD/NAD(P)-binding;"Cytochrome P450, conserved site";"Cytochrome P450, E-class, group I";Riboflavin synthase-like beta-barrel;Ferredoxin reductase-type FAD-binding domain;
758190910	>gi|758190910|ref|XP_011317834.1| hypothetical protein FGSG_01972 [Fusarium graminearum PH-1];>gi|558857266|gb|ESU07349.1| hypothetical protein FGSG_01972 [Fusarium graminearum PH-1]	0.0262061	SEGCK(1)YVQDR	990	0.29372	48.284	cytosol	1	biological_process;single-organism metabolic process;metabolic process;oxidation-reduction process;	molecular_function;binding;cation binding;ion binding;transition metal ion binding;metal ion binding;iron ion binding;oxidoreductase activity;catalytic activity;oxidoreductase activity, acting on paired donors, with = incorporation or reduction of molecular oxygen;heterocyclic compound binding;organic cyclic compound binding;tetrapyrrole binding;heme binding;		K14338	cypD_E:cytochrome P450 / NADPH-cytochrome P450 reductase [EC:1.14.14.1 1.6.2.4];cypD_E:cytochrome P450 / NADPH-cytochrome P450 reductase [EC:1.14.14.1 1.6.2.4];	Tryptophan metabolism - Fusarium graminearum ;Fatty acid degradation - Fusarium graminearum ;	IPR003097;IPR023173;IPR008254;IPR001128;IPR029039;IPR001433;IPR017972;IPR002401;IPR017938;IPR017927;	"FAD-binding, type 1";"NADPH-cytochrome p450 reductase, FAD-binding, alpha-helical domain-3";Flavodoxin/nitric oxide synthase;Cytochrome P450;Flavoprotein-like;Oxidoreductase FAD/NAD(P)-binding;"Cytochrome P450, conserved site";"Cytochrome P450, E-class, group I";Riboflavin synthase-like beta-barrel;Ferredoxin reductase-type FAD-binding domain;
758191006	>gi|758191006|ref|XP_011317882.1| heat shock protein 90 [Fusarium graminearum PH-1];>gi|558857314|gb|ESU07397.1| heat shock protein 90 [Fusarium graminearum PH-1]	0.0047455	APFDLFETK(1)K	327	0.6765	70.942	nuclear	1				K04079	htpG:molecular chaperone HtpG;	Protein processing in endoplasmic reticulum - Fusarium graminearum ;	IPR001404;IPR003594;IPR020575;IPR020568;IPR019805;	Heat shock protein Hsp90 family;"Histidine kinase-like ATPase, C-terminal domain";"Heat shock protein Hsp90, N-terminal";Ribosomal protein S5 domain 2-type fold;"Heat shock protein Hsp90, conserved site";
758191006	>gi|758191006|ref|XP_011317882.1| heat shock protein 90 [Fusarium graminearum PH-1];>gi|558857314|gb|ESU07397.1| heat shock protein 90 [Fusarium graminearum PH-1]	0.00837307	ETK(1)IEEEELNK	256	0.55328	57.225	nuclear	1				K04079	htpG:molecular chaperone HtpG;	Protein processing in endoplasmic reticulum - Fusarium graminearum ;	IPR001404;IPR003594;IPR020575;IPR020568;IPR019805;	Heat shock protein Hsp90 family;"Histidine kinase-like ATPase, C-terminal domain";"Heat shock protein Hsp90, N-terminal";Ribosomal protein S5 domain 2-type fold;"Heat shock protein Hsp90, conserved site";
758191006	>gi|758191006|ref|XP_011317882.1| heat shock protein 90 [Fusarium graminearum PH-1];>gi|558857314|gb|ESU07397.1| heat shock protein 90 [Fusarium graminearum PH-1]	0.00198662	IMK(1)AQALR	586	-0.29619	97.798	nuclear	1				K04079	htpG:molecular chaperone HtpG;	Protein processing in endoplasmic reticulum - Fusarium graminearum ;	IPR001404;IPR003594;IPR020575;IPR020568;IPR019805;	Heat shock protein Hsp90 family;"Histidine kinase-like ATPase, C-terminal domain";"Heat shock protein Hsp90, N-terminal";Ribosomal protein S5 domain 2-type fold;"Heat shock protein Hsp90, conserved site";
758191006	>gi|758191006|ref|XP_011317882.1| heat shock protein 90 [Fusarium graminearum PH-1];>gi|558857314|gb|ESU07397.1| heat shock protein 90 [Fusarium graminearum PH-1]	2.75e-06	K(1)HSEFISYPIYLHVEK	195	0.89536	67.685	nuclear	1				K04079	htpG:molecular chaperone HtpG;	Protein processing in endoplasmic reticulum - Fusarium graminearum ;	IPR001404;IPR003594;IPR020575;IPR020568;IPR019805;	Heat shock protein Hsp90 family;"Histidine kinase-like ATPase, C-terminal domain";"Heat shock protein Hsp90, N-terminal";Ribosomal protein S5 domain 2-type fold;"Heat shock protein Hsp90, conserved site";
758191006	>gi|758191006|ref|XP_011317882.1| heat shock protein 90 [Fusarium graminearum PH-1];>gi|558857314|gb|ESU07397.1| heat shock protein 90 [Fusarium graminearum PH-1]	0.00446574	TFEISPK(1)SAIVQELK	610	0.30347	57.288	nuclear	1				K04079	htpG:molecular chaperone HtpG;	Protein processing in endoplasmic reticulum - Fusarium graminearum ;	IPR001404;IPR003594;IPR020575;IPR020568;IPR019805;	Heat shock protein Hsp90 family;"Histidine kinase-like ATPase, C-terminal domain";"Heat shock protein Hsp90, N-terminal";Ribosomal protein S5 domain 2-type fold;"Heat shock protein Hsp90, conserved site";
758191006	>gi|758191006|ref|XP_011317882.1| heat shock protein 90 [Fusarium graminearum PH-1];>gi|558857314|gb|ESU07397.1| heat shock protein 90 [Fusarium graminearum PH-1]	0.00266424	YK(1)SLADPSQLESGK	47	0.099619	64.244	nuclear	1				K04079	htpG:molecular chaperone HtpG;	Protein processing in endoplasmic reticulum - Fusarium graminearum ;	IPR001404;IPR003594;IPR020575;IPR020568;IPR019805;	Heat shock protein Hsp90 family;"Histidine kinase-like ATPase, C-terminal domain";"Heat shock protein Hsp90, N-terminal";Ribosomal protein S5 domain 2-type fold;"Heat shock protein Hsp90, conserved site";
758191030	">gi|758191030|ref|XP_011317894.1| 1,3-beta-glucanosyltransferase gel4 precursor [Fusarium graminearum PH-1];>gi|558857326|gb|ESU07409.1| 1,3-beta-glucanosyltransferase gel4 precursor [Fusarium graminearum PH-1]"	0.00385371	HLQSK(1)FK	185	-1.1898	94.806	extracellular	1	biological_process;metabolic process;organic substance metabolic process;primary metabolic process;carbohydrate metabolic process;						IPR012946;IPR004886;IPR017853;IPR013781;	X8 domain;Glucanosyltransferase;Glycoside hydrolase superfamily;"Glycoside hydrolase, catalytic domain";
758191100	>gi|758191100|ref|XP_011317929.1| dihydroxy-acid dehydratase [Fusarium graminearum PH-1];>gi|558857361|gb|ESU07444.1| dihydroxy-acid dehydratase [Fusarium graminearum PH-1]	0.00179119	GTLSK(1)YAR	584	-0.70124	107.9	mitochondria	1	cellular amino acid metabolic process;organonitrogen compound metabolic process;nitrogen compound metabolic process;organic substance biosynthetic process;organonitrogen compound biosynthetic process;biosynthetic process;cellular process;small molecule biosynthetic process;cellular amino acid biosynthetic process;oxoacid metabolic process;organic acid metabolic process;small molecule metabolic pr…	molecular_function;carbon-oxygen lyase activity;hydro-lyase activity;catalytic activity;lyase activity;dihydroxy-acid dehydratase activity;		K01687	ilvD:dihydroxy-acid dehydratase [EC:4.2.1.9];ilvD:dihydroxy-acid dehydratase [EC:4.2.1.9];ilvD:dihydroxy-acid dehydratase [EC:4.2.1.9];ilvD:dihydroxy-acid dehydratase [EC:4.2.1.9];ilvD:dihydroxy-acid dehydratase [EC:4.2.1.9];ilvD:dihydroxy-acid dehydratase [EC:4.2.1.9];ilvD:dihydroxy-acid dehydratase [EC:4.2.1.9];	Metabolic pathways - Fusarium graminearum ;Biosynthesis of secondary metabolites - Fusarium graminearum ;Biosynthesis of antibiotics - Fusarium graminearum ;Biosynthesis of amino acids - Fusarium graminearum ;2-Oxocarboxylic acid metabolism - Fusarium graminearum ;Pantothenate and CoA biosynthesis - Fusarium graminearum ;Valine, leucine and isoleucine biosynthesis - Fusarium graminearum ;	IPR015928;IPR020558;IPR004404;IPR000581;	"Aconitase/3-isopropylmalate dehydratase, swivel";"Dihydroxy-acid/6-phosphogluconate dehydratase, conserved site";Dihydroxy-acid dehydratase;Dihydroxy-acid/6-phosphogluconate dehydratase;
758191176	>gi|758191176|ref|XP_011317967.1| hypothetical protein FGSG_02092 [Fusarium graminearum PH-1];>gi|558857398|gb|ESU07481.1| hypothetical protein FGSG_02092 [Fusarium graminearum PH-1]	0.00258577	AHK(1)LLDYDALR	138	-1.8363	65.179	nuclear	1		molecular_function;binding;protein binding;	intracellular;cell part;cell;intracellular part;cellular_component;cytoplasm;				IPR027267;IPR003005;IPR004148;	Arfaptin homology (AH) domain/BAR domain;Amphiphysin;BAR domain;
758191190	>gi|758191190|ref|XP_011317974.1| 60S ribosomal protein L16 [Fusarium graminearum PH-1];>gi|558857406|gb|ESU07489.1| 60S ribosomal protein L16 [Fusarium graminearum PH-1]	0.000177154	LSHEVGWK(1)YQDVVAR	150	-1.3853	76.82	cytosol	1	gene expression;organic substance biosynthetic process;biosynthetic process;macromolecule biosynthetic process;cellular macromolecule metabolic process;cellular process;biological_process;cellular macromolecule biosynthetic process;metabolic process;organic substance metabolic process;cellular biosynthetic process;cellular protein metabolic process;macromolecule metabolic process;cellular metabol…	molecular_function;structural molecule activity;structural constituent of ribosome;	cell;cellular_component;intracellular;cytoplasmic part;cytoplasm;intracellular non-membrane-bounded organelle;organelle;macromolecular complex;non-membrane-bounded organelle;ribonucleoprotein complex;cell part;intracellular organelle;intracellular part;ribosome;	K02872	RP-L13Ae:large subunit ribosomal protein L13Ae;	Ribosome - Fusarium graminearum ;	IPR023563;IPR023564;IPR005755;IPR005822;	"Ribosomal protein L13, conserved site";Ribosomal protein L13 domain;"Ribosomal protein L13, eukaryotic/archaeal";Ribosomal protein L13;
758191202	>gi|758191202|ref|XP_011317980.1| AP-2 complex subunit mu-1 [Fusarium graminearum PH-1];>gi|558857412|gb|ESU07495.1| AP-2 complex subunit mu-1 [Fusarium graminearum PH-1]	0.0225324	YLK(1)VFEK	411	-1.529	52.937	mitochondria	1				K11826	AP2M1:AP-2 complex subunit mu-1;	Endocytosis - Fusarium graminearum ;	IPR028565;IPR008968;IPR022775;IPR011012;IPR001392;	Mu homology domain;"Clathrin adaptor, mu subunit, C-terminal";"AP complex, mu/sigma subunit";Longin-like domain;"Clathrin adaptor, mu subunit";
758191228	>gi|758191228|ref|XP_011317993.1| hypothetical protein FGSG_02117 [Fusarium graminearum PH-1];>gi|558857425|gb|ESU07508.1| hypothetical protein FGSG_02117 [Fusarium graminearum PH-1]	0.00383359	YAIDK(1)HR	278	-0.091256	94.662	endoplasmic reticulum	1	biological_process;single-organism metabolic process;metabolic process;oxidation-reduction process;	molecular_function;binding;cation binding;ion binding;transition metal ion binding;metal ion binding;iron ion binding;oxidoreductase activity;catalytic activity;oxidoreductase activity, acting on paired donors, with = incorporation or reduction of molecular oxygen;heterocyclic compound binding;organic cyclic compound binding;tetrapyrrole binding;heme binding;					IPR001128;IPR017972;IPR002403;	Cytochrome P450;"Cytochrome P450, conserved site";"Cytochrome P450, E-class, group IV";
758191498	>gi|758191498|ref|XP_011318128.1| hypothetical protein FGSG_02233 [Fusarium graminearum PH-1];>gi|558857560|gb|ESU07643.1| hypothetical protein FGSG_02233 [Fusarium graminearum PH-1]	0.00247595	IFEK(1)PILR	887	-0.067298	81.296	cytosol	1	macromolecule localization;cellular macromolecule localization;cellular process;single-organism process;single-organism cellular process;intracellular transport;protein transport;establishment of localization;establishment of protein localization;cellular localization;biological_process;protein localization;transport;establishment of localization in cell;cellular protein localization;organic subs…	protein binding;molecular_function;GTPase binding;small GTPase binding;binding;enzyme binding;Ras GTPase binding;Ran GTPase binding;					IPR016024;IPR011989;IPR001494;IPR021133;	Armadillo-type fold;Armadillo-like helical;"Importin-beta, N-terminal domain";"HEAT, type 2";
758191688	>gi|758191688|ref|XP_011318223.1| hypothetical protein FGSG_02314 [Fusarium graminearum PH-1];>gi|558857655|gb|ESU07738.1| hypothetical protein FGSG_02314 [Fusarium graminearum PH-1]	0.0309492	ESPVK(1)FVAK	253	0.81763	49.444	extracellular	1	biological_process;metabolic process;organic substance metabolic process;primary metabolic process;carbohydrate metabolic process;	molecular_function;hydrolase activity;hydrolase activity, acting on glycosyl bonds;catalytic activity;hydrolase activity, hydrolyzing O-glycosyl compounds;		K15855	csxA:exo-1,4-beta-D-glucosaminidase [EC:3.2.1.165];	Amino sugar and nucleotide sugar metabolism - Fusarium graminearum ;	IPR017853;IPR008979;IPR006104;IPR006102;IPR013812;IPR013781;	Glycoside hydrolase superfamily;Galactose-binding domain-like;"Glycosyl hydrolases family 2, sugar binding domain";"Glycoside hydrolase, family 2, immunoglobulin-like beta-sandwich";"Glycoside hydrolase, family 2/20, immunoglobulin-like beta-sandwich domain";"Glycoside hydrolase, catalytic domain";
758191688	>gi|758191688|ref|XP_011318223.1| hypothetical protein FGSG_02314 [Fusarium graminearum PH-1];>gi|558857655|gb|ESU07738.1| hypothetical protein FGSG_02314 [Fusarium graminearum PH-1]	0.0277874	TAGK(1)WNIR	819	0.28692	51.346	extracellular	1	biological_process;metabolic process;organic substance metabolic process;primary metabolic process;carbohydrate metabolic process;	molecular_function;hydrolase activity;hydrolase activity, acting on glycosyl bonds;catalytic activity;hydrolase activity, hydrolyzing O-glycosyl compounds;		K15855	csxA:exo-1,4-beta-D-glucosaminidase [EC:3.2.1.165];	Amino sugar and nucleotide sugar metabolism - Fusarium graminearum ;	IPR017853;IPR008979;IPR006104;IPR006102;IPR013812;IPR013781;	Glycoside hydrolase superfamily;Galactose-binding domain-like;"Glycosyl hydrolases family 2, sugar binding domain";"Glycoside hydrolase, family 2, immunoglobulin-like beta-sandwich";"Glycoside hydrolase, family 2/20, immunoglobulin-like beta-sandwich domain";"Glycoside hydrolase, catalytic domain";
758191712	>gi|758191712|ref|XP_011318235.1| hypothetical protein FGSG_02326 [Fusarium graminearum PH-1];>gi|558857667|gb|ESU07750.1| hypothetical protein FGSG_02326 [Fusarium graminearum PH-1]	0.00779615	EHEEAVSK(1)HVIGTDNR	303	0.33982	68.283	cytosol	1							IPR001077;IPR029063;IPR016461;IPR011991;	"O-methyltransferase, family 2";S-adenosyl-L-methionine-dependent methyltransferase;O-methyltransferase COMT-type;Winged helix-turn-helix DNA-binding domain;
758191714	>gi|758191714|ref|XP_011318236.1| hypothetical protein FGSG_02327 [Fusarium graminearum PH-1];>gi|558857668|gb|ESU07751.1| hypothetical protein FGSG_02327 [Fusarium graminearum PH-1]	2.02e-05	LVHNTFDLK(1)PEWR	267	0.29704	100.22	extracellular	1	biological_process;single-organism metabolic process;metabolic process;oxidation-reduction process;	monooxygenase activity;molecular_function;oxidoreductase activity, acting on paired donors, with = incorporation or reduction of molecular oxygen, NAD(P)H as one donor, = and incorporation of one atom of oxygen;oxidoreductase activity;oxidoreductase activity, acting on paired donors, with = incorporation or reduction of molecular oxygen;catalytic activity;N,N-dimethylaniline monooxygenase activit…					IPR020946;IPR000960;	Flavin monooxygenase-like;Flavin monooxygenase FMO;
758191714	>gi|758191714|ref|XP_011318236.1| hypothetical protein FGSG_02327 [Fusarium graminearum PH-1];>gi|558857668|gb|ESU07751.1| hypothetical protein FGSG_02327 [Fusarium graminearum PH-1]	0.0143575	YLK(1)DYAK	90	-0.052195	65.88	extracellular	1	biological_process;single-organism metabolic process;metabolic process;oxidation-reduction process;	monooxygenase activity;molecular_function;oxidoreductase activity, acting on paired donors, with = incorporation or reduction of molecular oxygen, NAD(P)H as one donor, = and incorporation of one atom of oxygen;oxidoreductase activity;oxidoreductase activity, acting on paired donors, with = incorporation or reduction of molecular oxygen;catalytic activity;N,N-dimethylaniline monooxygenase activit…					IPR020946;IPR000960;	Flavin monooxygenase-like;Flavin monooxygenase FMO;
758192045	>gi|758192045|ref|XP_011318401.1| hypothetical protein FGSG_02473 [Fusarium graminearum PH-1];>gi|558857833|gb|ESU07916.1| hypothetical protein FGSG_02473 [Fusarium graminearum PH-1]	0.000617372	VVSFYEK(1)LPR	41	0.58537	83.862	mitochondria	1				K02139	ATPeFF:F-type H+-transporting ATPase subunit f;ATPeFF:F-type H+-transporting ATPase subunit f;	Metabolic pathways - Fusarium graminearum ;Oxidative phosphorylation - Fusarium graminearum ;	IPR019727;	"ATPase, F0 complex, subunit F, mitochondria, fungi";
758192117	>gi|758192117|ref|XP_011318437.1| malate dehydrogenase [Fusarium graminearum PH-1];>gi|558857869|gb|ESU07952.1| malate dehydrogenase [Fusarium graminearum PH-1]	0.00915321	ASPSVQIPDDK(1)YDALVNR	201	-1.6578	54.764	extracellular	1	biological_process;single-organism metabolic process;metabolic process;oxidation-reduction process;	molecular_function;catalytic activity;oxidoreductase activity;		K00026	MDH2:malate dehydrogenase [EC:1.1.1.37];MDH2:malate dehydrogenase [EC:1.1.1.37];MDH2:malate dehydrogenase [EC:1.1.1.37];MDH2:malate dehydrogenase [EC:1.1.1.37];MDH2:malate dehydrogenase [EC:1.1.1.37];MDH2:malate dehydrogenase [EC:1.1.1.37];MDH2:malate dehydrogenase [EC:1.1.1.37];MDH2:malate dehydrogenase [EC:1.1.1.37];	Metabolic pathways - Fusarium graminearum ;Biosynthesis of secondary metabolites - Fusarium graminearum ;Biosynthesis of antibiotics - Fusarium graminearum ;Carbon metabolism - Fusarium graminearum ;Cysteine and methionine metabolism - Fusarium graminearum ;Pyruvate metabolism - Fusarium graminearum ;Glyoxylate and dicarboxylate metabolism - Fusarium graminearum ;Citrate cycle (TCA cycle) - Fusar…	IPR001252;IPR001236;IPR010097;IPR022383;IPR015955;IPR016040;	"Malate dehydrogenase, active site";"Lactate/malate dehydrogenase, N-terminal";"Malate dehydrogenase, type 1";"Lactate/malate dehydrogenase, C-terminal";"Lactate dehydrogenase/glycoside hydrolase, family 4, C-terminal";NAD(P)-binding domain;
758192117	>gi|758192117|ref|XP_011318437.1| malate dehydrogenase [Fusarium graminearum PH-1];>gi|558857869|gb|ESU07952.1| malate dehydrogenase [Fusarium graminearum PH-1]	0.0303531	ATEGLK(1)GNITK	314	0.98839	50.116	extracellular	1	biological_process;single-organism metabolic process;metabolic process;oxidation-reduction process;	molecular_function;catalytic activity;oxidoreductase activity;		K00026	MDH2:malate dehydrogenase [EC:1.1.1.37];MDH2:malate dehydrogenase [EC:1.1.1.37];MDH2:malate dehydrogenase [EC:1.1.1.37];MDH2:malate dehydrogenase [EC:1.1.1.37];MDH2:malate dehydrogenase [EC:1.1.1.37];MDH2:malate dehydrogenase [EC:1.1.1.37];MDH2:malate dehydrogenase [EC:1.1.1.37];MDH2:malate dehydrogenase [EC:1.1.1.37];	Metabolic pathways - Fusarium graminearum ;Biosynthesis of secondary metabolites - Fusarium graminearum ;Biosynthesis of antibiotics - Fusarium graminearum ;Carbon metabolism - Fusarium graminearum ;Cysteine and methionine metabolism - Fusarium graminearum ;Pyruvate metabolism - Fusarium graminearum ;Glyoxylate and dicarboxylate metabolism - Fusarium graminearum ;Citrate cycle (TCA cycle) - Fusar…	IPR001252;IPR001236;IPR010097;IPR022383;IPR015955;IPR016040;	"Malate dehydrogenase, active site";"Lactate/malate dehydrogenase, N-terminal";"Malate dehydrogenase, type 1";"Lactate/malate dehydrogenase, C-terminal";"Lactate dehydrogenase/glycoside hydrolase, family 4, C-terminal";NAD(P)-binding domain;
758192117	>gi|758192117|ref|XP_011318437.1| malate dehydrogenase [Fusarium graminearum PH-1];>gi|558857869|gb|ESU07952.1| malate dehydrogenase [Fusarium graminearum PH-1]	0.00442639	FAEK(1)VLR	240	-0.036819	91.906	extracellular	1	biological_process;single-organism metabolic process;metabolic process;oxidation-reduction process;	molecular_function;catalytic activity;oxidoreductase activity;		K00026	MDH2:malate dehydrogenase [EC:1.1.1.37];MDH2:malate dehydrogenase [EC:1.1.1.37];MDH2:malate dehydrogenase [EC:1.1.1.37];MDH2:malate dehydrogenase [EC:1.1.1.37];MDH2:malate dehydrogenase [EC:1.1.1.37];MDH2:malate dehydrogenase [EC:1.1.1.37];MDH2:malate dehydrogenase [EC:1.1.1.37];MDH2:malate dehydrogenase [EC:1.1.1.37];	Metabolic pathways - Fusarium graminearum ;Biosynthesis of secondary metabolites - Fusarium graminearum ;Biosynthesis of antibiotics - Fusarium graminearum ;Carbon metabolism - Fusarium graminearum ;Cysteine and methionine metabolism - Fusarium graminearum ;Pyruvate metabolism - Fusarium graminearum ;Glyoxylate and dicarboxylate metabolism - Fusarium graminearum ;Citrate cycle (TCA cycle) - Fusar…	IPR001252;IPR001236;IPR010097;IPR022383;IPR015955;IPR016040;	"Malate dehydrogenase, active site";"Lactate/malate dehydrogenase, N-terminal";"Malate dehydrogenase, type 1";"Lactate/malate dehydrogenase, C-terminal";"Lactate dehydrogenase/glycoside hydrolase, family 4, C-terminal";NAD(P)-binding domain;
758192185	>gi|758192185|ref|XP_011318471.1| pre-mRNA-processing-splicing factor 8 [Fusarium graminearum PH-1];>gi|558857903|gb|ESU07986.1| pre-mRNA-processing-splicing factor 8 [Fusarium graminearum PH-1]	0.00137791	DLK(1)HLIYYR	643	0.72189	76.221	nuclear	1				K12856	PRPF8:pre-mRNA-processing factor 8;	Spliceosome - Fusarium graminearum ;	IPR012337;IPR012591;IPR012592;IPR012984;IPR000555;IPR021983;IPR019582;IPR019581;IPR019580;	Ribonuclease H-like domain;PRO8NT domain;PROCN domain;PROCT domain;JAB1/MPN/MOV34 metalloenzyme domain;PRP8 domain IV core;"RNA recognition motif, spliceosomal PrP8";"Pre-mRNA-processing-splicing factor 8, U5-snRNA-binding";"Pre-mRNA-processing-splicing factor 8, U6-snRNA-binding";
758192201	>gi|758192201|ref|XP_011318479.1| hypothetical protein FGSG_02542 [Fusarium graminearum PH-1];>gi|558857911|gb|ESU07994.1| hypothetical protein FGSG_02542 [Fusarium graminearum PH-1]	1.65e-07	RAEK(1)YVQEYR	55	0.46724	149.49	nuclear	1				K02937	RP-L7e:large subunit ribosomal protein L7e;	Ribosome - Fusarium graminearum ;	IPR016082;IPR012988;IPR005998;	"Ribosomal protein L30, ferredoxin-like fold domain";"Ribosomal protein L30, N-terminal";"Ribosomal protein L7, eukaryotic";
758192201	>gi|758192201|ref|XP_011318479.1| hypothetical protein FGSG_02542 [Fusarium graminearum PH-1];>gi|558857911|gb|ESU07994.1| hypothetical protein FGSG_02542 [Fusarium graminearum PH-1]	0.0184996	FK(1)HFIEGGDLGNR	225	1.3064	76.24	nuclear	1				K02937	RP-L7e:large subunit ribosomal protein L7e;	Ribosome - Fusarium graminearum ;	IPR016082;IPR012988;IPR005998;	"Ribosomal protein L30, ferredoxin-like fold domain";"Ribosomal protein L30, N-terminal";"Ribosomal protein L7, eukaryotic";
758192201	>gi|758192201|ref|XP_011318479.1| hypothetical protein FGSG_02542 [Fusarium graminearum PH-1];>gi|558857911|gb|ESU07994.1| hypothetical protein FGSG_02542 [Fusarium graminearum PH-1]	0.0285091	TVK(1)ELVYK	150	0.14227	49.527	nuclear	1				K02937	RP-L7e:large subunit ribosomal protein L7e;	Ribosome - Fusarium graminearum ;	IPR016082;IPR012988;IPR005998;	"Ribosomal protein L30, ferredoxin-like fold domain";"Ribosomal protein L30, N-terminal";"Ribosomal protein L7, eukaryotic";
758192261	>gi|758192261|ref|XP_011318509.1| hypothetical protein FGSG_02571 [Fusarium graminearum PH-1];>gi|558857941|gb|ESU08024.1| hypothetical protein FGSG_02571 [Fusarium graminearum PH-1]	0.0187573	EK(1)YGDQLLK	317	0.892	54.539	nuclear	1		molecular_function;binding;heterocyclic compound binding;RNA binding;organic cyclic compound binding;nucleic acid binding;translation factor activity, nucleic acid binding;translation initiation factor activity;	intracellular;cell part;cell;intracellular part;cellular_component;cytoplasm;protein complex;cytoplasmic part;macromolecular complex;eukaryotic translation initiation factor 3 complex;				IPR019382;	Translation initiation factor 3 complex subunit L;
758192261	>gi|758192261|ref|XP_011318509.1| hypothetical protein FGSG_02571 [Fusarium graminearum PH-1];>gi|558857941|gb|ESU08024.1| hypothetical protein FGSG_02571 [Fusarium graminearum PH-1]	1.1e-05	TLDDIELNK(1)K	227	0.31448	117.02	nuclear	1		molecular_function;binding;heterocyclic compound binding;RNA binding;organic cyclic compound binding;nucleic acid binding;translation factor activity, nucleic acid binding;translation initiation factor activity;	intracellular;cell part;cell;intracellular part;cellular_component;cytoplasm;protein complex;cytoplasmic part;macromolecular complex;eukaryotic translation initiation factor 3 complex;				IPR019382;	Translation initiation factor 3 complex subunit L;
758192295	>gi|758192295|ref|XP_011318526.1| hypothetical protein FGSG_02585 [Fusarium graminearum PH-1];>gi|558857958|gb|ESU08041.1| hypothetical protein FGSG_02585 [Fusarium graminearum PH-1]	0.0287081	APLQK(1)AVEK	698	-0.016349	51.872	nuclear	1							IPR027842;	Protein of unknown function DUF4449;
758192295	>gi|758192295|ref|XP_011318526.1| hypothetical protein FGSG_02585 [Fusarium graminearum PH-1];>gi|558857958|gb|ESU08041.1| hypothetical protein FGSG_02585 [Fusarium graminearum PH-1]	0.0290542	ELK(1)DWFK	427	-1.723	44.767	nuclear	1							IPR027842;	Protein of unknown function DUF4449;
758192303	>gi|758192303|ref|XP_011318530.1| 40S ribosomal protein S19 [Fusarium graminearum PH-1];>gi|558857962|gb|ESU08045.1| 40S ribosomal protein S19 [Fusarium graminearum PH-1]	0.00033488	IGVLEQDEEK(1)GGR	120	1.1947	85.554	cytosol	1	gene expression;organic substance biosynthetic process;biosynthetic process;macromolecule biosynthetic process;cellular macromolecule metabolic process;cellular process;biological_process;cellular macromolecule biosynthetic process;metabolic process;organic substance metabolic process;cellular biosynthetic process;cellular protein metabolic process;macromolecule metabolic process;cellular metabol…	molecular_function;structural molecule activity;structural constituent of ribosome;	cell part;cell;cellular_component;intracellular;cytoplasmic part;cytoplasm;intracellular non-membrane-bounded organelle;organelle;macromolecular complex;non-membrane-bounded organelle;ribonucleoprotein complex;intracellular organelle;intracellular part;ribosome;	K02966	RP-S19e:small subunit ribosomal protein S19e;	Ribosome - Fusarium graminearum ;	IPR001266;	Ribosomal protein S19e;
758192303	>gi|758192303|ref|XP_011318530.1| 40S ribosomal protein S19 [Fusarium graminearum PH-1];>gi|558857962|gb|ESU08045.1| 40S ribosomal protein S19 [Fusarium graminearum PH-1]	0.0014608	PSK(1)HVDASGSVDR	92	-0.41238	75.764	cytosol	1	gene expression;organic substance biosynthetic process;biosynthetic process;macromolecule biosynthetic process;cellular macromolecule metabolic process;cellular process;biological_process;cellular macromolecule biosynthetic process;metabolic process;organic substance metabolic process;cellular biosynthetic process;cellular protein metabolic process;macromolecule metabolic process;cellular metabol…	molecular_function;structural molecule activity;structural constituent of ribosome;	cell part;cell;cellular_component;intracellular;cytoplasmic part;cytoplasm;intracellular non-membrane-bounded organelle;organelle;macromolecular complex;non-membrane-bounded organelle;ribonucleoprotein complex;intracellular organelle;intracellular part;ribosome;	K02966	RP-S19e:small subunit ribosomal protein S19e;	Ribosome - Fusarium graminearum ;	IPR001266;	Ribosomal protein S19e;
758192434	>gi|758192434|ref|XP_011318595.1| hypothetical protein FGSG_02645 [Fusarium graminearum PH-1];>gi|558858027|gb|ESU08110.1| hypothetical protein FGSG_02645 [Fusarium graminearum PH-1]	0.0285387	K(1)YQAFER	419	0.45847	77.282	nuclear	1							IPR000169;IPR001300;IPR022684;	"Cysteine peptidase, cysteine active site";"Peptidase C2, calpain, catalytic domain";"Peptidase C2, calpain family";
758192434	>gi|758192434|ref|XP_011318595.1| hypothetical protein FGSG_02645 [Fusarium graminearum PH-1];>gi|558858027|gb|ESU08110.1| hypothetical protein FGSG_02645 [Fusarium graminearum PH-1]	0.0208735	VGDIFDK(1)PR	148	0.49837	54.539	nuclear	1							IPR000169;IPR001300;IPR022684;	"Cysteine peptidase, cysteine active site";"Peptidase C2, calpain, catalytic domain";"Peptidase C2, calpain family";
758192480	>gi|758192480|ref|XP_011318618.1| hypothetical protein FGSG_02668 [Fusarium graminearum PH-1];>gi|558858050|gb|ESU08133.1| hypothetical protein FGSG_02668 [Fusarium graminearum PH-1]	1.16e-06	AIAK(1)QDHDLFNVAR	344	-0.87719	98.942	nuclear	1							IPR017972;IPR001128;IPR010255;IPR019791;	"Cytochrome P450, conserved site";Cytochrome P450;Haem peroxidase;"Haem peroxidase, animal";
758192480	>gi|758192480|ref|XP_011318618.1| hypothetical protein FGSG_02668 [Fusarium graminearum PH-1];>gi|558858050|gb|ESU08133.1| hypothetical protein FGSG_02668 [Fusarium graminearum PH-1]	0.00442706	EFFGLK(1)R	543	0.20298	116.11	nuclear	1							IPR017972;IPR001128;IPR010255;IPR019791;	"Cytochrome P450, conserved site";Cytochrome P450;Haem peroxidase;"Haem peroxidase, animal";
758192480	>gi|758192480|ref|XP_011318618.1| hypothetical protein FGSG_02668 [Fusarium graminearum PH-1];>gi|558858050|gb|ESU08133.1| hypothetical protein FGSG_02668 [Fusarium graminearum PH-1]	6.22e-06	EIPDADK(1)FNAQR	1033	-1.8977	102.4	nuclear	1							IPR017972;IPR001128;IPR010255;IPR019791;	"Cytochrome P450, conserved site";Cytochrome P450;Haem peroxidase;"Haem peroxidase, animal";
758192480	>gi|758192480|ref|XP_011318618.1| hypothetical protein FGSG_02668 [Fusarium graminearum PH-1];>gi|558858050|gb|ESU08133.1| hypothetical protein FGSG_02668 [Fusarium graminearum PH-1]	3.39e-06	K(1)WQCASLNEFR	527	0.91826	110.08	nuclear	1							IPR017972;IPR001128;IPR010255;IPR019791;	"Cytochrome P450, conserved site";Cytochrome P450;Haem peroxidase;"Haem peroxidase, animal";
758192480	>gi|758192480|ref|XP_011318618.1| hypothetical protein FGSG_02668 [Fusarium graminearum PH-1];>gi|558858050|gb|ESU08133.1| hypothetical protein FGSG_02668 [Fusarium graminearum PH-1]	0.0166726	LKPDTFHEK(1)R	289	1.1476	69.346	nuclear	1							IPR017972;IPR001128;IPR010255;IPR019791;	"Cytochrome P450, conserved site";Cytochrome P450;Haem peroxidase;"Haem peroxidase, animal";
758192480	>gi|758192480|ref|XP_011318618.1| hypothetical protein FGSG_02668 [Fusarium graminearum PH-1];>gi|558858050|gb|ESU08133.1| hypothetical protein FGSG_02668 [Fusarium graminearum PH-1]	3.93e-10	VAIDK(1)QFDGEGVPR	393	-0.23384	115.12	nuclear	1							IPR017972;IPR001128;IPR010255;IPR019791;	"Cytochrome P450, conserved site";Cytochrome P450;Haem peroxidase;"Haem peroxidase, animal";
758192692	>gi|758192692|ref|XP_011318724.1| hypothetical protein FGSG_02758 [Fusarium graminearum PH-1];>gi|558858156|gb|ESU08239.1| hypothetical protein FGSG_02758 [Fusarium graminearum PH-1]	0.0186289	FLEK(1)YNVVGK	153	0.45876	53.124	endoplasmic reticulum	1		molecular_function;binding;heterocyclic compound binding;organic cyclic compound binding;tetrapyrrole binding;heme binding;					IPR001199;	Cytochrome b5-like heme/steroid binding domain;
758192718	>gi|758192718|ref|XP_011318737.1| fructose-bisphosphate aldolase [Fusarium graminearum PH-1];>gi|558858169|gb|ESU08252.1| fructose-bisphosphate aldolase [Fusarium graminearum PH-1]	0.00845166	K(1)EYLDAIGFGVVK	274	0.071267	63.181	cytosol	1	biological_process;metabolic process;organic substance metabolic process;primary metabolic process;carbohydrate metabolic process;	molecular_function;binding;cation binding;ion binding;transition metal ion binding;metal ion binding;zinc ion binding;carbon-carbon lyase activity;catalytic activity;lyase activity;aldehyde-lyase activity;		K01624	FBA:fructose-bisphosphate aldolase, class II [EC:4.1.2.13];FBA:fructose-bisphosphate aldolase, class II [EC:4.1.2.13];FBA:fructose-bisphosphate aldolase, class II [EC:4.1.2.13];FBA:fructose-bisphosphate aldolase, class II [EC:4.1.2.13];FBA:fructose-bisphosphate aldolase, class II [EC:4.1.2.13];FBA:fructose-bisphosphate aldolase, class II [EC:4.1.2.13];FBA:fructose-bisphosphate aldolase, class II …	Metabolic pathways - Fusarium graminearum ;Biosynthesis of secondary metabolites - Fusarium graminearum ;Biosynthesis of antibiotics - Fusarium graminearum ;Biosynthesis of amino acids - Fusarium graminearum ;Carbon metabolism - Fusarium graminearum ;Glycolysis / Gluconeogenesis - Fusarium graminearum ;Methane metabolism - Fusarium graminearum ;Pentose phosphate pathway - Fusarium graminearum ;Fr…	IPR006411;IPR000771;IPR013785;	"Fructose-bisphosphate aldolase, class II, yeast/E. coli subtype";"Ketose-bisphosphate aldolase, class-II";Aldolase-type TIM barrel;
758192726	>gi|758192726|ref|XP_011318741.1| hypothetical protein FGSG_02774 [Fusarium graminearum PH-1];>gi|558858173|gb|ESU08256.1| hypothetical protein FGSG_02774 [Fusarium graminearum PH-1]	0.00506426	AYK(1)FALR	101	0.66506	88.35	nuclear	1		molecular_function;binding;protein binding;					IPR021183;IPR013026;IPR019734;IPR001440;IPR011990;	"N-terminal acetyltransferase A, auxiliary subunit";Tetratricopeptide repeat-containing domain;Tetratricopeptide repeat;Tetratricopeptide TPR1;Tetratricopeptide-like helical domain;
758192761	>gi|758192761|ref|XP_011318758.1| hypothetical protein FGSG_11602 [Fusarium graminearum PH-1];>gi|558858190|gb|ESU08273.1| hypothetical protein FGSG_11602 [Fusarium graminearum PH-1]	0.0224159	AFADK(1)HGIPAPQPR	144	0.61912	50.222	extracellular	1							IPR018803;	Putative stress-responsive protein;
758197191	>gi|758197191|ref|XP_011320970.1| hypothetical protein FGSG_04607 [Fusarium graminearum PH-1];>gi|558858388|gb|ESU08471.1| hypothetical protein FGSG_04607 [Fusarium graminearum PH-1]	0.000617249	DNLESFVSK(1)HGHENAR	48	-0.69874	79.346	cytosol,mitochondria	1	biological_process;metabolic process;	molecular_function;catalytic activity;oxidoreductase activity;					IPR016040;IPR002347;IPR002198;	NAD(P)-binding domain;Glucose/ribitol dehydrogenase;Short-chain dehydrogenase/reductase SDR;
758197391	>gi|758197391|ref|XP_011321070.1| hypothetical protein FGSG_04518 [Fusarium graminearum PH-1];>gi|558858488|gb|ESU08571.1| hypothetical protein FGSG_04518 [Fusarium graminearum PH-1]	0.0296583	DAVQK(1)NVTGLDSDTVK	179	-0.16554	45.618	nuclear	1
758197391	>gi|758197391|ref|XP_011321070.1| hypothetical protein FGSG_04518 [Fusarium graminearum PH-1];>gi|558858488|gb|ESU08571.1| hypothetical protein FGSG_04518 [Fusarium graminearum PH-1]	0.00121591	HIHDVEPVEPK(0.006)PEK(0.994)GECELR	250	-0.58757	78.917	nuclear	0.993869
758197391	>gi|758197391|ref|XP_011321070.1| hypothetical protein FGSG_04518 [Fusarium graminearum PH-1];>gi|558858488|gb|ESU08571.1| hypothetical protein FGSG_04518 [Fusarium graminearum PH-1]	0.00101106	IEELVVK(1)NK	490	-0.036965	90.64	nuclear	1
758197391	>gi|758197391|ref|XP_011321070.1| hypothetical protein FGSG_04518 [Fusarium graminearum PH-1];>gi|558858488|gb|ESU08571.1| hypothetical protein FGSG_04518 [Fusarium graminearum PH-1]	0.00270346	K(1)HIHDVEPVEPKPEK	236	0.71084	71.354	nuclear	0.999999
758197391	>gi|758197391|ref|XP_011321070.1| hypothetical protein FGSG_04518 [Fusarium graminearum PH-1];>gi|558858488|gb|ESU08571.1| hypothetical protein FGSG_04518 [Fusarium graminearum PH-1]	0.0114587	VWTGK(1)FK	128	-0.62067	71.342	nuclear	1
758197728	>gi|758197728|ref|XP_011321236.1| hypothetical protein FGSG_04371 [Fusarium graminearum PH-1];>gi|558858654|gb|ESU08737.1| hypothetical protein FGSG_04371 [Fusarium graminearum PH-1]	0.0173587	ALEAANVK(1)R	106	0.02751	66.27	cytosol	1							IPR016040;	NAD(P)-binding domain;
758197793	">gi|758197793|ref|XP_011321268.1| fructose-2,6-bisphosphatase [Fusarium graminearum PH-1];>gi|558858686|gb|ESU08769.1| fructose-2,6-bisphosphatase [Fusarium graminearum PH-1]"	0.00226386	DEDK(1)YNYR	335	-0.1829	83.206	cytosol	1	biological_process;metabolic process;	molecular_function;catalytic activity;		K19029	PFKFB2:6-phosphofructo-2-kinase / fructose-2,6-biphosphatase 2 [EC:2.7.1.105 3.1.3.46];	Fructose and mannose metabolism - Fusarium graminearum ;	IPR029033;IPR027417;IPR003094;IPR013079;IPR013078;IPR001345;	Histidine phosphatase superfamily;P-loop containing nucleoside triphosphate hydrolase;"Fructose-2,6-bisphosphatase";6-phosphofructo-2-kinase;"Histidine phosphatase superfamily, clade-1";"Phosphoglycerate/bisphosphoglycerate mutase, active site";
758197862	">gi|758197862|ref|XP_011321302.1| 1,4-alpha-glucan branching enzyme [Fusarium graminearum PH-1];>gi|558858720|gb|ESU08803.1| 1,4-alpha-glucan branching enzyme [Fusarium graminearum PH-1]"	3.2e-12	TINAAEGGLEK(1)FSR	68	-0.36494	123.76	cytosol,nuclear	1	biological_process;metabolic process;organic substance metabolic process;primary metabolic process;carbohydrate metabolic process;			K00700	glgB:1,4-alpha-glucan branching enzyme [EC:2.4.1.18];glgB:1,4-alpha-glucan branching enzyme [EC:2.4.1.18];glgB:1,4-alpha-glucan branching enzyme [EC:2.4.1.18];	Metabolic pathways - Fusarium graminearum ;Biosynthesis of secondary metabolites - Fusarium graminearum ;Starch and sucrose metabolism - Fusarium graminearum ;	IPR004193;IPR017853;IPR013781;IPR013780;IPR013783;IPR006589;IPR006048;IPR006047;IPR014756;	"Glycoside hydrolase, family 13, N-terminal";Glycoside hydrolase superfamily;"Glycoside hydrolase, catalytic domain";"Glycosyl hydrolase, family 13, all-beta";Immunoglobulin-like fold;"Glycosyl hydrolase, family 13, subfamily, catalytic domain";"Alpha-amylase, C-terminal all beta";"Glycosyl hydrolase, family 13, catalytic domain";Immunoglobulin E-set;
758197862	">gi|758197862|ref|XP_011321302.1| 1,4-alpha-glucan branching enzyme [Fusarium graminearum PH-1];>gi|558858720|gb|ESU08803.1| 1,4-alpha-glucan branching enzyme [Fusarium graminearum PH-1]"	0.00109837	VASYK(1)EFTK	219	1.6705	86.898	cytosol,nuclear	1	biological_process;metabolic process;organic substance metabolic process;primary metabolic process;carbohydrate metabolic process;			K00700	glgB:1,4-alpha-glucan branching enzyme [EC:2.4.1.18];glgB:1,4-alpha-glucan branching enzyme [EC:2.4.1.18];glgB:1,4-alpha-glucan branching enzyme [EC:2.4.1.18];	Metabolic pathways - Fusarium graminearum ;Biosynthesis of secondary metabolites - Fusarium graminearum ;Starch and sucrose metabolism - Fusarium graminearum ;	IPR004193;IPR017853;IPR013781;IPR013780;IPR013783;IPR006589;IPR006048;IPR006047;IPR014756;	"Glycoside hydrolase, family 13, N-terminal";Glycoside hydrolase superfamily;"Glycoside hydrolase, catalytic domain";"Glycosyl hydrolase, family 13, all-beta";Immunoglobulin-like fold;"Glycosyl hydrolase, family 13, subfamily, catalytic domain";"Alpha-amylase, C-terminal all beta";"Glycosyl hydrolase, family 13, catalytic domain";Immunoglobulin E-set;
758197862	">gi|758197862|ref|XP_011321302.1| 1,4-alpha-glucan branching enzyme [Fusarium graminearum PH-1];>gi|558858720|gb|ESU08803.1| 1,4-alpha-glucan branching enzyme [Fusarium graminearum PH-1]"	0.000625918	YK(1)FLDNFDR	580	0.88153	105.98	cytosol,nuclear	1	biological_process;metabolic process;organic substance metabolic process;primary metabolic process;carbohydrate metabolic process;			K00700	glgB:1,4-alpha-glucan branching enzyme [EC:2.4.1.18];glgB:1,4-alpha-glucan branching enzyme [EC:2.4.1.18];glgB:1,4-alpha-glucan branching enzyme [EC:2.4.1.18];	Metabolic pathways - Fusarium graminearum ;Biosynthesis of secondary metabolites - Fusarium graminearum ;Starch and sucrose metabolism - Fusarium graminearum ;	IPR004193;IPR017853;IPR013781;IPR013780;IPR013783;IPR006589;IPR006048;IPR006047;IPR014756;	"Glycoside hydrolase, family 13, N-terminal";Glycoside hydrolase superfamily;"Glycoside hydrolase, catalytic domain";"Glycosyl hydrolase, family 13, all-beta";Immunoglobulin-like fold;"Glycosyl hydrolase, family 13, subfamily, catalytic domain";"Alpha-amylase, C-terminal all beta";"Glycosyl hydrolase, family 13, catalytic domain";Immunoglobulin E-set;
758197868	>gi|758197868|ref|XP_011321305.1| hypothetical protein FGSG_04310 [Fusarium graminearum PH-1];>gi|558858723|gb|ESU08806.1| hypothetical protein FGSG_04310 [Fusarium graminearum PH-1]	0.0174623	LNEYEK(1)R	688	-0.62044	94.407	mitochondria	1							IPR003593;IPR027417;IPR003959;	AAA+ ATPase domain;P-loop containing nucleoside triphosphate hydrolase;"ATPase, AAA-type, core";
758198289	>gi|758198289|ref|XP_011321515.1| hypothetical protein FGSG_04121 [Fusarium graminearum PH-1];>gi|558858933|gb|ESU09016.1| hypothetical protein FGSG_04121 [Fusarium graminearum PH-1]	0.004744	TVFK(1)HLDGR	309	-1.1686	69.275	nuclear	1		protein binding;molecular_function;binding;heat shock protein binding;unfolded protein binding;		K09503	DNAJA2:DnaJ homolog subfamily A member 2;	Protein processing in endoplasmic reticulum - Fusarium graminearum ;	IPR012724;IPR008971;IPR002939;IPR001305;IPR001623;IPR018253;	Chaperone DnaJ;HSP40/DnaJ peptide-binding;"Chaperone DnaJ, C-terminal";"Heat shock protein DnaJ, cysteine-rich domain";DnaJ domain;"DnaJ domain, conserved site";
758198293	>gi|758198293|ref|XP_011321517.1| hypothetical protein FGSG_04119 [Fusarium graminearum PH-1];>gi|558858935|gb|ESU09018.1| hypothetical protein FGSG_04119 [Fusarium graminearum PH-1]	0.0085261	NK(1)HGNYFTAR	108	0.1584	93.561	cytosol	1			membrane;intrinsic to membrane;cellular_component;membrane part;integral to membrane;				IPR007248;	Mpv17/PMP22;
758198317	>gi|758198317|ref|XP_011321529.1| hypothetical protein FGSG_04107 [Fusarium graminearum PH-1];>gi|558858947|gb|ESU09030.1| hypothetical protein FGSG_04107 [Fusarium graminearum PH-1]	0.00102243	FVK(1)ESSEWK	127	0.65567	89.886	cytosol	1							IPR011993;IPR000156;	Pleckstrin homology-like domain;Ran binding domain;
758198378	>gi|758198378|ref|XP_011321559.1| hypothetical protein FGSG_04081 [Fusarium graminearum PH-1];>gi|558858977|gb|ESU09060.1| hypothetical protein FGSG_04081 [Fusarium graminearum PH-1]	0.00319799	AK(1)EYMIR	39	-0.48901	101.28	nuclear	1		molecular_function;transferase activity, transferring acyl groups other than = amino-acyl groups;transferase activity, transferring acyl groups;N-acyltransferase activity;acetyltransferase activity;catalytic activity;transferase activity;N-acetyltransferase activity;					IPR000182;IPR016181;	GNAT domain;Acyl-CoA N-acyltransferase;
758198478	>gi|758198478|ref|XP_011321609.1| dolichol-phosphate mannosyltransferase [Fusarium graminearum PH-1];>gi|558859027|gb|ESU09110.1| dolichol-phosphate mannosyltransferase [Fusarium graminearum PH-1]	0.00430823	YAGDGGVFGWDLK(1)R	140	1.0374	65.219	mitochondria	1				K00721	DPM1:dolichol-phosphate mannosyltransferase [EC:2.4.1.83];DPM1:dolichol-phosphate mannosyltransferase [EC:2.4.1.83];	Metabolic pathways - Fusarium graminearum ;N-Glycan biosynthesis - Fusarium graminearum ;	IPR001173;IPR029044;	Glycosyltransferase 2-like;Nucleotide-diphospho-sugar transferases;
758198588	>gi|758198588|ref|XP_011321664.1| hypothetical protein FGSG_03994 [Fusarium graminearum PH-1];>gi|558859082|gb|ESU09165.1| hypothetical protein FGSG_03994 [Fusarium graminearum PH-1]	0.00140844	SINSK(1)YIYGR	17	0.67511	75.197	mitochondria	1			membrane;intrinsic to membrane;cellular_component;membrane part;integral to membrane;				IPR007248;	Mpv17/PMP22;
758198919	>gi|758198919|ref|XP_011321829.1| peroxidase/catalase 2 [Fusarium graminearum PH-1];>gi|558859247|gb|ESU09330.1| peroxidase/catalase 2 [Fusarium graminearum PH-1]	0.00159716	QVLSALK(1)SVQK	555	0.7903	75.941	extracellular	1				K03782	katG:catalase-peroxidase [EC:1.11.1.21];katG:catalase-peroxidase [EC:1.11.1.21];katG:catalase-peroxidase [EC:1.11.1.21];katG:catalase-peroxidase [EC:1.11.1.21];	Metabolic pathways - Fusarium graminearum ;Biosynthesis of secondary metabolites - Fusarium graminearum ;Tryptophan metabolism - Fusarium graminearum ;Phenylalanine metabolism - Fusarium graminearum ;	IPR000763;IPR002016;IPR019794;IPR019793;IPR010255;	Catalase-peroxidase haem;"Haem peroxidase, plant/fungal/bacterial";"Peroxidase, active site";Peroxidases heam-ligand binding site;Haem peroxidase;
758198919	>gi|758198919|ref|XP_011321829.1| peroxidase/catalase 2 [Fusarium graminearum PH-1];>gi|558859247|gb|ESU09330.1| peroxidase/catalase 2 [Fusarium graminearum PH-1]	0.00810872	SLDFEALK(1)K	100	-0.019733	70.028	extracellular	1				K03782	katG:catalase-peroxidase [EC:1.11.1.21];katG:catalase-peroxidase [EC:1.11.1.21];katG:catalase-peroxidase [EC:1.11.1.21];katG:catalase-peroxidase [EC:1.11.1.21];	Metabolic pathways - Fusarium graminearum ;Biosynthesis of secondary metabolites - Fusarium graminearum ;Tryptophan metabolism - Fusarium graminearum ;Phenylalanine metabolism - Fusarium graminearum ;	IPR000763;IPR002016;IPR019794;IPR019793;IPR010255;	Catalase-peroxidase haem;"Haem peroxidase, plant/fungal/bacterial";"Peroxidase, active site";Peroxidases heam-ligand binding site;Haem peroxidase;
758199325	>gi|758199325|ref|XP_011322030.1| hypothetical protein FGSG_03667 [Fusarium graminearum PH-1];>gi|558859448|gb|ESU09531.1| hypothetical protein FGSG_03667 [Fusarium graminearum PH-1]	0.0171217	GK(1)FITDDQGR	195	1.6409	55.314	cytosol	1	biological_process;single-organism metabolic process;metabolic process;oxidation-reduction process;	molecular_function;binding;cation binding;ion binding;transition metal ion binding;metal ion binding;iron ion binding;oxidoreductase activity;dioxygenase activity;catalytic activity;oxidoreductase activity, acting on single donors with = incorporation of molecular oxygen;oxidoreductase activity, acting on single donors with = incorporation of molecular oxygen, incorporation of two atoms of oxygen;		K03381	catA:catechol 1,2-dioxygenase [EC:1.13.11.1];catA:catechol 1,2-dioxygenase [EC:1.13.11.1];	Metabolic pathways - Fusarium graminearum ;Degradation of aromatic compounds - Fusarium graminearum ;	IPR000627;IPR007535;IPR015889;	"Intradiol ring-cleavage dioxygenase, C-terminal";"Catechol dioxygenase, N-terminal";"Intradiol ring-cleavage dioxygenase, core";
758199339	>gi|758199339|ref|XP_011322037.1| hypothetical protein FGSG_03662 [Fusarium graminearum PH-1];>gi|558859455|gb|ESU09538.1| hypothetical protein FGSG_03662 [Fusarium graminearum PH-1]	3.87e-06	DTTPK(1)NFEFQGLALR	23	-1.4856	90.229	extracellular	1
758199339	>gi|758199339|ref|XP_011322037.1| hypothetical protein FGSG_03662 [Fusarium graminearum PH-1];>gi|558859455|gb|ESU09538.1| hypothetical protein FGSG_03662 [Fusarium graminearum PH-1]	5.88e-06	FGYTTGAQPAPK(1)NASR	115	-0.43354	85.493	extracellular	1
758199389	>gi|758199389|ref|XP_011322062.1| hypothetical protein FGSG_03638 [Fusarium graminearum PH-1];>gi|558859480|gb|ESU09563.1| hypothetical protein FGSG_03638 [Fusarium graminearum PH-1]	0.0229665	VILDDEK(1)R	244	1.1388	66.27	cytosol	1							IPR000172;IPR007867;	"Glucose-methanol-choline oxidoreductase, N-terminal";"Glucose-methanol-choline oxidoreductase, C-terminal";
758199506	>gi|758199506|ref|XP_011322119.1| hypothetical protein FGSG_03586 [Fusarium graminearum PH-1];>gi|558859537|gb|ESU09620.1| hypothetical protein FGSG_03586 [Fusarium graminearum PH-1]	0.003122	CSK(1)FSDEVK	100	0.4217	73.499	extracellular	1
758199506	>gi|758199506|ref|XP_011322119.1| hypothetical protein FGSG_03586 [Fusarium graminearum PH-1];>gi|558859537|gb|ESU09620.1| hypothetical protein FGSG_03586 [Fusarium graminearum PH-1]	0.00124897	LVLYSDK(1)NCK	125	0.80959	74.841	extracellular	1
758199617	>gi|758199617|ref|XP_011322174.1| trichodiene oxygenase [Fusarium graminearum PH-1];>gi|558859592|gb|ESU09675.1| trichodiene oxygenase [Fusarium graminearum PH-1]	0.00467974	VTK(1)LLTR	165	1.4327	91.318	cytosol	1	biological_process;single-organism metabolic process;metabolic process;oxidation-reduction process;	molecular_function;binding;cation binding;ion binding;transition metal ion binding;metal ion binding;iron ion binding;oxidoreductase activity;catalytic activity;oxidoreductase activity, acting on paired donors, with = incorporation or reduction of molecular oxygen;heterocyclic compound binding;organic cyclic compound binding;tetrapyrrole binding;heme binding;					IPR017972;IPR001128;IPR002401;	"Cytochrome P450, conserved site";Cytochrome P450;"Cytochrome P450, E-class, group I";
758200143	>gi|758200143|ref|XP_011322434.1| hypothetical protein FGSG_03307 [Fusarium graminearum PH-1];>gi|558859852|gb|ESU09935.1| hypothetical protein FGSG_03307 [Fusarium graminearum PH-1]	0.0291701	TFPNK(1)VIWK	106	0.60352	48.048	extracellular	1		nucleoside phosphate binding;molecular_function;coenzyme binding;cofactor binding;nucleotide binding;anion binding;heterocyclic compound binding;binding;small molecule binding;ion binding;organic cyclic compound binding;flavin adenine dinucleotide binding;					IPR012951;IPR016169;IPR016166;IPR006094;	Berberine/berberine-like;"CO dehydrogenase flavoprotein-like, FAD-binding, subdomain 2";"FAD-binding, type 2";"FAD linked oxidase, N-terminal";
758200414	>gi|758200414|ref|XP_011322569.1| hypothetical protein FGSG_03191 [Fusarium graminearum PH-1];>gi|558859987|gb|ESU10070.1| hypothetical protein FGSG_03191 [Fusarium graminearum PH-1]	0.033087	DADK(1)FVPER	398	0.11465	43.77	endoplasmic reticulum	1	biological_process;single-organism metabolic process;metabolic process;oxidation-reduction process;	molecular_function;binding;cation binding;ion binding;transition metal ion binding;metal ion binding;iron ion binding;oxidoreductase activity;catalytic activity;oxidoreductase activity, acting on paired donors, with = incorporation or reduction of molecular oxygen;heterocyclic compound binding;organic cyclic compound binding;tetrapyrrole binding;heme binding;					IPR001128;IPR002401;IPR017972;	Cytochrome P450;"Cytochrome P450, E-class, group I";"Cytochrome P450, conserved site";
758200522	>gi|758200522|ref|XP_011322623.1| hypothetical protein FGSG_03143 [Fusarium graminearum PH-1];>gi|558860041|gb|ESU10124.1| hypothetical protein FGSG_03143 [Fusarium graminearum PH-1]	0.0201641	MLDK(1)YPR	124	-0.8636	56.547	extracellular	1							IPR010905;IPR008928;IPR012341;	"Glycosyl hydrolase, family 88";Six-hairpin glycosidase-like;Six-hairpin glycosidase;
758200558	>gi|758200558|ref|XP_011322641.1| hypothetical protein FGSG_03128 [Fusarium graminearum PH-1];>gi|558860059|gb|ESU10142.1| hypothetical protein FGSG_03128 [Fusarium graminearum PH-1]	0.00124488	EGMYIK(1)YLPTK	53	-0.15354	75.849	cytoskeleton	1
758200560	>gi|758200560|ref|XP_011322642.1| hypothetical protein FGSG_03127 [Fusarium graminearum PH-1];>gi|558860060|gb|ESU10143.1| hypothetical protein FGSG_03127 [Fusarium graminearum PH-1]	0.000997676	FINDK(1)YTLR	237	0.31896	87.258	cytosol	1				K01100	E3.1.3.37:sedoheptulose-bisphosphatase [EC:3.1.3.37];E3.1.3.37:sedoheptulose-bisphosphatase [EC:3.1.3.37];	Metabolic pathways - Fusarium graminearum ;Carbon metabolism - Fusarium graminearum ;	IPR023079;IPR000146;	"Sedoheptulose-1,7-bisphosphatase";"Fructose-1,6-bisphosphatase class 1/Sedoheputulose-1,7-bisphosphatase";
758200562	>gi|758200562|ref|XP_011322643.1| hypothetical protein FGSG_03126 [Fusarium graminearum PH-1];>gi|558860061|gb|ESU10144.1| hypothetical protein FGSG_03126 [Fusarium graminearum PH-1]	0.0187283	AAANEVAK(1)EIFGDIK	74	-0.8105	51.591	cytoskeleton	1							IPR011008;IPR009799;	Dimeric alpha-beta barrel;EthD domain;
758200894	>gi|758200894|ref|XP_011322809.1| hypothetical protein FGSG_02984 [Fusarium graminearum PH-1];>gi|558860227|gb|ESU10310.1| hypothetical protein FGSG_02984 [Fusarium graminearum PH-1]	0.00559369	ITGK(1)SFFWDDK	63	1.7633	60.157	cytosol	1							IPR029063;	S-adenosyl-L-methionine-dependent methyltransferase;
758201341	>gi|758201341|ref|XP_011323031.1| sterol 24-C-methyltransferase [Fusarium graminearum PH-1];>gi|558860449|gb|ESU10532.1| sterol 24-C-methyltransferase [Fusarium graminearum PH-1]	1.46e-24	HWDNK(1)PAENETPEER	60	-0.76153	154.65	cytosol	1	lipid metabolic process;biological_process;lipid biosynthetic process;organic cyclic compound metabolic process;organic substance biosynthetic process;single-organism metabolic process;biosynthetic process;organic cyclic compound biosynthetic process;metabolic process;organic substance metabolic process;steroid metabolic process;primary metabolic process;steroid biosynthetic process;	molecular_function;catalytic activity;transferase activity;transferase activity, transferring one-carbon groups;methyltransferase activity;		K00559	E2.1.1.41:sterol 24-C-methyltransferase [EC:2.1.1.41];E2.1.1.41:sterol 24-C-methyltransferase [EC:2.1.1.41];E2.1.1.41:sterol 24-C-methyltransferase [EC:2.1.1.41];E2.1.1.41:sterol 24-C-methyltransferase [EC:2.1.1.41];	Metabolic pathways - Fusarium graminearum ;Biosynthesis of secondary metabolites - Fusarium graminearum ;Biosynthesis of antibiotics - Fusarium graminearum ;Steroid biosynthesis - Fusarium graminearum ;	IPR013705;IPR029063;IPR013216;IPR030384;	Sterol methyltransferase C-terminal;S-adenosyl-L-methionine-dependent methyltransferase;Methyltransferase type 11;SAM-dependent methyltransferase SMT-type;
758201343	>gi|758201343|ref|XP_011323032.1| pyruvate dehydrogenase E1 component subunit beta [Fusarium graminearum PH-1];>gi|558860450|gb|ESU10533.1| pyruvate dehydrogenase E1 component subunit beta [Fusarium graminearum PH-1]	0.00180069	VTK(1)GLLDR	98	-0.40166	107.57	mitochondria	1	biological_process;metabolic process;	molecular_function;catalytic activity;		K00162	PDHB:pyruvate dehydrogenase E1 component beta subunit [EC:1.2.4.1];PDHB:pyruvate dehydrogenase E1 component beta subunit [EC:1.2.4.1];PDHB:pyruvate dehydrogenase E1 component beta subunit [EC:1.2.4.1];PDHB:pyruvate dehydrogenase E1 component beta subunit [EC:1.2.4.1];PDHB:pyruvate dehydrogenase E1 component beta subunit [EC:1.2.4.1];PDHB:pyruvate dehydrogenase E1 component beta subunit [EC:1.2.4.…	Metabolic pathways - Fusarium graminearum ;Biosynthesis of secondary metabolites - Fusarium graminearum ;Biosynthesis of antibiotics - Fusarium graminearum ;Carbon metabolism - Fusarium graminearum ;Glycolysis / Gluconeogenesis - Fusarium graminearum ;Pyruvate metabolism - Fusarium graminearum ;Citrate cycle (TCA cycle) - Fusarium graminearum ;	IPR005475;IPR005476;IPR009014;IPR029061;	"Transketolase-like, pyrimidine-binding domain";"Transketolase, C-terminal";"Transketolase, C-terminal/Pyruvate-ferredoxin oxidoreductase, domain II";Thiamin diphosphate-binding fold;
758201624	>gi|758201624|ref|XP_011323172.1| hypothetical protein FGSG_04732 [Fusarium graminearum PH-1];>gi|558860513|gb|ESU10596.1| hypothetical protein FGSG_04732 [Fusarium graminearum PH-1]	0.016723	K(1)YDPEGVFQTR	477	-0.42674	51.979	extracellular	1		nucleoside phosphate binding;molecular_function;coenzyme binding;cofactor binding;nucleotide binding;anion binding;heterocyclic compound binding;binding;small molecule binding;ion binding;organic cyclic compound binding;flavin adenine dinucleotide binding;					IPR016169;IPR016166;IPR016167;IPR006093;IPR006094;	"CO dehydrogenase flavoprotein-like, FAD-binding, subdomain 2";"FAD-binding, type 2";"FAD-binding, type 2, subdomain 1";Oxygen oxidoreductase covalent FAD-binding site;"FAD linked oxidase, N-terminal";
758201652	>gi|758201652|ref|XP_011323186.1| hypothetical protein FGSG_04745 [Fusarium graminearum PH-1];>gi|558860527|gb|ESU10610.1| hypothetical protein FGSG_04745 [Fusarium graminearum PH-1]	0.00234654	DVLQNCPK(1)FDNK	67	-1.5835	63.091	extracellular	1							IPR022706;IPR023112;	Antifungal protein;Antifungal protein domain;
758201704	>gi|758201704|ref|XP_011323212.1| hypothetical protein FGSG_04768 [Fusarium graminearum PH-1];>gi|558860553|gb|ESU10636.1| hypothetical protein FGSG_04768 [Fusarium graminearum PH-1]	0.0261129	IESK(1)YVFTPQAGK	102	2.1122	46.797	extracellular	1							IPR000757;IPR013320;	"Glycoside hydrolase, family 16";Concanavalin A-like lectin/glucanase domain;
758201786	>gi|758201786|ref|XP_011323253.1| hypothetical protein FGSG_04805 [Fusarium graminearum PH-1];>gi|558860594|gb|ESU10677.1| hypothetical protein FGSG_04805 [Fusarium graminearum PH-1]	3.91e-10	ANDVTVK(1)FWDSTTCR	47	-1.9656	103.6	extracellular	1
758201834	>gi|758201834|ref|XP_011323277.1| L-xylulose reductase [Fusarium graminearum PH-1];>gi|558860618|gb|ESU10701.1| L-xylulose reductase [Fusarium graminearum PH-1]	0.000774834	FVGEVVK(1)DFGK	96	0.51025	83.182	cytosol	1							IPR002347;IPR016040;	Glucose/ribitol dehydrogenase;NAD(P)-binding domain;
758202094	>gi|758202094|ref|XP_011323407.1| hypothetical protein FGSG_04936 [Fusarium graminearum PH-1];>gi|558860748|gb|ESU10831.1| hypothetical protein FGSG_04936 [Fusarium graminearum PH-1]	0.0179081	DFEK(1)FFK	358	0.25388	58.981	cytosol	1							IPR007484;IPR003137;	Peptidase M28;"Protease-associated domain, PA";
758202340	>gi|758202340|ref|XP_011323530.1| hypothetical protein FGSG_05047 [Fusarium graminearum PH-1];>gi|558860871|gb|ESU10954.1| hypothetical protein FGSG_05047 [Fusarium graminearum PH-1]	0.0318404	ALEAK(1)YAGR	73	0.50296	48.423	mitochondria	1							IPR027417;	P-loop containing nucleoside triphosphate hydrolase;
758202344	>gi|758202344|ref|XP_011323532.1| dimethyladenosine transferase [Fusarium graminearum PH-1];>gi|558860873|gb|ESU10956.1| dimethyladenosine transferase [Fusarium graminearum PH-1]	0.0273731	VSEK(1)DLDLLR	269	-0.081917	48.998	cytosol	1							IPR020596;IPR020598;IPR029063;IPR001737;IPR011530;	"Ribosomal RNA adenine methylase transferase, conserved site";"Ribosomal RNA adenine methylase transferase, N-terminal";S-adenosyl-L-methionine-dependent methyltransferase;Ribosomal RNA adenine methyltransferase KsgA/Erm;Ribosomal RNA adenine dimethylase;
758202598	>gi|758202598|ref|XP_011323659.1| orotidine 5'-phosphate decarboxylase [Fusarium graminearum PH-1];>gi|558861000|gb|ESU11083.1| orotidine 5'-phosphate decarboxylase [Fusarium graminearum PH-1]	0.0107561	K(1)HGFLIFEDR	91	1.3327	61.344	mitochondria	1	nitrogen compound metabolic process;cellular aromatic compound metabolic process;organic substance biosynthetic process;small molecule metabolic process;cellular nitrogen compound metabolic process;single-organism metabolic process;nucleobase biosynthetic process;heterocycle biosynthetic process;cellular metabolic process;primary metabolic process;heterocycle metabolic process;organonitrogen comp…	molecular_function;carboxy-lyase activity;carbon-carbon lyase activity;catalytic activity;lyase activity;orotidine-5'-phosphate decarboxylase activity;		K13421	UMPS:uridine monophosphate synthetase [EC:2.4.2.10 4.1.1.23];UMPS:uridine monophosphate synthetase [EC:2.4.2.10 4.1.1.23];	Metabolic pathways - Fusarium graminearum ;Pyrimidine metabolism - Fusarium graminearum ;	IPR013785;IPR018089;IPR011060;IPR001754;	Aldolase-type TIM barrel;"Orotidine 5'-phosphate decarboxylase, active site";Ribulose-phosphate binding barrel;Orotidine 5'-phosphate decarboxylase domain;
758202636	>gi|758202636|ref|XP_011323678.1| ribonucleoside-diphosphate reductase large chain [Fusarium graminearum PH-1];>gi|558861019|gb|ESU11102.1| ribonucleoside-diphosphate reductase large chain [Fusarium graminearum PH-1]	0.00596637	VQFDK(1)ITAR	17	-0.33194	67.207	mitochondria	1	nitrogen compound metabolic process;cellular aromatic compound metabolic process;organic substance biosynthetic process;biosynthetic process;nucleic acid metabolic process;cellular macromolecule metabolic process;cellular process;macromolecule biosynthetic process;DNA metabolic process;cellular nitrogen compound metabolic process;biological_process;organic cyclic compound metabolic process;nucleo…			K10807	RRM1:ribonucleoside-diphosphate reductase subunit M1 [EC:1.17.4.1];RRM1:ribonucleoside-diphosphate reductase subunit M1 [EC:1.17.4.1];RRM1:ribonucleoside-diphosphate reductase subunit M1 [EC:1.17.4.1];RRM1:ribonucleoside-diphosphate reductase subunit M1 [EC:1.17.4.1];	Metabolic pathways - Fusarium graminearum ;Purine metabolism - Fusarium graminearum ;Pyrimidine metabolism - Fusarium graminearum ;Glutathione metabolism - Fusarium graminearum ;	IPR008926;IPR013509;IPR013346;IPR005144;IPR000788;	"Ribonucleotide reductase R1 subunit, N-terminal";"Ribonucleotide reductase large subunit, N-terminal";"Ribonucleotide reductase, class I , alpha subunit";ATP-cone;"Ribonucleotide reductase large subunit, C-terminal";
758202644	>gi|758202644|ref|XP_011323682.1| hypothetical protein FGSG_05177 [Fusarium graminearum PH-1];>gi|558861023|gb|ESU11106.1| hypothetical protein FGSG_05177 [Fusarium graminearum PH-1]	0.00110773	VDNLGDK(1)TLDR	82	-0.91973	79.492	cytosol	1							IPR004279;	Perilipin;
758202670	>gi|758202670|ref|XP_011323695.1| hypothetical protein FGSG_05187 [Fusarium graminearum PH-1];>gi|558861036|gb|ESU11119.1| hypothetical protein FGSG_05187 [Fusarium graminearum PH-1]	0.000494696	ELFDSK(1)LR	155	0.77329	119.41	cytosol	1				K01939	purA:adenylosuccinate synthase [EC:6.3.4.4];purA:adenylosuccinate synthase [EC:6.3.4.4];purA:adenylosuccinate synthase [EC:6.3.4.4];	Metabolic pathways - Fusarium graminearum ;Purine metabolism - Fusarium graminearum ;Alanine, aspartate and glutamate metabolism - Fusarium graminearum ;	IPR018220;IPR001114;IPR027417;	"Adenylosuccinate synthase, active site";Adenylosuccinate synthetase;P-loop containing nucleoside triphosphate hydrolase;
758202798	>gi|758202798|ref|XP_011323759.1| hypothetical protein FGSG_05248 [Fusarium graminearum PH-1];>gi|558861101|gb|ESU11184.1| hypothetical protein FGSG_05248 [Fusarium graminearum PH-1]	0.0128202	EYNNIK(1)APLGR	54	1.7398	55.314	cytosol,nuclear	1							IPR016181;	Acyl-CoA N-acyltransferase;
758202802	>gi|758202802|ref|XP_011323761.1| T-complex protein 1 subunit alpha [Fusarium graminearum PH-1];>gi|558861102|gb|ESU11185.1| T-complex protein 1 subunit alpha [Fusarium graminearum PH-1]	0.00074534	IQEGDGSEDEK(1)TIAR	495	0.26405	70.197	cytosol	1	biological_process;cellular process;cellular macromolecule metabolic process;metabolic process;organic substance metabolic process;cellular protein metabolic process;protein metabolic process;macromolecule metabolic process;cellular metabolic process;primary metabolic process;protein folding;	purine ribonucleotide binding;anion binding;ribonucleotide binding;small molecule binding;ion binding;ribonucleoside binding;purine ribonucleoside triphosphate binding;carbohydrate derivative binding;adenyl ribonucleotide binding;nucleoside phosphate binding;molecular_function;nucleotide binding;nucleoside binding;adenyl nucleotide binding;heterocyclic compound binding;binding;purine nucleoside b…					IPR027409;IPR027413;IPR027410;IPR017998;IPR002423;IPR002194;	GroEL-like apical domain;GroEL-like equatorial domain;TCP-1-like chaperonin intermediate domain;Chaperone tailless complex polypeptide 1 (TCP-1);Chaperonin Cpn60/TCP-1 family;"Chaperonin TCP-1, conserved site";
758202802	>gi|758202802|ref|XP_011323761.1| T-complex protein 1 subunit alpha [Fusarium graminearum PH-1];>gi|558861102|gb|ESU11185.1| T-complex protein 1 subunit alpha [Fusarium graminearum PH-1]	0.00941208	NETK(1)YPVK	197	0.16321	63.419	cytosol	1	biological_process;cellular process;cellular macromolecule metabolic process;metabolic process;organic substance metabolic process;cellular protein metabolic process;protein metabolic process;macromolecule metabolic process;cellular metabolic process;primary metabolic process;protein folding;	purine ribonucleotide binding;anion binding;ribonucleotide binding;small molecule binding;ion binding;ribonucleoside binding;purine ribonucleoside triphosphate binding;carbohydrate derivative binding;adenyl ribonucleotide binding;nucleoside phosphate binding;molecular_function;nucleotide binding;nucleoside binding;adenyl nucleotide binding;heterocyclic compound binding;binding;purine nucleoside b…					IPR027409;IPR027413;IPR027410;IPR017998;IPR002423;IPR002194;	GroEL-like apical domain;GroEL-like equatorial domain;TCP-1-like chaperonin intermediate domain;Chaperone tailless complex polypeptide 1 (TCP-1);Chaperonin Cpn60/TCP-1 family;"Chaperonin TCP-1, conserved site";
758202952	>gi|758202952|ref|XP_011323836.1| fatty acid synthase subunit alpha reductase [Fusarium graminearum PH-1];>gi|558861177|gb|ESU11260.1| fatty acid synthase subunit alpha reductase [Fusarium graminearum PH-1]	0.000821826	ETAEEFK(1)R	1111	0.35226	124.98	cytosol	1	biological_process;metabolic process;			K00667	FAS2:fatty acid synthase subunit alpha, fungi type [EC:2.3.1.86];FAS2:fatty acid synthase subunit alpha, fungi type [EC:2.3.1.86];FAS2:fatty acid synthase subunit alpha, fungi type [EC:2.3.1.86];	Metabolic pathways - Fusarium graminearum ;Fatty acid metabolism - Fusarium graminearum ;Fatty acid biosynthesis - Fusarium graminearum ;	IPR001227;IPR016040;IPR016039;IPR016035;IPR016038;IPR004568;IPR008278;IPR018201;IPR014031;IPR014030;IPR002582;	Acyl transferase domain;NAD(P)-binding domain;Thiolase-like;Acyl transferase/acyl hydrolase/lysophospholipase;"Thiolase-like, subgroup";Phosphopantetheine-protein transferase domain;4'-phosphopantetheinyl transferase superfamily;"Beta-ketoacyl synthase, active site";"Beta-ketoacyl synthase, C-terminal";"Beta-ketoacyl synthase, N-terminal";Holo-[acyl carrier protein] synthase;
758202952	>gi|758202952|ref|XP_011323836.1| fatty acid synthase subunit alpha reductase [Fusarium graminearum PH-1];>gi|558861177|gb|ESU11260.1| fatty acid synthase subunit alpha reductase [Fusarium graminearum PH-1]	0.0302066	SSELK(1)YGADFMK	1700	-2.127	45.28	cytosol	1	biological_process;metabolic process;			K00667	FAS2:fatty acid synthase subunit alpha, fungi type [EC:2.3.1.86];FAS2:fatty acid synthase subunit alpha, fungi type [EC:2.3.1.86];FAS2:fatty acid synthase subunit alpha, fungi type [EC:2.3.1.86];	Metabolic pathways - Fusarium graminearum ;Fatty acid metabolism - Fusarium graminearum ;Fatty acid biosynthesis - Fusarium graminearum ;	IPR001227;IPR016040;IPR016039;IPR016035;IPR016038;IPR004568;IPR008278;IPR018201;IPR014031;IPR014030;IPR002582;	Acyl transferase domain;NAD(P)-binding domain;Thiolase-like;Acyl transferase/acyl hydrolase/lysophospholipase;"Thiolase-like, subgroup";Phosphopantetheine-protein transferase domain;4'-phosphopantetheinyl transferase superfamily;"Beta-ketoacyl synthase, active site";"Beta-ketoacyl synthase, C-terminal";"Beta-ketoacyl synthase, N-terminal";Holo-[acyl carrier protein] synthase;
758202952	>gi|758202952|ref|XP_011323836.1| fatty acid synthase subunit alpha reductase [Fusarium graminearum PH-1];>gi|558861177|gb|ESU11260.1| fatty acid synthase subunit alpha reductase [Fusarium graminearum PH-1]	0.00433331	YEAYDAAK(1)SVQR	72	0.66395	60.157	cytosol	1	biological_process;metabolic process;			K00667	FAS2:fatty acid synthase subunit alpha, fungi type [EC:2.3.1.86];FAS2:fatty acid synthase subunit alpha, fungi type [EC:2.3.1.86];FAS2:fatty acid synthase subunit alpha, fungi type [EC:2.3.1.86];	Metabolic pathways - Fusarium graminearum ;Fatty acid metabolism - Fusarium graminearum ;Fatty acid biosynthesis - Fusarium graminearum ;	IPR001227;IPR016040;IPR016039;IPR016035;IPR016038;IPR004568;IPR008278;IPR018201;IPR014031;IPR014030;IPR002582;	Acyl transferase domain;NAD(P)-binding domain;Thiolase-like;Acyl transferase/acyl hydrolase/lysophospholipase;"Thiolase-like, subgroup";Phosphopantetheine-protein transferase domain;4'-phosphopantetheinyl transferase superfamily;"Beta-ketoacyl synthase, active site";"Beta-ketoacyl synthase, C-terminal";"Beta-ketoacyl synthase, N-terminal";Holo-[acyl carrier protein] synthase;
758202954	>gi|758202954|ref|XP_011323837.1| fatty acid synthase subunit beta dehydratase [Fusarium graminearum PH-1];>gi|558861178|gb|ESU11261.1| fatty acid synthase subunit beta dehydratase [Fusarium graminearum PH-1]	0.0031035	AITK(1)PIFPR	1360	-0.24494	74.92	cytosol	1				K00668	FAS1:fatty acid synthase subunit beta, fungi type [EC:2.3.1.86];FAS1:fatty acid synthase subunit beta, fungi type [EC:2.3.1.86];FAS1:fatty acid synthase subunit beta, fungi type [EC:2.3.1.86];	Metabolic pathways - Fusarium graminearum ;Fatty acid metabolism - Fusarium graminearum ;Fatty acid biosynthesis - Fusarium graminearum ;	IPR020801;IPR014043;IPR002539;IPR013565;IPR001227;IPR029069;IPR016035;IPR003965;	"Polyketide synthase, acyl transferase domain";Acyl transferase;MaoC-like domain;Domain of unknown function DUF1729;Acyl transferase domain;HotDog domain;Acyl transferase/acyl hydrolase/lysophospholipase;Fatty acid synthase;
758202954	>gi|758202954|ref|XP_011323837.1| fatty acid synthase subunit beta dehydratase [Fusarium graminearum PH-1];>gi|558861178|gb|ESU11261.1| fatty acid synthase subunit beta dehydratase [Fusarium graminearum PH-1]	0.0136689	IK(1)EFYWK	1286	0.33963	64.265	cytosol	1				K00668	FAS1:fatty acid synthase subunit beta, fungi type [EC:2.3.1.86];FAS1:fatty acid synthase subunit beta, fungi type [EC:2.3.1.86];FAS1:fatty acid synthase subunit beta, fungi type [EC:2.3.1.86];	Metabolic pathways - Fusarium graminearum ;Fatty acid metabolism - Fusarium graminearum ;Fatty acid biosynthesis - Fusarium graminearum ;	IPR020801;IPR014043;IPR002539;IPR013565;IPR001227;IPR029069;IPR016035;IPR003965;	"Polyketide synthase, acyl transferase domain";Acyl transferase;MaoC-like domain;Domain of unknown function DUF1729;Acyl transferase domain;HotDog domain;Acyl transferase/acyl hydrolase/lysophospholipase;Fatty acid synthase;
758202954	>gi|758202954|ref|XP_011323837.1| fatty acid synthase subunit beta dehydratase [Fusarium graminearum PH-1];>gi|558861178|gb|ESU11261.1| fatty acid synthase subunit beta dehydratase [Fusarium graminearum PH-1]	0.0171162	SGVK(1)PFR	2015	2.0248	64.236	cytosol	1				K00668	FAS1:fatty acid synthase subunit beta, fungi type [EC:2.3.1.86];FAS1:fatty acid synthase subunit beta, fungi type [EC:2.3.1.86];FAS1:fatty acid synthase subunit beta, fungi type [EC:2.3.1.86];	Metabolic pathways - Fusarium graminearum ;Fatty acid metabolism - Fusarium graminearum ;Fatty acid biosynthesis - Fusarium graminearum ;	IPR020801;IPR014043;IPR002539;IPR013565;IPR001227;IPR029069;IPR016035;IPR003965;	"Polyketide synthase, acyl transferase domain";Acyl transferase;MaoC-like domain;Domain of unknown function DUF1729;Acyl transferase domain;HotDog domain;Acyl transferase/acyl hydrolase/lysophospholipase;Fatty acid synthase;
758203077	>gi|758203077|ref|XP_011323898.1| hypothetical protein FGSG_05374 [Fusarium graminearum PH-1];>gi|558861239|gb|ESU11322.1| hypothetical protein FGSG_05374 [Fusarium graminearum PH-1]	0.0106175	NQLTK(1)DWVK	153	-1.7214	58.699	cytosol	1							IPR000172;IPR007867;	"Glucose-methanol-choline oxidoreductase, N-terminal";"Glucose-methanol-choline oxidoreductase, C-terminal";
758203101	>gi|758203101|ref|XP_011323910.1| hypothetical protein FGSG_12726 [Fusarium graminearum PH-1];>gi|558861251|gb|ESU11334.1| hypothetical protein FGSG_12726 [Fusarium graminearum PH-1]	0.0340976	ETVGWK(1)YDK	83	-0.51876	40.727	mitochondria	1							IPR004910;	Yippee/Mis18;
758203185	>gi|758203185|ref|XP_011323952.1| hypothetical protein FGSG_05417 [Fusarium graminearum PH-1];>gi|558861293|gb|ESU11376.1| hypothetical protein FGSG_05417 [Fusarium graminearum PH-1]	0.0278319	VMWDMK(1)TGR	210	-0.79923	48.981	nuclear	1		molecular_function;binding;heterocyclic compound binding;organic cyclic compound binding;nucleic acid binding;					IPR000504;IPR003954;IPR012677;	RNA recognition motif domain;"RNA recognition motif domain, eukaryote";Nucleotide-binding alpha-beta plait domain;
758203197	>gi|758203197|ref|XP_011323958.1| hypothetical protein FGSG_05422 [Fusarium graminearum PH-1];>gi|558861299|gb|ESU11382.1| hypothetical protein FGSG_05422 [Fusarium graminearum PH-1]	0.0117845	MTPEK(1)FDR	1124	-0.35564	59.35	nuclear	1				K03260	EIF4G:translation initiation factor 4G;	RNA transport - Fusarium graminearum ;	IPR022745;IPR016024;IPR016021;IPR003890;	"Eukaryotic translation initiation factor 4G1, eIF4E-binding domain";Armadillo-type fold;"MIF4-like, type 1/2/3";"MIF4G-like, type 3";
758203215	>gi|758203215|ref|XP_011323967.1| phosphatase PP2A regulatory subunit A [Fusarium graminearum PH-1];>gi|558861308|gb|ESU11391.1| phosphatase PP2A regulatory subunit A [Fusarium graminearum PH-1]	0.00223994	IAK(1)AVDEEVVSR	275	0.89089	68.171	cytosol	1		molecular_function;binding;		K03456	PPP2R1:serine/threonine-protein phosphatase 2A regulatory subunit A;PPP2R1:serine/threonine-protein phosphatase 2A regulatory subunit A;PPP2R1:serine/threonine-protein phosphatase 2A regulatory subunit A;	Cell cycle - yeast - Fusarium graminearum ;Meiosis - yeast - Fusarium graminearum ;mRNA surveillance pathway - Fusarium graminearum ;	IPR021133;IPR016024;IPR011989;	"HEAT, type 2";Armadillo-type fold;Armadillo-like helical;
758203251	>gi|758203251|ref|XP_011323985.1| cell division control protein 42 [Fusarium graminearum PH-1];>gi|558861326|gb|ESU11409.1| cell division control protein 42 [Fusarium graminearum PH-1]	0.0279763	EK(1)WFPEVR	99	-0.65918	47.603	cytosol	1				K04393	CDC42:cell division control protein 42;CDC42:cell division control protein 42;	Endocytosis - Fusarium graminearum ;MAPK signaling pathway - yeast - Fusarium graminearum ;	IPR003579;IPR003578;IPR027417;IPR001806;IPR005225;IPR020849;	"Small GTPase superfamily, Rab type";"Small GTPase superfamily, Rho type";P-loop containing nucleoside triphosphate hydrolase;Small GTPase superfamily;Small GTP-binding protein domain;"Small GTPase superfamily, Ras type";
758203325	>gi|758203325|ref|XP_011324022.1| heat shock protein HSP98 [Fusarium graminearum PH-1];>gi|558861363|gb|ESU11446.1| heat shock protein HSP98 [Fusarium graminearum PH-1]	0.00169714	YVEK(1)DAAFER	343	0.79822	73.499	cytosol	1		purine ribonucleotide binding;anion binding;ribonucleotide binding;small molecule binding;ion binding;ribonucleoside binding;purine ribonucleoside triphosphate binding;carbohydrate derivative binding;adenyl ribonucleotide binding;nucleoside phosphate binding;molecular_function;nucleotide binding;nucleoside binding;adenyl nucleotide binding;heterocyclic compound binding;binding;purine nucleoside b…					IPR001270;IPR018368;IPR027417;IPR023150;IPR019489;IPR004176;IPR028299;IPR003959;IPR003593;	ClpA/B family;"ClpA/B, conserved site 1";P-loop containing nucleoside triphosphate hydrolase;Double Clp-N motif;"Clp ATPase, C-terminal";"Clp, N-terminal";"ClpA/B, conserved site 2";"ATPase, AAA-type, core";AAA+ ATPase domain;
758203437	>gi|758203437|ref|XP_011324078.1| cell division cycle protein 48 [Fusarium graminearum PH-1];>gi|558861419|gb|ESU11502.1| cell division cycle protein 48 [Fusarium graminearum PH-1]	0.00586467	HGDMITIHPCPDIK(1)YAK	127	1.1762	66.568	nuclear	1				K13525	VCP:transitional endoplasmic reticulum ATPase;	Protein processing in endoplasmic reticulum - Fusarium graminearum ;	IPR005938;IPR003593;IPR003338;IPR003960;IPR003959;IPR027417;IPR004201;IPR029067;IPR009010;	"AAA ATPase, CDC48 family";AAA+ ATPase domain;"CDC48, N-terminal subdomain";"ATPase, AAA-type, conserved site";"ATPase, AAA-type, core";P-loop containing nucleoside triphosphate hydrolase;"CDC48, domain 2";CDC48 domain 2-like;Aspartate decarboxylase-like domain;
758203491	>gi|758203491|ref|XP_011324105.1| hypothetical protein FGSG_05555 [Fusarium graminearum PH-1];>gi|558861446|gb|ESU11529.1| hypothetical protein FGSG_05555 [Fusarium graminearum PH-1]	0.00801801	IFSK(1)YDR	368	-0.31789	77.058	plasma membrane	1	anion transport;biological_process;single-organism transport;single-organism process;inorganic anion transport;transport;establishment of localization;localization;ion transport;chloride transport;cellular process;single-organism cellular process;transmembrane transport;	ion gated channel activity;anion transmembrane transporter activity;transporter activity;voltage-gated ion channel activity;gated channel activity;ion transmembrane transporter activity;substrate-specific channel activity;transmembrane transporter activity;voltage-gated channel activity;chloride channel activity;anion channel activity;inorganic anion transmembrane transporter activity;passive tra…	cellular_component;membrane;				IPR001807;IPR014743;	"Chloride channel, voltage gated";"Chloride channel, core";
758203513	>gi|758203513|ref|XP_011324116.1| CCR4-NOT transcription complex subunit 7 [Fusarium graminearum PH-1];>gi|558861457|gb|ESU11540.1| CCR4-NOT transcription complex subunit 7 [Fusarium graminearum PH-1]	0.00258903	GK(1)SDYHYQCLR	162	0.13708	62.466	nuclear	1		molecular_function;binding;heterocyclic compound binding;organic cyclic compound binding;nucleic acid binding;		K12581	CNOT7_8:CCR4-NOT transcription complex subunit 7/8;	RNA degradation - Fusarium graminearum ;	IPR012337;IPR006941;	Ribonuclease H-like domain;Ribonuclease CAF1;
758203579	>gi|758203579|ref|XP_011324149.1| hypothetical protein FGSG_05593 [Fusarium graminearum PH-1];>gi|558861490|gb|ESU11573.1| hypothetical protein FGSG_05593 [Fusarium graminearum PH-1]	0.0041882	GVEHYLEFK(1)K	127	-0.47353	71.221	nuclear	1	lipid metabolic process;biological_process;organic substance biosynthetic process;single-organism metabolic process;biosynthetic process;metabolic process;organic substance metabolic process;primary metabolic process;lipid biosynthetic process;						IPR003333;IPR029063;	Mycolic acid cyclopropane synthase;S-adenosyl-L-methionine-dependent methyltransferase;
758203579	>gi|758203579|ref|XP_011324149.1| hypothetical protein FGSG_05593 [Fusarium graminearum PH-1];>gi|558861490|gb|ESU11573.1| hypothetical protein FGSG_05593 [Fusarium graminearum PH-1]	0.00245148	TPAFPK(1)PDFDK	22	0.53377	67.519	nuclear	1	lipid metabolic process;biological_process;organic substance biosynthetic process;single-organism metabolic process;biosynthetic process;metabolic process;organic substance metabolic process;primary metabolic process;lipid biosynthetic process;						IPR003333;IPR029063;	Mycolic acid cyclopropane synthase;S-adenosyl-L-methionine-dependent methyltransferase;
758203631	>gi|758203631|ref|XP_011324175.1| adenosylhomocysteinase [Fusarium graminearum PH-1];>gi|558861516|gb|ESU11599.1| adenosylhomocysteinase [Fusarium graminearum PH-1]	0.000602554	AK(1)YAADQPLAGAR	39	0.57016	83.204	cytosol	1				K01251	E3.3.1.1:adenosylhomocysteinase [EC:3.3.1.1];E3.3.1.1:adenosylhomocysteinase [EC:3.3.1.1];	Metabolic pathways - Fusarium graminearum ;Cysteine and methionine metabolism - Fusarium graminearum ;	IPR016040;IPR000043;IPR020082;IPR015878;	NAD(P)-binding domain;Adenosylhomocysteinase;"S-adenosyl-L-homocysteine hydrolase, conserved site";"S-adenosyl-L-homocysteine hydrolase, NAD binding domain";
758203631	>gi|758203631|ref|XP_011324175.1| adenosylhomocysteinase [Fusarium graminearum PH-1];>gi|558861516|gb|ESU11599.1| adenosylhomocysteinase [Fusarium graminearum PH-1]	0.0228157	ESLVDGIK(1)R	207	0.70941	62.463	cytosol	1				K01251	E3.3.1.1:adenosylhomocysteinase [EC:3.3.1.1];E3.3.1.1:adenosylhomocysteinase [EC:3.3.1.1];	Metabolic pathways - Fusarium graminearum ;Cysteine and methionine metabolism - Fusarium graminearum ;	IPR016040;IPR000043;IPR020082;IPR015878;	NAD(P)-binding domain;Adenosylhomocysteinase;"S-adenosyl-L-homocysteine hydrolase, conserved site";"S-adenosyl-L-homocysteine hydrolase, NAD binding domain";
758203631	>gi|758203631|ref|XP_011324175.1| adenosylhomocysteinase [Fusarium graminearum PH-1];>gi|558861516|gb|ESU11599.1| adenosylhomocysteinase [Fusarium graminearum PH-1]	0.000511287	SK(1)FDNLYGCR	191	-1.0715	91.549	cytosol	1				K01251	E3.3.1.1:adenosylhomocysteinase [EC:3.3.1.1];E3.3.1.1:adenosylhomocysteinase [EC:3.3.1.1];	Metabolic pathways - Fusarium graminearum ;Cysteine and methionine metabolism - Fusarium graminearum ;	IPR016040;IPR000043;IPR020082;IPR015878;	NAD(P)-binding domain;Adenosylhomocysteinase;"S-adenosyl-L-homocysteine hydrolase, conserved site";"S-adenosyl-L-homocysteine hydrolase, NAD binding domain";
758203643	>gi|758203643|ref|XP_011324181.1| clathrin heavy chain [Fusarium graminearum PH-1];>gi|558861522|gb|ESU11605.1| clathrin heavy chain [Fusarium graminearum PH-1]	0.0211206	LEK(1)HDLIFFR	1506	-0.078145	48.981	cytosol,nuclear	1				K04646	CLTC:clathrin heavy chain;	Endocytosis - Fusarium graminearum ;	IPR000547;IPR022365;IPR016024;IPR016025;IPR011990;IPR001473;	"Clathrin, heavy chain/VPS, 7-fold repeat";"Clathrin, heavy chain, propeller repeat";Armadillo-type fold;"Clathrin, heavy chain, linker/propeller domain";Tetratricopeptide-like helical domain;"Clathrin, heavy chain, propeller, N-terminal";
758204059	>gi|758204059|ref|XP_011324389.1| hypothetical protein FGSG_05797 [Fusarium graminearum PH-1];>gi|558861730|gb|ESU11813.1| hypothetical protein FGSG_05797 [Fusarium graminearum PH-1]	0.0198365	YLEK(1)YGTFPPPEGK	294	0.70792	48.527	extracellular	1	biological_process;metabolic process;organic substance metabolic process;macromolecule metabolic process;protein metabolic process;primary metabolic process;proteolysis;	peptidase activity, acting on L-amino acid peptides;molecular_function;hydrolase activity;carboxypeptidase activity;serine-type peptidase activity;peptidase activity;serine hydrolase activity;catalytic activity;serine-type exopeptidase activity;exopeptidase activity;serine-type carboxypeptidase activity;					IPR018202;IPR029058;IPR001563;	"Peptidase S10, serine carboxypeptidase, active site";Alpha/Beta hydrolase fold;"Peptidase S10, serine carboxypeptidase";
758204169	>gi|758204169|ref|XP_011324444.1| glucose-6-phosphate isomerase [Fusarium graminearum PH-1];>gi|558861785|gb|ESU11868.1| glucose-6-phosphate isomerase [Fusarium graminearum PH-1]	0.00084953	FLSGAHAMDK(1)HFR	310	0.48618	77.185	cytosol	1	carbohydrate biosynthetic process;biological_process;organic substance biosynthetic process;monosaccharide biosynthetic process;single-organism carbohydrate metabolic process;biosynthetic process;carbohydrate metabolic process;metabolic process;glucose metabolic process;hexose metabolic process;hexose biosynthetic process;organic substance metabolic process;monosaccharide metabolic process;primar…	molecular_function;intramolecular oxidoreductase activity;intramolecular oxidoreductase activity, interconverting aldoses = and ketoses;catalytic activity;isomerase activity;glucose-6-phosphate isomerase activity;		K01810	GPI:glucose-6-phosphate isomerase [EC:5.3.1.9];GPI:glucose-6-phosphate isomerase [EC:5.3.1.9];GPI:glucose-6-phosphate isomerase [EC:5.3.1.9];GPI:glucose-6-phosphate isomerase [EC:5.3.1.9];GPI:glucose-6-phosphate isomerase [EC:5.3.1.9];GPI:glucose-6-phosphate isomerase [EC:5.3.1.9];GPI:glucose-6-phosphate isomerase [EC:5.3.1.9];GPI:glucose-6-phosphate isomerase [EC:5.3.1.9];	Metabolic pathways - Fusarium graminearum ;Biosynthesis of secondary metabolites - Fusarium graminearum ;Biosynthesis of antibiotics - Fusarium graminearum ;Carbon metabolism - Fusarium graminearum ;Starch and sucrose metabolism - Fusarium graminearum ;Amino sugar and nucleotide sugar metabolism - Fusarium graminearum ;Glycolysis / Gluconeogenesis - Fusarium graminearum ;Pentose phosphate pathway…	IPR023096;IPR018189;IPR001672;	"Phosphoglucose isomerase, C-terminal";"Phosphoglucose isomerase, conserved site";Phosphoglucose isomerase (PGI);
758204281	>gi|758204281|ref|XP_011324500.1| serine/threonine protein phosphatase 2A [Fusarium graminearum PH-1];>gi|558861841|gb|ESU11924.1| serine/threonine protein phosphatase 2A [Fusarium graminearum PH-1]	0.00148675	DFLK(1)TTLHR	338	-0.16129	77.662	nuclear	1		molecular_function;binding;		K11584	PPP2R5:serine/threonine-protein phosphatase 2A regulatory subunit B';PPP2R5:serine/threonine-protein phosphatase 2A regulatory subunit B';	Meiosis - yeast - Fusarium graminearum ;mRNA surveillance pathway - Fusarium graminearum ;	IPR002554;IPR016024;	"Protein phosphatase 2A, regulatory B subunit, B56";Armadillo-type fold;
758204517	>gi|758204517|ref|XP_011324618.1| hypothetical protein FGSG_05999 [Fusarium graminearum PH-1];>gi|558861959|gb|ESU12042.1| hypothetical protein FGSG_05999 [Fusarium graminearum PH-1]	0.0141631	GAVSNDTFK(1)EVSQR	101	-0.9512	53.3	mitochondria	1	gene expression;organic substance biosynthetic process;biosynthetic process;macromolecule biosynthetic process;cellular macromolecule metabolic process;cellular process;biological_process;cellular macromolecule biosynthetic process;metabolic process;organic substance metabolic process;cellular biosynthetic process;cellular protein metabolic process;macromolecule metabolic process;cellular metabol…	molecular_function;structural molecule activity;structural constituent of ribosome;	cell part;cell;cellular_component;intracellular;cytoplasmic part;cytoplasm;intracellular non-membrane-bounded organelle;organelle;macromolecular complex;non-membrane-bounded organelle;ribonucleoprotein complex;intracellular organelle;intracellular part;ribosome;	K02901	RP-L27e:large subunit ribosomal protein L27e;	Ribosome - Fusarium graminearum ;	IPR001141;IPR014722;IPR008991;	Ribosomal protein L27e;Ribosomal protein L2 domain 2;Translation protein SH3-like domain;
758204561	">gi|758204561|ref|XP_011324640.1| ADP,ATP carrier protein [Fusarium graminearum PH-1];>gi|558861981|gb|ESU12064.1| ADP,ATP carrier protein [Fusarium graminearum PH-1]"	0.00469517	K(1)YNGIGDCFK	58	0.43906	70.942	mitochondria	1							IPR002067;IPR002113;IPR023395;IPR018108;	Mitochondrial carrier protein;Adenine nucleotide translocator 1;Mitochondrial carrier domain;Mitochondrial substrate/solute carrier;
758204561	">gi|758204561|ref|XP_011324640.1| ADP,ATP carrier protein [Fusarium graminearum PH-1];>gi|558861981|gb|ESU12064.1| ADP,ATP carrier protein [Fusarium graminearum PH-1]"	6.78e-30	YNGIGDCFK(1)R	67	-0.71391	167.67	mitochondria	1							IPR002067;IPR002113;IPR023395;IPR018108;	Mitochondrial carrier protein;Adenine nucleotide translocator 1;Mitochondrial carrier domain;Mitochondrial substrate/solute carrier;
758204561	">gi|758204561|ref|XP_011324640.1| ADP,ATP carrier protein [Fusarium graminearum PH-1];>gi|558861981|gb|ESU12064.1| ADP,ATP carrier protein [Fusarium graminearum PH-1]"	0.00277103	LLIQNQDEMLK(1)TGR	51	-1.377	60.55	mitochondria	1							IPR002067;IPR002113;IPR023395;IPR018108;	Mitochondrial carrier protein;Adenine nucleotide translocator 1;Mitochondrial carrier domain;Mitochondrial substrate/solute carrier;
758204561	">gi|758204561|ref|XP_011324640.1| ADP,ATP carrier protein [Fusarium graminearum PH-1];>gi|558861981|gb|ESU12064.1| ADP,ATP carrier protein [Fusarium graminearum PH-1]"	0.00247346	MMMTSGEAVK(1)YK	257	-1.432	64.121	mitochondria	1							IPR002067;IPR002113;IPR023395;IPR018108;	Mitochondrial carrier protein;Adenine nucleotide translocator 1;Mitochondrial carrier domain;Mitochondrial substrate/solute carrier;
758204561	">gi|758204561|ref|XP_011324640.1| ADP,ATP carrier protein [Fusarium graminearum PH-1];>gi|558861981|gb|ESU12064.1| ADP,ATP carrier protein [Fusarium graminearum PH-1]"	0.00515628	YK(1)NTMDAAR	259	0.52465	68.657	mitochondria	1							IPR002067;IPR002113;IPR023395;IPR018108;	Mitochondrial carrier protein;Adenine nucleotide translocator 1;Mitochondrial carrier domain;Mitochondrial substrate/solute carrier;
758204571	>gi|758204571|ref|XP_011324645.1| hypothetical protein FGSG_06026 [Fusarium graminearum PH-1];>gi|558861986|gb|ESU12069.1| hypothetical protein FGSG_06026 [Fusarium graminearum PH-1]	0.00950492	YFHFK(1)GLEQR	242	-0.28379	88.948	nuclear	1							IPR011333;IPR003131;	BTB/POZ fold;Potassium channel tetramerisation-type BTB domain;
758204595	>gi|758204595|ref|XP_011324657.1| hypothetical protein FGSG_06039 [Fusarium graminearum PH-1];>gi|558861998|gb|ESU12081.1| hypothetical protein FGSG_06039 [Fusarium graminearum PH-1]	0.0025977	DFAPK(1)LIEHK	422	0.20959	70.942	cytosol	1				K01648	ACLY:ATP citrate (pro-S)-lyase [EC:2.3.3.8];ACLY:ATP citrate (pro-S)-lyase [EC:2.3.3.8];ACLY:ATP citrate (pro-S)-lyase [EC:2.3.3.8];ACLY:ATP citrate (pro-S)-lyase [EC:2.3.3.8];	Metabolic pathways - Fusarium graminearum ;Biosynthesis of secondary metabolites - Fusarium graminearum ;Biosynthesis of antibiotics - Fusarium graminearum ;Citrate cycle (TCA cycle) - Fusarium graminearum ;	IPR016102;IPR013816;IPR013650;	Succinyl-CoA synthetase-like;"ATP-grasp fold, subdomain 2";"ATP-grasp fold, succinyl-CoA synthetase-type";
758204597	>gi|758204597|ref|XP_011324658.1| ATP-citrate synthase subunit 1 [Fusarium graminearum PH-1];>gi|558861999|gb|ESU12082.1| ATP-citrate synthase subunit 1 [Fusarium graminearum PH-1]	0.00159879	AFDK(1)GLSPR	392	-1.3762	80.688	mitochondria	1							IPR003781;IPR002020;IPR016141;IPR016143;IPR016142;IPR016102;IPR016040;IPR017440;	CoA-binding;Citrate synthase-like;"Citrate synthase-like, core";"Citrate synthase-like, small alpha subdomain";"Citrate synthase-like, large alpha subdomain";Succinyl-CoA synthetase-like;NAD(P)-binding domain;"ATP-citrate lyase/succinyl-CoA ligase, active site";
758204597	>gi|758204597|ref|XP_011324658.1| ATP-citrate synthase subunit 1 [Fusarium graminearum PH-1];>gi|558861999|gb|ESU12082.1| ATP-citrate synthase subunit 1 [Fusarium graminearum PH-1]	0.0042863	PLSPLPDHALFTDK(1)TR	37	-0.71973	64.565	mitochondria	1							IPR003781;IPR002020;IPR016141;IPR016143;IPR016142;IPR016102;IPR016040;IPR017440;	CoA-binding;Citrate synthase-like;"Citrate synthase-like, core";"Citrate synthase-like, small alpha subdomain";"Citrate synthase-like, large alpha subdomain";Succinyl-CoA synthetase-like;NAD(P)-binding domain;"ATP-citrate lyase/succinyl-CoA ligase, active site";
758204603	>gi|758204603|ref|XP_011324661.1| hypothetical protein FGSG_06041 [Fusarium graminearum PH-1];>gi|558862002|gb|ESU12085.1| hypothetical protein FGSG_06041 [Fusarium graminearum PH-1]	0.0140532	GLPSK(1)YQSADPSTIR	732	-1.8285	52.527	cytosol	1				K00143	LYS2:L-aminoadipate-semialdehyde dehydrogenase [EC:1.2.1.31];LYS2:L-aminoadipate-semialdehyde dehydrogenase [EC:1.2.1.31];LYS2:L-aminoadipate-semialdehyde dehydrogenase [EC:1.2.1.31];LYS2:L-aminoadipate-semialdehyde dehydrogenase [EC:1.2.1.31];LYS2:L-aminoadipate-semialdehyde dehydrogenase [EC:1.2.1.31];LYS2:L-aminoadipate-semialdehyde dehydrogenase [EC:1.2.1.31];	Metabolic pathways - Fusarium graminearum ;Biosynthesis of secondary metabolites - Fusarium graminearum ;Biosynthesis of antibiotics - Fusarium graminearum ;Biosynthesis of amino acids - Fusarium graminearum ;Lysine degradation - Fusarium graminearum ;Lysine biosynthesis - Fusarium graminearum ;	IPR025110;IPR000873;IPR013120;IPR009081;IPR014397;IPR010080;IPR010071;IPR016040;	AMP-binding enzyme C-terminal domain;AMP-dependent synthetase/ligase;"Male sterility, NAD-binding";Acyl carrier protein-like;L-aminoadipate-semialdehyde dehydrogenase;Thioester reductase-like domain;Amino acid adenylation domain;NAD(P)-binding domain;
758204611	>gi|758204611|ref|XP_011324665.1| hypothetical protein FGSG_06045 [Fusarium graminearum PH-1];>gi|558862006|gb|ESU12089.1| hypothetical protein FGSG_06045 [Fusarium graminearum PH-1]	0.000460839	GADFSK(1)YLSDR	218	-0.70252	86.114	nuclear	1		molecular_function;binding;protein binding;		K03033	PSMD3:26S proteasome regulatory subunit N3;	Proteasome - Fusarium graminearum ;	IPR011991;IPR013586;IPR013143;IPR000717;	Winged helix-turn-helix DNA-binding domain;"26S proteasome regulatory subunit, C-terminal";PCI/PINT associated module;Proteasome component (PCI) domain;
758204663	>gi|758204663|ref|XP_011324691.1| hypothetical protein FGSG_06068 [Fusarium graminearum PH-1];>gi|558862032|gb|ESU12115.1| hypothetical protein FGSG_06068 [Fusarium graminearum PH-1]	0.00273021	MHEK(1)YGPVVR	71	0.54638	70.028	cytosol	1	biological_process;single-organism metabolic process;metabolic process;oxidation-reduction process;	molecular_function;binding;cation binding;ion binding;transition metal ion binding;metal ion binding;iron ion binding;oxidoreductase activity;catalytic activity;oxidoreductase activity, acting on paired donors, with = incorporation or reduction of molecular oxygen;heterocyclic compound binding;organic cyclic compound binding;tetrapyrrole binding;heme binding;					IPR002401;IPR001128;IPR017972;	"Cytochrome P450, E-class, group I";Cytochrome P450;"Cytochrome P450, conserved site";
758204707	>gi|758204707|ref|XP_011324713.1| hypothetical protein FGSG_06089 [Fusarium graminearum PH-1];>gi|558862054|gb|ESU12137.1| hypothetical protein FGSG_06089 [Fusarium graminearum PH-1]	0.00119046	VEDLK(1)YGR	1591	-0.86733	114.28	cytosol	1		molecular_function;catalytic activity;transferase activity;transferase activity, transferring phosphorus-containing groups;phosphotransferase activity, alcohol group as acceptor;					IPR011990;IPR011989;IPR003152;IPR003151;IPR011009;IPR014009;IPR000403;IPR016024;	Tetratricopeptide-like helical domain;Armadillo-like helical;"PIK-related kinase, FATC";"PIK-related kinase, FAT";Protein kinase-like domain;PIK-related kinase;"Phosphatidylinositol 3-/4-kinase, catalytic domain";Armadillo-type fold;
758204717	>gi|758204717|ref|XP_011324718.1| hypothetical protein FGSG_06094 [Fusarium graminearum PH-1];>gi|558862059|gb|ESU12142.1| hypothetical protein FGSG_06094 [Fusarium graminearum PH-1]	0.0257247	LPIQK(1)ILDK	153	0.31083	51.445	mitochondria	1	nitrogen compound metabolic process;organic substance biosynthetic process;small molecule biosynthetic process;oxoacid metabolic process;glutamine family amino acid biosynthetic process;small molecule metabolic process;glutamine family amino acid metabolic process;organic acid biosynthetic process;single-organism metabolic process;single-organism biosynthetic process;arginine metabolic process;ce…	molecular_function;transferase activity, transferring acyl groups other than = amino-acyl groups;transferase activity, transferring acyl groups;N-acyltransferase activity;N-acetyltransferase activity;acetyltransferase activity;catalytic activity;transferase activity;glutamate N-acetyltransferase activity;		K00620	argJ:glutamate N-acetyltransferase / amino-acid N-acetyltransferase [EC:2.3.1.35 2.3.1.1];argJ:glutamate N-acetyltransferase / amino-acid N-acetyltransferase [EC:2.3.1.35 2.3.1.1];argJ:glutamate N-acetyltransferase / amino-acid N-acetyltransferase [EC:2.3.1.35 2.3.1.1];argJ:glutamate N-acetyltransferase / amino-acid N-acetyltransferase [EC:2.3.1.35 2.3.1.1];argJ:glutamate N-acetyltransferase / am…	Metabolic pathways - Fusarium graminearum ;Biosynthesis of secondary metabolites - Fusarium graminearum ;Biosynthesis of antibiotics - Fusarium graminearum ;Biosynthesis of amino acids - Fusarium graminearum ;Arginine and proline metabolism - Fusarium graminearum ;2-Oxocarboxylic acid metabolism - Fusarium graminearum ;	IPR016117;IPR002813;	ArgJ-like domain;Arginine biosynthesis protein ArgJ;
758204796	>gi|758204796|ref|XP_011324757.1| hypothetical protein FGSG_06130 [Fusarium graminearum PH-1];>gi|558862098|gb|ESU12181.1| hypothetical protein FGSG_06130 [Fusarium graminearum PH-1]	0.00862624	DPK(1)YPSR	28	-1.4241	77.046	extracellular	1
758204796	>gi|758204796|ref|XP_011324757.1| hypothetical protein FGSG_06130 [Fusarium graminearum PH-1];>gi|558862098|gb|ESU12181.1| hypothetical protein FGSG_06130 [Fusarium graminearum PH-1]	0.00528651	GQK(1)FVVIEQAR	167	0.76756	62.088	extracellular	1
758204848	>gi|758204848|ref|XP_011324782.1| peroxiredoxin HYR1 [Fusarium graminearum PH-1];>gi|558862123|gb|ESU12206.1| peroxiredoxin HYR1 [Fusarium graminearum PH-1]	0.0118244	IK(1)WNFEK	130	0.09406	68.383	cytosol	1	biological_process;response to stress;response to stimulus;response to oxidative stress;single-organism metabolic process;metabolic process;oxidation-reduction process;	molecular_function;antioxidant activity;peroxidase activity;oxidoreductase activity;catalytic activity;oxidoreductase activity, acting on peroxide as acceptor;glutathione peroxidase activity;		K00432	E1.11.1.9:glutathione peroxidase [EC:1.11.1.9];E1.11.1.9:glutathione peroxidase [EC:1.11.1.9];	Glutathione metabolism - Fusarium graminearum ;Arachidonic acid metabolism - Fusarium graminearum ;	IPR000889;IPR029760;IPR029759;IPR012336;	Glutathione peroxidase;Glutathione peroxidase conserved site;Glutathione peroxidase active site;Thioredoxin-like fold;
758204887	>gi|758204887|ref|XP_011324801.1| rab GDP-dissociation inhibitor [Fusarium graminearum PH-1];>gi|558862142|gb|ESU12225.1| rab GDP-dissociation inhibitor [Fusarium graminearum PH-1]	0.0169875	DVYDK(1)FGLEATTK	183	-0.90946	51.643	cytosol	1							IPR018203;IPR000806;IPR016040;	GDP dissociation inhibitor;Rab GDI protein;NAD(P)-binding domain;
758204887	>gi|758204887|ref|XP_011324801.1| rab GDP-dissociation inhibitor [Fusarium graminearum PH-1];>gi|558862142|gb|ESU12225.1| rab GDP-dissociation inhibitor [Fusarium graminearum PH-1]	0.000185442	EGEEPWK(1)QYGR	69	-1.0226	91.549	cytosol	1							IPR018203;IPR000806;IPR016040;	GDP dissociation inhibitor;Rab GDI protein;NAD(P)-binding domain;
758204930	>gi|758204930|ref|XP_011324822.1| ATP-dependent protease La [Fusarium graminearum PH-1];>gi|558862163|gb|ESU12246.1| ATP-dependent protease La [Fusarium graminearum PH-1]	0.00123027	TSIGK(1)SIAR	622	0.48374	86.898	mitochondria	1		purine ribonucleotide binding;anion binding;ribonucleotide binding;small molecule binding;ion binding;ribonucleoside binding;purine ribonucleoside triphosphate binding;carbohydrate derivative binding;adenyl ribonucleotide binding;nucleoside phosphate binding;molecular_function;nucleotide binding;nucleoside binding;adenyl nucleotide binding;heterocyclic compound binding;binding;purine nucleoside b…					IPR027503;IPR027417;IPR004815;IPR020568;IPR014721;IPR003111;IPR003593;IPR008269;IPR008268;IPR003959;IPR015947;	"Lon protease homolog, chloroplastic/mitochondrial";P-loop containing nucleoside triphosphate hydrolase;"Lon protease, bacterial/eukaryotic-type";Ribosomal protein S5 domain 2-type fold;"Ribosomal protein S5 domain 2-type fold, subgroup";"Peptidase S16, lon N-terminal";AAA+ ATPase domain;"Peptidase S16, Lon C-terminal";"Peptidase S16, active site";"ATPase, AAA-type, core";PUA-like domain;
758205105	>gi|758205105|ref|XP_011324907.1| glyceraldehyde-3-phosphate dehydrogenase [Fusarium graminearum PH-1];>gi|558862248|gb|ESU12331.1| glyceraldehyde-3-phosphate dehydrogenase [Fusarium graminearum PH-1]	0.00237521	GASYDQIK(1)QVIK	222	0.7813	65.842	cytosol	1	biological_process;single-organism carbohydrate metabolic process;carbohydrate metabolic process;metabolic process;hexose metabolic process;organic substance metabolic process;monosaccharide metabolic process;primary metabolic process;glucose metabolic process;single-organism metabolic process;oxidation-reduction process;	molecular_function;oxidoreductase activity, acting on the aldehyde or oxo group of = donors;oxidoreductase activity;catalytic activity;oxidoreductase activity, acting on the aldehyde or oxo group of = donors, NAD or NADP as acceptor;nucleoside phosphate binding;coenzyme binding;cofactor binding;nucleotide binding;heterocyclic compound binding;binding;small molecule binding;organic cyclic compound…		K00134	GAPDH:glyceraldehyde 3-phosphate dehydrogenase [EC:1.2.1.12];GAPDH:glyceraldehyde 3-phosphate dehydrogenase [EC:1.2.1.12];GAPDH:glyceraldehyde 3-phosphate dehydrogenase [EC:1.2.1.12];GAPDH:glyceraldehyde 3-phosphate dehydrogenase [EC:1.2.1.12];GAPDH:glyceraldehyde 3-phosphate dehydrogenase [EC:1.2.1.12];GAPDH:glyceraldehyde 3-phosphate dehydrogenase [EC:1.2.1.12];	Metabolic pathways - Fusarium graminearum ;Biosynthesis of secondary metabolites - Fusarium graminearum ;Biosynthesis of antibiotics - Fusarium graminearum ;Biosynthesis of amino acids - Fusarium graminearum ;Carbon metabolism - Fusarium graminearum ;Glycolysis / Gluconeogenesis - Fusarium graminearum ;	IPR006424;IPR020831;IPR020830;IPR020828;IPR020829;IPR016040;	"Glyceraldehyde-3-phosphate dehydrogenase, type I";Glyceraldehyde/Erythrose phosphate dehydrogenase family;"Glyceraldehyde 3-phosphate dehydrogenase, active site";"Glyceraldehyde 3-phosphate dehydrogenase, NAD(P) binding domain";"Glyceraldehyde 3-phosphate dehydrogenase, catalytic domain";NAD(P)-binding domain;
758205105	>gi|758205105|ref|XP_011324907.1| glyceraldehyde-3-phosphate dehydrogenase [Fusarium graminearum PH-1];>gi|558862248|gb|ESU12331.1| glyceraldehyde-3-phosphate dehydrogenase [Fusarium graminearum PH-1]	0.00765761	LEK(1)GASYDQIK	214	-1.2304	60.509	cytosol	1	biological_process;single-organism carbohydrate metabolic process;carbohydrate metabolic process;metabolic process;hexose metabolic process;organic substance metabolic process;monosaccharide metabolic process;primary metabolic process;glucose metabolic process;single-organism metabolic process;oxidation-reduction process;	molecular_function;oxidoreductase activity, acting on the aldehyde or oxo group of = donors;oxidoreductase activity;catalytic activity;oxidoreductase activity, acting on the aldehyde or oxo group of = donors, NAD or NADP as acceptor;nucleoside phosphate binding;coenzyme binding;cofactor binding;nucleotide binding;heterocyclic compound binding;binding;small molecule binding;organic cyclic compound…		K00134	GAPDH:glyceraldehyde 3-phosphate dehydrogenase [EC:1.2.1.12];GAPDH:glyceraldehyde 3-phosphate dehydrogenase [EC:1.2.1.12];GAPDH:glyceraldehyde 3-phosphate dehydrogenase [EC:1.2.1.12];GAPDH:glyceraldehyde 3-phosphate dehydrogenase [EC:1.2.1.12];GAPDH:glyceraldehyde 3-phosphate dehydrogenase [EC:1.2.1.12];GAPDH:glyceraldehyde 3-phosphate dehydrogenase [EC:1.2.1.12];	Metabolic pathways - Fusarium graminearum ;Biosynthesis of secondary metabolites - Fusarium graminearum ;Biosynthesis of antibiotics - Fusarium graminearum ;Biosynthesis of amino acids - Fusarium graminearum ;Carbon metabolism - Fusarium graminearum ;Glycolysis / Gluconeogenesis - Fusarium graminearum ;	IPR006424;IPR020831;IPR020830;IPR020828;IPR020829;IPR016040;	"Glyceraldehyde-3-phosphate dehydrogenase, type I";Glyceraldehyde/Erythrose phosphate dehydrogenase family;"Glyceraldehyde 3-phosphate dehydrogenase, active site";"Glyceraldehyde 3-phosphate dehydrogenase, NAD(P) binding domain";"Glyceraldehyde 3-phosphate dehydrogenase, catalytic domain";NAD(P)-binding domain;
758205105	>gi|758205105|ref|XP_011324907.1| glyceraldehyde-3-phosphate dehydrogenase [Fusarium graminearum PH-1];>gi|558862248|gb|ESU12331.1| glyceraldehyde-3-phosphate dehydrogenase [Fusarium graminearum PH-1]	0.000180269	TIK(1)FYSER	38	-0.98377	133.23	cytosol	1	biological_process;single-organism carbohydrate metabolic process;carbohydrate metabolic process;metabolic process;hexose metabolic process;organic substance metabolic process;monosaccharide metabolic process;primary metabolic process;glucose metabolic process;single-organism metabolic process;oxidation-reduction process;	molecular_function;oxidoreductase activity, acting on the aldehyde or oxo group of = donors;oxidoreductase activity;catalytic activity;oxidoreductase activity, acting on the aldehyde or oxo group of = donors, NAD or NADP as acceptor;nucleoside phosphate binding;coenzyme binding;cofactor binding;nucleotide binding;heterocyclic compound binding;binding;small molecule binding;organic cyclic compound…		K00134	GAPDH:glyceraldehyde 3-phosphate dehydrogenase [EC:1.2.1.12];GAPDH:glyceraldehyde 3-phosphate dehydrogenase [EC:1.2.1.12];GAPDH:glyceraldehyde 3-phosphate dehydrogenase [EC:1.2.1.12];GAPDH:glyceraldehyde 3-phosphate dehydrogenase [EC:1.2.1.12];GAPDH:glyceraldehyde 3-phosphate dehydrogenase [EC:1.2.1.12];GAPDH:glyceraldehyde 3-phosphate dehydrogenase [EC:1.2.1.12];	Metabolic pathways - Fusarium graminearum ;Biosynthesis of secondary metabolites - Fusarium graminearum ;Biosynthesis of antibiotics - Fusarium graminearum ;Biosynthesis of amino acids - Fusarium graminearum ;Carbon metabolism - Fusarium graminearum ;Glycolysis / Gluconeogenesis - Fusarium graminearum ;	IPR006424;IPR020831;IPR020830;IPR020828;IPR020829;IPR016040;	"Glyceraldehyde-3-phosphate dehydrogenase, type I";Glyceraldehyde/Erythrose phosphate dehydrogenase family;"Glyceraldehyde 3-phosphate dehydrogenase, active site";"Glyceraldehyde 3-phosphate dehydrogenase, NAD(P) binding domain";"Glyceraldehyde 3-phosphate dehydrogenase, catalytic domain";NAD(P)-binding domain;
758205107	>gi|758205107|ref|XP_011324908.1| hypothetical protein FGSG_06258 [Fusarium graminearum PH-1];>gi|558862249|gb|ESU12332.1| hypothetical protein FGSG_06258 [Fusarium graminearum PH-1]	2.4e-06	K(1)RPASTENTGDTIAVK(1)R	485	1.2908	117.18	nuclear	1
758205107	>gi|758205107|ref|XP_011324908.1| hypothetical protein FGSG_06258 [Fusarium graminearum PH-1];>gi|558862249|gb|ESU12332.1| hypothetical protein FGSG_06258 [Fusarium graminearum PH-1]	2.4e-06	K(1)RPASTENTGDTIAVK(1)R	500	1.2908	117.18	nuclear	1
758205125	>gi|758205125|ref|XP_011324917.1| hypothetical protein FGSG_06267 [Fusarium graminearum PH-1];>gi|558862258|gb|ESU12341.1| hypothetical protein FGSG_06267 [Fusarium graminearum PH-1]	0.00991977	FIVDK(1)NLR	70	0.30306	61.679	mitochondria	1							IPR010530;	NADH-ubiquinone reductase complex 1 MLRQ subunit;
758205131	>gi|758205131|ref|XP_011324920.1| hypothetical protein FGSG_06270 [Fusarium graminearum PH-1];>gi|558862261|gb|ESU12344.1| hypothetical protein FGSG_06270 [Fusarium graminearum PH-1]	0.000257537	DFNLPK(1)HPDIDTK	31	-0.89405	84.297	mitochondria	1				K02947	RP-S10e:small subunit ribosomal protein S10e;	Ribosome - Fusarium graminearum ;	IPR005326;	"Plectin/S10, N-terminal";
758205145	>gi|758205145|ref|XP_011324927.1| hypothetical protein FGSG_06277 [Fusarium graminearum PH-1];>gi|558862268|gb|ESU12351.1| hypothetical protein FGSG_06277 [Fusarium graminearum PH-1]	0.0256291	YSVK(1)DYLLK	199	0.61915	50.034	nuclear	1	macromolecule localization;cellular macromolecule localization;cellular process;single-organism process;single-organism cellular process;intracellular transport;protein transport;establishment of localization;establishment of protein localization;cellular localization;biological_process;protein localization;transport;establishment of localization in cell;cellular protein localization;organic subs…						IPR011990;IPR000744;	Tetratricopeptide-like helical domain;NSF attachment protein;
758205171	>gi|758205171|ref|XP_011324940.1| 60S ribosomal protein L3 [Fusarium graminearum PH-1];>gi|558862281|gb|ESU12364.1| 60S ribosomal protein L3 [Fusarium graminearum PH-1]	0.00455697	K(1)YCTVVR	154	-0.95458	72.789	mitochondria	1	gene expression;organic substance biosynthetic process;biosynthetic process;macromolecule biosynthetic process;cellular macromolecule metabolic process;cellular process;biological_process;cellular macromolecule biosynthetic process;metabolic process;organic substance metabolic process;cellular biosynthetic process;cellular protein metabolic process;macromolecule metabolic process;cellular metabol…	molecular_function;structural molecule activity;structural constituent of ribosome;	cell part;cell;cellular_component;intracellular;cytoplasmic part;cytoplasm;intracellular non-membrane-bounded organelle;organelle;macromolecular complex;non-membrane-bounded organelle;ribonucleoprotein complex;intracellular organelle;intracellular part;ribosome;	K02925	RP-L3e:large subunit ribosomal protein L3e;	Ribosome - Fusarium graminearum ;	IPR000597;IPR019926;IPR009000;	Ribosomal protein L3;"Ribosomal protein L3, conserved site";"Translation protein, beta-barrel domain";
758205177	>gi|758205177|ref|XP_011324943.1| hypothetical protein FGSG_06291 [Fusarium graminearum PH-1];>gi|558862284|gb|ESU12367.1| hypothetical protein FGSG_06291 [Fusarium graminearum PH-1]	1.33e-06	K(1)AGAK(1)GTSK(1)AR	461	-0.038672	159.99	nuclear	1		molecular_function;binding;protein binding;					IPR006565;IPR001487;IPR018359;	Bromodomain transcription factor;Bromodomain;"Bromodomain, conserved site";
758205177	>gi|758205177|ref|XP_011324943.1| hypothetical protein FGSG_06291 [Fusarium graminearum PH-1];>gi|558862284|gb|ESU12367.1| hypothetical protein FGSG_06291 [Fusarium graminearum PH-1]	1.33e-06	K(1)AGAK(1)GTSK(1)AR	465	-0.038672	159.99	nuclear	1		molecular_function;binding;protein binding;					IPR006565;IPR001487;IPR018359;	Bromodomain transcription factor;Bromodomain;"Bromodomain, conserved site";
758205177	>gi|758205177|ref|XP_011324943.1| hypothetical protein FGSG_06291 [Fusarium graminearum PH-1];>gi|558862284|gb|ESU12367.1| hypothetical protein FGSG_06291 [Fusarium graminearum PH-1]	1.33e-06	K(1)AGAK(1)GTSK(1)AR	469	-0.038672	159.99	nuclear	1		molecular_function;binding;protein binding;					IPR006565;IPR001487;IPR018359;	Bromodomain transcription factor;Bromodomain;"Bromodomain, conserved site";
758205213	>gi|758205213|ref|XP_011324961.1| hypothetical protein FGSG_06307 [Fusarium graminearum PH-1];>gi|558862302|gb|ESU12385.1| hypothetical protein FGSG_06307 [Fusarium graminearum PH-1]	0.0118526	AEDVVEGK(1)DWSR	119	1.4102	55.261	nuclear	1		molecular_function;transferase activity, transferring acyl groups other than = amino-acyl groups;transferase activity, transferring acyl groups;N-acyltransferase activity;acetyltransferase activity;catalytic activity;transferase activity;N-acetyltransferase activity;					IPR016181;IPR000182;IPR015416;	Acyl-CoA N-acyltransferase;GNAT domain;"Zinc finger, H2C2-type, histone UAS binding";
758205385	>gi|758205385|ref|XP_011325047.1| mitogen-activated protein kinase [Fusarium graminearum PH-1];>gi|558862388|gb|ESU12471.1| mitogen-activated protein kinase [Fusarium graminearum PH-1]	3.97e-12	HPYLEPYHDPEDEPTAPPIPEEFFDFDK(1)HK	335	0.097842	81.055	nuclear	1		purine ribonucleotide binding;anion binding;ribonucleotide binding;small molecule binding;ion binding;ribonucleoside binding;purine ribonucleoside triphosphate binding;carbohydrate derivative binding;adenyl ribonucleotide binding;nucleoside phosphate binding;molecular_function;nucleotide binding;nucleoside binding;adenyl nucleotide binding;heterocyclic compound binding;binding;purine nucleoside b…					IPR017441;IPR000719;IPR002290;IPR011009;IPR003527;IPR008271;	"Protein kinase, ATP binding site";Protein kinase domain;"Serine/threonine/dual specificity protein kinase, catalytic domain";Protein kinase-like domain;"Mitogen-activated protein (MAP) kinase, conserved site";"Serine/threonine-protein kinase, active site";
758205453	>gi|758205453|ref|XP_011325081.1| hypothetical protein FGSG_06417 [Fusarium graminearum PH-1];>gi|558862422|gb|ESU12505.1| hypothetical protein FGSG_06417 [Fusarium graminearum PH-1]	0.00223831	EVFGDGNDK(1)HQHR	1442	0.11858	86.772	cytosol	1				K06699	PSME4:proteasome activator subunit 4;	Proteasome - Fusarium graminearum ;	IPR011989;IPR016024;IPR021843;	Armadillo-like helical;Armadillo-type fold;Protein of unknown function DUF3437;
758205453	>gi|758205453|ref|XP_011325081.1| hypothetical protein FGSG_06417 [Fusarium graminearum PH-1];>gi|558862422|gb|ESU12505.1| hypothetical protein FGSG_06417 [Fusarium graminearum PH-1]	0.0124057	TLVK(1)DWR	1127	-0.015204	61.962	cytosol	1				K06699	PSME4:proteasome activator subunit 4;	Proteasome - Fusarium graminearum ;	IPR011989;IPR016024;IPR021843;	Armadillo-like helical;Armadillo-type fold;Protein of unknown function DUF3437;
758207574	>gi|758207574|ref|XP_011326111.1| hypothetical protein FGSG_06502 [Fusarium graminearum PH-1];>gi|558862521|gb|ESU12604.1| hypothetical protein FGSG_06502 [Fusarium graminearum PH-1]	0.0125176	LWAEK(1)EFR	233	1.0286	57.59	nuclear	1		molecular_function;protein kinase activity;kinase activity;phosphotransferase activity, alcohol group as acceptor;catalytic activity;transferase activity;transferase activity, transferring phosphorus-containing groups;protein serine/threonine kinase activity;purine ribonucleotide binding;anion binding;ribonucleotide binding;small molecule binding;ion binding;ribonucleoside binding;purine ribonucl…		K07178	RIOK1:RIO kinase 1 [EC:2.7.11.1];	Ribosome biogenesis in eukaryotes - Fusarium graminearum ;	IPR018935;IPR018934;IPR011009;IPR000687;	"RIO kinase, conserved site";RIO domain;Protein kinase-like domain;RIO kinase;
758207796	>gi|758207796|ref|XP_011326192.1| arginyl-tRNA synthetase [Fusarium graminearum PH-1];>gi|558862602|gb|ESU12685.1| arginyl-tRNA synthetase [Fusarium graminearum PH-1]	0.00142183	GTVK(1)FLDDILR	445	-0.63591	75.739	nuclear	1	gene expression;nitrogen compound metabolic process;cellular aromatic compound metabolic process;organic substance biosynthetic process;nucleic acid metabolic process;cellular macromolecule metabolic process;small molecule metabolic process;oxoacid metabolic process;translation;cellular nitrogen compound metabolic process;single-organism metabolic process;cellular macromolecule biosynthetic proce…	nucleoside phosphate binding;molecular_function;binding;heterocyclic compound binding;small molecule binding;organic cyclic compound binding;nucleotide binding;ligase activity;ligase activity, forming carbon-oxygen bonds;catalytic activity;ligase activity, forming aminoacyl-tRNA and related compounds;aminoacyl-tRNA ligase activity;purine ribonucleotide binding;anion binding;ribonucleotide binding…		K01887	RARS:arginyl-tRNA synthetase [EC:6.1.1.19];	Aminoacyl-tRNA biosynthesis - Fusarium graminearum ;	IPR009080;IPR005148;IPR001278;IPR001412;IPR008909;IPR014729;	"Aminoacyl-tRNA synthetase, class 1a, anticodon-binding";Arginyl tRNA synthetase N-terminal domain;Arginine-tRNA ligase;"Aminoacyl-tRNA synthetase, class I, conserved site";DALR anticodon binding;Rossmann-like alpha/beta/alpha sandwich fold;
758207804	>gi|758207804|ref|XP_011326196.1| acetyl-CoA carboxylase [Fusarium graminearum PH-1];>gi|558862606|gb|ESU12689.1| acetyl-CoA carboxylase [Fusarium graminearum PH-1]	0.0336178	AIGEK(1)VDALK	2232	0.010811	48.785	nuclear	1				K11262	ACAC:acetyl-CoA carboxylase / biotin carboxylase [EC:6.4.1.2 6.3.4.14];ACAC:acetyl-CoA carboxylase / biotin carboxylase [EC:6.4.1.2 6.3.4.14];ACAC:acetyl-CoA carboxylase / biotin carboxylase [EC:6.4.1.2 6.3.4.14];ACAC:acetyl-CoA carboxylase / biotin carboxylase [EC:6.4.1.2 6.3.4.14];ACAC:acetyl-CoA carboxylase / biotin carboxylase [EC:6.4.1.2 6.3.4.14];ACAC:acetyl-CoA carboxylase / biotin carboxy…	Metabolic pathways - Fusarium graminearum ;Biosynthesis of secondary metabolites - Fusarium graminearum ;Pyruvate metabolism - Fusarium graminearum ;Fatty acid metabolism - Fusarium graminearum ;Propanoate metabolism - Fusarium graminearum ;Fatty acid biosynthesis - Fusarium graminearum ;Aflatoxin biosynthesis - Fusarium graminearum ;	IPR001882;IPR013815;IPR013816;IPR013537;IPR016185;IPR000022;IPR000089;IPR005481;IPR005482;IPR005479;IPR011762;IPR011761;IPR011764;IPR011763;IPR011054;IPR011053;IPR029045;	Biotin-binding site;"ATP-grasp fold, subdomain 1";"ATP-grasp fold, subdomain 2";"Acetyl-CoA carboxylase, central domain";Pre-ATP-grasp domain;Carboxyl transferase;Biotin/lipoyl attachment;"Carbamoyl-phosphate synthase, large subunit, N-terminal";"Biotin carboxylase, C-terminal";"Carbamoyl-phosphate synthetase large subunit-like, ATP-binding domain";"Acetyl-coenzyme A carboxyltransferase, N-termin…
758207804	>gi|758207804|ref|XP_011326196.1| acetyl-CoA carboxylase [Fusarium graminearum PH-1];>gi|558862606|gb|ESU12689.1| acetyl-CoA carboxylase [Fusarium graminearum PH-1]	0.0133589	DK(1)YLHLLR	2197	-1.349	57.59	nuclear	1				K11262	ACAC:acetyl-CoA carboxylase / biotin carboxylase [EC:6.4.1.2 6.3.4.14];ACAC:acetyl-CoA carboxylase / biotin carboxylase [EC:6.4.1.2 6.3.4.14];ACAC:acetyl-CoA carboxylase / biotin carboxylase [EC:6.4.1.2 6.3.4.14];ACAC:acetyl-CoA carboxylase / biotin carboxylase [EC:6.4.1.2 6.3.4.14];ACAC:acetyl-CoA carboxylase / biotin carboxylase [EC:6.4.1.2 6.3.4.14];ACAC:acetyl-CoA carboxylase / biotin carboxy…	Metabolic pathways - Fusarium graminearum ;Biosynthesis of secondary metabolites - Fusarium graminearum ;Pyruvate metabolism - Fusarium graminearum ;Fatty acid metabolism - Fusarium graminearum ;Propanoate metabolism - Fusarium graminearum ;Fatty acid biosynthesis - Fusarium graminearum ;Aflatoxin biosynthesis - Fusarium graminearum ;	IPR001882;IPR013815;IPR013816;IPR013537;IPR016185;IPR000022;IPR000089;IPR005481;IPR005482;IPR005479;IPR011762;IPR011761;IPR011764;IPR011763;IPR011054;IPR011053;IPR029045;	Biotin-binding site;"ATP-grasp fold, subdomain 1";"ATP-grasp fold, subdomain 2";"Acetyl-CoA carboxylase, central domain";Pre-ATP-grasp domain;Carboxyl transferase;Biotin/lipoyl attachment;"Carbamoyl-phosphate synthase, large subunit, N-terminal";"Biotin carboxylase, C-terminal";"Carbamoyl-phosphate synthetase large subunit-like, ATP-binding domain";"Acetyl-coenzyme A carboxyltransferase, N-termin…
758207804	>gi|758207804|ref|XP_011326196.1| acetyl-CoA carboxylase [Fusarium graminearum PH-1];>gi|558862606|gb|ESU12689.1| acetyl-CoA carboxylase [Fusarium graminearum PH-1]	0.00347398	FEK(1)DVITEEVTEDGEKR	1709	0.38552	71.263	nuclear	1				K11262	ACAC:acetyl-CoA carboxylase / biotin carboxylase [EC:6.4.1.2 6.3.4.14];ACAC:acetyl-CoA carboxylase / biotin carboxylase [EC:6.4.1.2 6.3.4.14];ACAC:acetyl-CoA carboxylase / biotin carboxylase [EC:6.4.1.2 6.3.4.14];ACAC:acetyl-CoA carboxylase / biotin carboxylase [EC:6.4.1.2 6.3.4.14];ACAC:acetyl-CoA carboxylase / biotin carboxylase [EC:6.4.1.2 6.3.4.14];ACAC:acetyl-CoA carboxylase / biotin carboxy…	Metabolic pathways - Fusarium graminearum ;Biosynthesis of secondary metabolites - Fusarium graminearum ;Pyruvate metabolism - Fusarium graminearum ;Fatty acid metabolism - Fusarium graminearum ;Propanoate metabolism - Fusarium graminearum ;Fatty acid biosynthesis - Fusarium graminearum ;Aflatoxin biosynthesis - Fusarium graminearum ;	IPR001882;IPR013815;IPR013816;IPR013537;IPR016185;IPR000022;IPR000089;IPR005481;IPR005482;IPR005479;IPR011762;IPR011761;IPR011764;IPR011763;IPR011054;IPR011053;IPR029045;	Biotin-binding site;"ATP-grasp fold, subdomain 1";"ATP-grasp fold, subdomain 2";"Acetyl-CoA carboxylase, central domain";Pre-ATP-grasp domain;Carboxyl transferase;Biotin/lipoyl attachment;"Carbamoyl-phosphate synthase, large subunit, N-terminal";"Biotin carboxylase, C-terminal";"Carbamoyl-phosphate synthetase large subunit-like, ATP-binding domain";"Acetyl-coenzyme A carboxyltransferase, N-termin…
758207804	>gi|758207804|ref|XP_011326196.1| acetyl-CoA carboxylase [Fusarium graminearum PH-1];>gi|558862606|gb|ESU12689.1| acetyl-CoA carboxylase [Fusarium graminearum PH-1]	0.0161823	GGVLEPEGMIGIK(1)YR	2070	1.7282	51.643	nuclear	1				K11262	ACAC:acetyl-CoA carboxylase / biotin carboxylase [EC:6.4.1.2 6.3.4.14];ACAC:acetyl-CoA carboxylase / biotin carboxylase [EC:6.4.1.2 6.3.4.14];ACAC:acetyl-CoA carboxylase / biotin carboxylase [EC:6.4.1.2 6.3.4.14];ACAC:acetyl-CoA carboxylase / biotin carboxylase [EC:6.4.1.2 6.3.4.14];ACAC:acetyl-CoA carboxylase / biotin carboxylase [EC:6.4.1.2 6.3.4.14];ACAC:acetyl-CoA carboxylase / biotin carboxy…	Metabolic pathways - Fusarium graminearum ;Biosynthesis of secondary metabolites - Fusarium graminearum ;Pyruvate metabolism - Fusarium graminearum ;Fatty acid metabolism - Fusarium graminearum ;Propanoate metabolism - Fusarium graminearum ;Fatty acid biosynthesis - Fusarium graminearum ;Aflatoxin biosynthesis - Fusarium graminearum ;	IPR001882;IPR013815;IPR013816;IPR013537;IPR016185;IPR000022;IPR000089;IPR005481;IPR005482;IPR005479;IPR011762;IPR011761;IPR011764;IPR011763;IPR011054;IPR011053;IPR029045;	Biotin-binding site;"ATP-grasp fold, subdomain 1";"ATP-grasp fold, subdomain 2";"Acetyl-CoA carboxylase, central domain";Pre-ATP-grasp domain;Carboxyl transferase;Biotin/lipoyl attachment;"Carbamoyl-phosphate synthase, large subunit, N-terminal";"Biotin carboxylase, C-terminal";"Carbamoyl-phosphate synthetase large subunit-like, ATP-binding domain";"Acetyl-coenzyme A carboxyltransferase, N-termin…
758207804	>gi|758207804|ref|XP_011326196.1| acetyl-CoA carboxylase [Fusarium graminearum PH-1];>gi|558862606|gb|ESU12689.1| acetyl-CoA carboxylase [Fusarium graminearum PH-1]	0.0127519	K(1)WAYETFR	84	-1.8835	74.92	nuclear	1				K11262	ACAC:acetyl-CoA carboxylase / biotin carboxylase [EC:6.4.1.2 6.3.4.14];ACAC:acetyl-CoA carboxylase / biotin carboxylase [EC:6.4.1.2 6.3.4.14];ACAC:acetyl-CoA carboxylase / biotin carboxylase [EC:6.4.1.2 6.3.4.14];ACAC:acetyl-CoA carboxylase / biotin carboxylase [EC:6.4.1.2 6.3.4.14];ACAC:acetyl-CoA carboxylase / biotin carboxylase [EC:6.4.1.2 6.3.4.14];ACAC:acetyl-CoA carboxylase / biotin carboxy…	Metabolic pathways - Fusarium graminearum ;Biosynthesis of secondary metabolites - Fusarium graminearum ;Pyruvate metabolism - Fusarium graminearum ;Fatty acid metabolism - Fusarium graminearum ;Propanoate metabolism - Fusarium graminearum ;Fatty acid biosynthesis - Fusarium graminearum ;Aflatoxin biosynthesis - Fusarium graminearum ;	IPR001882;IPR013815;IPR013816;IPR013537;IPR016185;IPR000022;IPR000089;IPR005481;IPR005482;IPR005479;IPR011762;IPR011761;IPR011764;IPR011763;IPR011054;IPR011053;IPR029045;	Biotin-binding site;"ATP-grasp fold, subdomain 1";"ATP-grasp fold, subdomain 2";"Acetyl-CoA carboxylase, central domain";Pre-ATP-grasp domain;Carboxyl transferase;Biotin/lipoyl attachment;"Carbamoyl-phosphate synthase, large subunit, N-terminal";"Biotin carboxylase, C-terminal";"Carbamoyl-phosphate synthetase large subunit-like, ATP-binding domain";"Acetyl-coenzyme A carboxyltransferase, N-termin…
758207804	>gi|758207804|ref|XP_011326196.1| acetyl-CoA carboxylase [Fusarium graminearum PH-1];>gi|558862606|gb|ESU12689.1| acetyl-CoA carboxylase [Fusarium graminearum PH-1]	0.00243352	NADFPAK(1)ALSK	882	1.6538	70.089	nuclear	1				K11262	ACAC:acetyl-CoA carboxylase / biotin carboxylase [EC:6.4.1.2 6.3.4.14];ACAC:acetyl-CoA carboxylase / biotin carboxylase [EC:6.4.1.2 6.3.4.14];ACAC:acetyl-CoA carboxylase / biotin carboxylase [EC:6.4.1.2 6.3.4.14];ACAC:acetyl-CoA carboxylase / biotin carboxylase [EC:6.4.1.2 6.3.4.14];ACAC:acetyl-CoA carboxylase / biotin carboxylase [EC:6.4.1.2 6.3.4.14];ACAC:acetyl-CoA carboxylase / biotin carboxy…	Metabolic pathways - Fusarium graminearum ;Biosynthesis of secondary metabolites - Fusarium graminearum ;Pyruvate metabolism - Fusarium graminearum ;Fatty acid metabolism - Fusarium graminearum ;Propanoate metabolism - Fusarium graminearum ;Fatty acid biosynthesis - Fusarium graminearum ;Aflatoxin biosynthesis - Fusarium graminearum ;	IPR001882;IPR013815;IPR013816;IPR013537;IPR016185;IPR000022;IPR000089;IPR005481;IPR005482;IPR005479;IPR011762;IPR011761;IPR011764;IPR011763;IPR011054;IPR011053;IPR029045;	Biotin-binding site;"ATP-grasp fold, subdomain 1";"ATP-grasp fold, subdomain 2";"Acetyl-CoA carboxylase, central domain";Pre-ATP-grasp domain;Carboxyl transferase;Biotin/lipoyl attachment;"Carbamoyl-phosphate synthase, large subunit, N-terminal";"Biotin carboxylase, C-terminal";"Carbamoyl-phosphate synthetase large subunit-like, ATP-binding domain";"Acetyl-coenzyme A carboxyltransferase, N-termin…
758208184	>gi|758208184|ref|XP_011326283.1| hypothetical protein FGSG_06655 [Fusarium graminearum PH-1];>gi|558862693|gb|ESU12776.1| hypothetical protein FGSG_06655 [Fusarium graminearum PH-1]	0.0289027	EGDNFVQK(1)LVK	142	0.5987	47.302	cytosol	1							IPR001948;IPR023358;	Peptidase M18;"Peptidase M18, domain 2";
758208184	>gi|758208184|ref|XP_011326283.1| hypothetical protein FGSG_06655 [Fusarium graminearum PH-1];>gi|558862693|gb|ESU12776.1| hypothetical protein FGSG_06655 [Fusarium graminearum PH-1]	0.00803253	FEK(1)AGFK	33	0.48028	79.469	cytosol	1							IPR001948;IPR023358;	Peptidase M18;"Peptidase M18, domain 2";
758208284	>gi|758208284|ref|XP_011326313.1| S-formylglutathione hydrolase [Fusarium graminearum PH-1];>gi|558862723|gb|ESU12806.1| S-formylglutathione hydrolase [Fusarium graminearum PH-1]	0.0244266	EFK(1)EVDSSR	138	0.91173	51.445	mitochondria	1	organic substance catabolic process;cellular process;aldehyde catabolic process;small molecule catabolic process;cellular aldehyde metabolic process;catabolic process;small molecule metabolic process;biological_process;single-organism metabolic process;single-organism catabolic process;metabolic process;cellular catabolic process;organic substance metabolic process;formaldehyde metabolic process;…	molecular_function;hydrolase activity;hydrolase activity, acting on ester bonds;catalytic activity;thiolester hydrolase activity;S-formylglutathione hydrolase activity;		K01070	frmB:S-formylglutathione hydrolase [EC:3.1.2.12];frmB:S-formylglutathione hydrolase [EC:3.1.2.12];	Carbon metabolism - Fusarium graminearum ;Methane metabolism - Fusarium graminearum ;	IPR014186;IPR029058;IPR000801;	S-formylglutathione hydrolase;Alpha/Beta hydrolase fold;Putative esterase;
758208284	>gi|758208284|ref|XP_011326313.1| S-formylglutathione hydrolase [Fusarium graminearum PH-1];>gi|558862723|gb|ESU12806.1| S-formylglutathione hydrolase [Fusarium graminearum PH-1]	0.00447633	K(1)HDATELIK	203	-0.13419	52.579	mitochondria	1	organic substance catabolic process;cellular process;aldehyde catabolic process;small molecule catabolic process;cellular aldehyde metabolic process;catabolic process;small molecule metabolic process;biological_process;single-organism metabolic process;single-organism catabolic process;metabolic process;cellular catabolic process;organic substance metabolic process;formaldehyde metabolic process;…	molecular_function;hydrolase activity;hydrolase activity, acting on ester bonds;catalytic activity;thiolester hydrolase activity;S-formylglutathione hydrolase activity;		K01070	frmB:S-formylglutathione hydrolase [EC:3.1.2.12];frmB:S-formylglutathione hydrolase [EC:3.1.2.12];	Carbon metabolism - Fusarium graminearum ;Methane metabolism - Fusarium graminearum ;	IPR014186;IPR029058;IPR000801;	S-formylglutathione hydrolase;Alpha/Beta hydrolase fold;Putative esterase;
758208296	>gi|758208296|ref|XP_011326319.1| hypothetical protein FGSG_06686 [Fusarium graminearum PH-1];>gi|558862729|gb|ESU12812.1| hypothetical protein FGSG_06686 [Fusarium graminearum PH-1]	0.0223114	AGLK(1)DYYR	186	1.5414	53.968	mitochondria	1		molecular_function;binding;heterocyclic compound binding;organic cyclic compound binding;nucleic acid binding;catalytic activity;hydrolase activity;cation binding;ion binding;metal ion binding;					IPR001604;IPR018524;IPR020821;	DNA/RNA non-specific endonuclease;"DNA/RNA non-specific endonuclease, active site";"Extracellular Endonuclease, subunit A";
758208296	>gi|758208296|ref|XP_011326319.1| hypothetical protein FGSG_06686 [Fusarium graminearum PH-1];>gi|558862729|gb|ESU12812.1| hypothetical protein FGSG_06686 [Fusarium graminearum PH-1]	0.022163	GHQVPAADCK(1)WSQK	205	-1.874	47.774	mitochondria	1		molecular_function;binding;heterocyclic compound binding;organic cyclic compound binding;nucleic acid binding;catalytic activity;hydrolase activity;cation binding;ion binding;metal ion binding;					IPR001604;IPR018524;IPR020821;	DNA/RNA non-specific endonuclease;"DNA/RNA non-specific endonuclease, active site";"Extracellular Endonuclease, subunit A";
758208296	>gi|758208296|ref|XP_011326319.1| hypothetical protein FGSG_06686 [Fusarium graminearum PH-1];>gi|558862729|gb|ESU12812.1| hypothetical protein FGSG_06686 [Fusarium graminearum PH-1]	8.19e-09	K(1)HSNFVEDESVPQK	167	-0.45526	93.243	mitochondria	1		molecular_function;binding;heterocyclic compound binding;organic cyclic compound binding;nucleic acid binding;catalytic activity;hydrolase activity;cation binding;ion binding;metal ion binding;					IPR001604;IPR018524;IPR020821;	DNA/RNA non-specific endonuclease;"DNA/RNA non-specific endonuclease, active site";"Extracellular Endonuclease, subunit A";
758208296	>gi|758208296|ref|XP_011326319.1| hypothetical protein FGSG_06686 [Fusarium graminearum PH-1];>gi|558862729|gb|ESU12812.1| hypothetical protein FGSG_06686 [Fusarium graminearum PH-1]	0.00203029	LTVK(1)YPSVR	246	0.15372	77.662	mitochondria	1		molecular_function;binding;heterocyclic compound binding;organic cyclic compound binding;nucleic acid binding;catalytic activity;hydrolase activity;cation binding;ion binding;metal ion binding;					IPR001604;IPR018524;IPR020821;	DNA/RNA non-specific endonuclease;"DNA/RNA non-specific endonuclease, active site";"Extracellular Endonuclease, subunit A";
758208318	>gi|758208318|ref|XP_011326330.1| hypothetical protein FGSG_06697 [Fusarium graminearum PH-1];>gi|558862740|gb|ESU12823.1| hypothetical protein FGSG_06697 [Fusarium graminearum PH-1]	2.81e-14	PLSESLLNEK(1)WDR	26	-1.1913	147.26	mitochondria	1							IPR007512;	Protein of unknown function DUF543;
758208342	>gi|758208342|ref|XP_011326342.1| hypothetical protein FGSG_06706 [Fusarium graminearum PH-1];>gi|558862752|gb|ESU12835.1| hypothetical protein FGSG_06706 [Fusarium graminearum PH-1]	0.000513791	IK(1)ELDFQDCK	100	0.073288	88.596	nuclear	1		molecular_function;binding;heterocyclic compound binding;organic cyclic compound binding;nucleic acid binding;					IPR018222;IPR000504;IPR012677;IPR002075;	"Nuclear transport factor 2, eukaryote";RNA recognition motif domain;Nucleotide-binding alpha-beta plait domain;Nuclear transport factor 2;
758208460	>gi|758208460|ref|XP_011326401.1| chromosome segregation protein sudA [Fusarium graminearum PH-1];>gi|558862811|gb|ESU12894.1| chromosome segregation protein sudA [Fusarium graminearum PH-1]	0.00442293	TFK(1)QVSR	1027	-0.42386	91.853	nuclear	1	biological_process;organelle organization;cellular process;single-organism process;single-organism cellular process;cellular component organization or biogenesis;cellular component organization;chromosome organization;	molecular_function;binding;protein binding;purine ribonucleotide binding;anion binding;ribonucleotide binding;small molecule binding;ion binding;ribonucleoside binding;purine ribonucleoside triphosphate binding;carbohydrate derivative binding;adenyl ribonucleotide binding;nucleoside phosphate binding;nucleotide binding;nucleoside binding;adenyl nucleotide binding;heterocyclic compound binding;pur…	intracellular;intracellular non-membrane-bounded organelle;organelle;non-membrane-bounded organelle;cell part;cell;intracellular organelle;intracellular part;cellular_component;chromosome;	K06669	SMC3:structural maintenance of chromosome 3 (chondroitin sulfate proteoglycan 6);SMC3:structural maintenance of chromosome 3 (chondroitin sulfate proteoglycan 6);	Cell cycle - yeast - Fusarium graminearum ;Meiosis - yeast - Fusarium graminearum ;	IPR003395;IPR010935;IPR027417;	"RecF/RecN/SMC, N-terminal";SMCs flexible hinge;P-loop containing nucleoside triphosphate hydrolase;
758208466	>gi|758208466|ref|XP_011326404.1| hypothetical protein FGSG_06757 [Fusarium graminearum PH-1];>gi|558862814|gb|ESU12897.1| hypothetical protein FGSG_06757 [Fusarium graminearum PH-1]	0.000508402	VGVTGK(1)YGTR	13	0.87207	99.283	mitochondria	1	gene expression;organic substance biosynthetic process;biosynthetic process;macromolecule biosynthetic process;cellular macromolecule metabolic process;cellular process;biological_process;cellular macromolecule biosynthetic process;metabolic process;organic substance metabolic process;cellular biosynthetic process;cellular protein metabolic process;macromolecule metabolic process;cellular metabol…	molecular_function;structural molecule activity;structural constituent of ribosome;	cell part;cell;cellular_component;intracellular;cytoplasmic part;cytoplasm;intracellular non-membrane-bounded organelle;organelle;macromolecular complex;non-membrane-bounded organelle;ribonucleoprotein complex;intracellular organelle;intracellular part;ribosome;	K02921	RP-L37Ae:large subunit ribosomal protein L37Ae;	Ribosome - Fusarium graminearum ;	IPR002674;IPR011332;IPR011331;	Ribosomal protein L37ae;Zinc-binding ribosomal protein;Ribosomal protein L37ae/L37e;
758208540	>gi|758208540|ref|XP_011326441.1| hypothetical protein FGSG_06790 [Fusarium graminearum PH-1];>gi|558862851|gb|ESU12934.1| hypothetical protein FGSG_06790 [Fusarium graminearum PH-1]	0.0104955	GGK(1)WVVR	321	0.024862	74.415	cytoskeleton	1				K03259	EIF4E:translation initiation factor 4E;	RNA transport - Fusarium graminearum ;	IPR023398;IPR019770;IPR001040;	Translation Initiation factor eIF- 4e-like domain;"Eukaryotic translation initiation factor 4E (eIF-4E), conserved site";Translation Initiation factor eIF- 4e;
758208620	>gi|758208620|ref|XP_011326481.1| hypothetical protein FGSG_06827 [Fusarium graminearum PH-1];>gi|558862891|gb|ESU12974.1| hypothetical protein FGSG_06827 [Fusarium graminearum PH-1]	0.0293085	SLYFDK(1)LK	13	0.234	47.603	cytosol	1				K02941	RP-LP0:large subunit ribosomal protein LP0;	Ribosome - Fusarium graminearum ;	IPR001790;	Ribosomal protein L10P;
758208628	>gi|758208628|ref|XP_011326485.1| hypothetical protein FGSG_06831 [Fusarium graminearum PH-1];>gi|558862895|gb|ESU12978.1| hypothetical protein FGSG_06831 [Fusarium graminearum PH-1]	0.00878113	TYYPAAYK(1)R	346	0.84082	66.692	cytosol	1	biological_process;single-organism carbohydrate metabolic process;carbohydrate metabolic process;metabolic process;hexose metabolic process;organic substance metabolic process;monosaccharide metabolic process;primary metabolic process;mannose metabolic process;	molecular_function;hydrolase activity;hydrolase activity, acting on glycosyl bonds;catalytic activity;hydrolase activity, hydrolyzing O-glycosyl compounds;mannosidase activity;		K01191	E3.2.1.24:alpha-mannosidase [EC:3.2.1.24];	Other glycan degradation - Fusarium graminearum ;	IPR011330;IPR011682;IPR011013;IPR027291;IPR015341;IPR028995;IPR000602;	"Glycoside hydrolase/deacetylase, beta/alpha-barrel";"Glycosyl hydrolase family 38, C-terminal";Galactose mutarotase-like domain;"Glycoside hydrolase 38/57, N-terminal domain";"Glycoside hydrolase, family 38, central domain";"Glycoside hydrolase, families 57/38, central domain";"Glycoside hydrolase family 38, N-terminal domain";
758208646	>gi|758208646|ref|XP_011326494.1| ATP-dependent RNA helicase eIF4A [Fusarium graminearum PH-1];>gi|558862904|gb|ESU12987.1| ATP-dependent RNA helicase eIF4A [Fusarium graminearum PH-1]	0.00197076	DLIMK(1)EFR	306	-0.34506	90.709	nuclear	1							IPR014001;IPR014014;IPR027417;IPR011545;IPR001650;IPR000629;	"Helicase superfamily 1/2, ATP-binding domain";"RNA helicase, DEAD-box type, Q motif";P-loop containing nucleoside triphosphate hydrolase;DEAD/DEAH box helicase domain;"Helicase, C-terminal";"ATP-dependent RNA helicase DEAD-box, conserved site";
758208646	>gi|758208646|ref|XP_011326494.1| ATP-dependent RNA helicase eIF4A [Fusarium graminearum PH-1];>gi|558862904|gb|ESU12987.1| ATP-dependent RNA helicase eIF4A [Fusarium graminearum PH-1]	0.000546238	VDWLTDK(1)LTAR	281	-0.048926	83.137	nuclear	1							IPR014001;IPR014014;IPR027417;IPR011545;IPR001650;IPR000629;	"Helicase superfamily 1/2, ATP-binding domain";"RNA helicase, DEAD-box type, Q motif";P-loop containing nucleoside triphosphate hydrolase;DEAD/DEAH box helicase domain;"Helicase, C-terminal";"ATP-dependent RNA helicase DEAD-box, conserved site";
758208666	>gi|758208666|ref|XP_011326504.1| valyl-tRNA synthetase [Fusarium graminearum PH-1];>gi|558862914|gb|ESU12997.1| valyl-tRNA synthetase [Fusarium graminearum PH-1]	0.00293215	IRPESAEK(1)SYYR	540	1.6017	79.492	nuclear	1	gene expression;nitrogen compound metabolic process;cellular aromatic compound metabolic process;organic substance biosynthetic process;nucleic acid metabolic process;cellular macromolecule metabolic process;small molecule metabolic process;oxoacid metabolic process;translation;cellular nitrogen compound metabolic process;single-organism metabolic process;cellular macromolecule biosynthetic proce…	nucleoside phosphate binding;molecular_function;binding;heterocyclic compound binding;small molecule binding;organic cyclic compound binding;nucleotide binding;ligase activity;ligase activity, forming carbon-oxygen bonds;catalytic activity;ligase activity, forming aminoacyl-tRNA and related compounds;aminoacyl-tRNA ligase activity;purine ribonucleotide binding;anion binding;ribonucleotide binding…		K01873	VARS:valyl-tRNA synthetase [EC:6.1.1.9];	Aminoacyl-tRNA biosynthesis - Fusarium graminearum ;	IPR001412;IPR002303;IPR002300;IPR019499;IPR014729;IPR010978;IPR013155;IPR009008;IPR009080;	"Aminoacyl-tRNA synthetase, class I, conserved site";Valine-tRNA ligase;"Aminoacyl-tRNA synthetase, class Ia";"Valyl-tRNA synthetase, tRNA-binding arm";Rossmann-like alpha/beta/alpha sandwich fold;tRNA-binding arm;"Methionyl/Valyl/Leucyl/Isoleucyl-tRNA synthetase, anticodon-binding";"Valyl/Leucyl/Isoleucyl-tRNA synthetase, editing domain";"Aminoacyl-tRNA synthetase, class 1a, anticodon-binding";
758208666	>gi|758208666|ref|XP_011326504.1| valyl-tRNA synthetase [Fusarium graminearum PH-1];>gi|558862914|gb|ESU12997.1| valyl-tRNA synthetase [Fusarium graminearum PH-1]	4.94e-05	MNSAAK(1)EINR	823	-0.83935	115.57	nuclear	1	gene expression;nitrogen compound metabolic process;cellular aromatic compound metabolic process;organic substance biosynthetic process;nucleic acid metabolic process;cellular macromolecule metabolic process;small molecule metabolic process;oxoacid metabolic process;translation;cellular nitrogen compound metabolic process;single-organism metabolic process;cellular macromolecule biosynthetic proce…	nucleoside phosphate binding;molecular_function;binding;heterocyclic compound binding;small molecule binding;organic cyclic compound binding;nucleotide binding;ligase activity;ligase activity, forming carbon-oxygen bonds;catalytic activity;ligase activity, forming aminoacyl-tRNA and related compounds;aminoacyl-tRNA ligase activity;purine ribonucleotide binding;anion binding;ribonucleotide binding…		K01873	VARS:valyl-tRNA synthetase [EC:6.1.1.9];	Aminoacyl-tRNA biosynthesis - Fusarium graminearum ;	IPR001412;IPR002303;IPR002300;IPR019499;IPR014729;IPR010978;IPR013155;IPR009008;IPR009080;	"Aminoacyl-tRNA synthetase, class I, conserved site";Valine-tRNA ligase;"Aminoacyl-tRNA synthetase, class Ia";"Valyl-tRNA synthetase, tRNA-binding arm";Rossmann-like alpha/beta/alpha sandwich fold;tRNA-binding arm;"Methionyl/Valyl/Leucyl/Isoleucyl-tRNA synthetase, anticodon-binding";"Valyl/Leucyl/Isoleucyl-tRNA synthetase, editing domain";"Aminoacyl-tRNA synthetase, class 1a, anticodon-binding";
758208700	>gi|758208700|ref|XP_011326521.1| hypothetical protein FGSG_06864 [Fusarium graminearum PH-1];>gi|558862931|gb|ESU13014.1| hypothetical protein FGSG_06864 [Fusarium graminearum PH-1]	0.00192038	NVSDLTWK(1)YEQR	194	-0.86588	66.393	mitochondria	1							IPR019166;	Apolipoprotein O;
758208732	>gi|758208732|ref|XP_011326537.1| hypothetical protein FGSG_06877 [Fusarium graminearum PH-1];>gi|558862947|gb|ESU13030.1| hypothetical protein FGSG_06877 [Fusarium graminearum PH-1]	0.0145475	LVK(1)ELGK	12	0.32492	63.21	nuclear	1				K10688	UBE2W:ubiquitin-conjugating enzyme E2 W [EC:6.3.2.19];	Ubiquitin mediated proteolysis - Fusarium graminearum ;	IPR016135;IPR000608;	Ubiquitin-conjugating enzyme/RWD-like;Ubiquitin-conjugating enzyme E2;
758208734	>gi|758208734|ref|XP_011326538.1| calcium/calmodulin-dependent protein kinase [Fusarium graminearum PH-1];>gi|558862948|gb|ESU13031.1| calcium/calmodulin-dependent protein kinase [Fusarium graminearum PH-1]	0.00246668	ICEQGK(1)FTEK	113	1.4811	70.412	cytosol	1	cellular process;cellular macromolecule metabolic process;phosphate-containing compound metabolic process;phosphorus metabolic process;phosphorylation;biological_process;metabolic process;macromolecule modification;organic substance metabolic process;cellular protein metabolic process;protein modification process;protein metabolic process;cellular metabolic process;cellular protein modification p…	molecular_function;kinase activity;phosphotransferase activity, alcohol group as acceptor;catalytic activity;transferase activity;transferase activity, transferring phosphorus-containing groups;protein kinase activity;purine ribonucleotide binding;anion binding;ribonucleotide binding;small molecule binding;ion binding;ribonucleoside binding;purine ribonucleoside triphosphate binding;carbohydrate …					IPR000719;IPR017441;IPR008271;IPR011009;IPR002290;	Protein kinase domain;"Protein kinase, ATP binding site";"Serine/threonine-protein kinase, active site";Protein kinase-like domain;"Serine/threonine/dual specificity protein kinase, catalytic domain";
758208778	>gi|758208778|ref|XP_011326560.1| carboxypeptidase Y precursor [Fusarium graminearum PH-1];>gi|558862970|gb|ESU13053.1| carboxypeptidase Y precursor [Fusarium graminearum PH-1]	0.0100678	DFSHADLK(1)PLK	489	0.20294	57.885	extracellular	1							IPR018202;IPR001563;IPR029058;IPR008442;	"Peptidase S10, serine carboxypeptidase, active site";"Peptidase S10, serine carboxypeptidase";Alpha/Beta hydrolase fold;"Propeptide, carboxypeptidase Y";
758208848	>gi|758208848|ref|XP_011326595.1| eukaryotic peptide chain release factor subunit 1 [Fusarium graminearum PH-1];>gi|558863005|gb|ESU13088.1| eukaryotic peptide chain release factor subunit 1 [Fusarium graminearum PH-1]	0.0131827	LIGK(1)YFEEISQDTGK	290	-1.287	50.305	cytosol	1				K03265	ETF1:peptide chain release factor subunit 1;	mRNA surveillance pathway - Fusarium graminearum ;	IPR005140;IPR005142;IPR005141;IPR024049;IPR029064;IPR004403;	eRF1 domain 1/Pelota-like;eRF1 domain 3;eRF1 domain 2;"Peptide Chain Release Factor eRF1/aRF1, N-terminal";50S ribosomal protein L30e-like;Peptide chain release factor eRF1/aRF1;
758208858	>gi|758208858|ref|XP_011326600.1| hypothetical protein FGSG_06932 [Fusarium graminearum PH-1];>gi|558863010|gb|ESU13093.1| hypothetical protein FGSG_06932 [Fusarium graminearum PH-1]	0.00807714	DVAK(1)HLANLPK	323	0.75761	61.235	mitochondria	1				K00856	E2.7.1.20:adenosine kinase [EC:2.7.1.20];E2.7.1.20:adenosine kinase [EC:2.7.1.20];	Metabolic pathways - Fusarium graminearum ;Purine metabolism - Fusarium graminearum ;	IPR002173;IPR001805;IPR029056;IPR011611;	"Carbohydrate/puine kinase, PfkB, conserved site";Adenosine kinase;Ribokinase-like;Carbohydrate kinase PfkB;
758209039	>gi|758209039|ref|XP_011326690.1| vacuolar ATP synthase catalytic subunit A [Fusarium graminearum PH-1];>gi|558863100|gb|ESU13183.1| vacuolar ATP synthase catalytic subunit A [Fusarium graminearum PH-1]	0.0175797	YNNILDK(1)YYEK	656	1.9956	48.044	mitochondria	1		purine ribonucleotide binding;anion binding;ribonucleotide binding;small molecule binding;ion binding;ribonucleoside binding;purine ribonucleoside triphosphate binding;carbohydrate derivative binding;adenyl ribonucleotide binding;nucleoside phosphate binding;molecular_function;nucleotide binding;nucleoside binding;adenyl nucleotide binding;heterocyclic compound binding;binding;purine nucleoside b…		K02145	ATPeV1A:V-type H+-transporting ATPase subunit A [EC:3.6.3.14];ATPeV1A:V-type H+-transporting ATPase subunit A [EC:3.6.3.14];ATPeV1A:V-type H+-transporting ATPase subunit A [EC:3.6.3.14];	Metabolic pathways - Fusarium graminearum ;Oxidative phosphorylation - Fusarium graminearum ;Phagosome - Fusarium graminearum ;	IPR000793;IPR024034;IPR000194;IPR005725;IPR020003;IPR022878;IPR027417;IPR004100;	"ATPase, F1/V1/A1 complex, alpha/beta subunit, C-terminal";"ATPase, F1 complex beta subunit/V1 complex, C-terminal";"ATPase, F1/V1/A1 complex, alpha/beta subunit, nucleotide-binding domain";"ATPase, V1 complex, subunit A";"ATPase, alpha/beta subunit, nucleotide-binding domain, active site";V-type ATP synthase catalytic alpha chain;P-loop containing nucleoside triphosphate hydrolase;"ATPase, F1 co…
758209161	>gi|758209161|ref|XP_011326751.1| ARP2/3 complex 34 kDa subunit [Fusarium graminearum PH-1];>gi|558863161|gb|ESU13244.1| ARP2/3 complex 34 kDa subunit [Fusarium graminearum PH-1]	0.00256512	DYFHYHIK(1)ASK	273	-0.66073	63.091	nuclear	1	regulation of cellular component biogenesis;protein polymerization;actin cytoskeleton organization;regulation of cellular component size;protein complex subunit organization;cellular component biogenesis;single-organism cellular process;protein complex biogenesis;macromolecular complex subunit organization;cellular protein complex assembly;regulation of actin filament length;regulation of actin f…		cytoskeletal part;cell;cellular_component;actin cytoskeleton;intracellular;protein complex;intracellular non-membrane-bounded organelle;organelle;macromolecular complex;non-membrane-bounded organelle;intracellular organelle part;cell part;intracellular organelle;intracellular part;organelle part;cytoskeleton;Arp2/3 protein complex;				IPR007188;	Actin-related protein 2/3 complex subunit 2;
758209161	>gi|758209161|ref|XP_011326751.1| ARP2/3 complex 34 kDa subunit [Fusarium graminearum PH-1];>gi|558863161|gb|ESU13244.1| ARP2/3 complex 34 kDa subunit [Fusarium graminearum PH-1]	0.00337214	EHYALK(1)EEASK	134	0.2775	63.091	nuclear	1	regulation of cellular component biogenesis;protein polymerization;actin cytoskeleton organization;regulation of cellular component size;protein complex subunit organization;cellular component biogenesis;single-organism cellular process;protein complex biogenesis;macromolecular complex subunit organization;cellular protein complex assembly;regulation of actin filament length;regulation of actin f…		cytoskeletal part;cell;cellular_component;actin cytoskeleton;intracellular;protein complex;intracellular non-membrane-bounded organelle;organelle;macromolecular complex;non-membrane-bounded organelle;intracellular organelle part;cell part;intracellular organelle;intracellular part;organelle part;cytoskeleton;Arp2/3 protein complex;				IPR007188;	Actin-related protein 2/3 complex subunit 2;
758209169	">gi|758209169|ref|XP_011326755.1| 3-hydroxyanthranilate 3,4-dioxygenase [Fusarium graminearum PH-1];>gi|558863165|gb|ESU13248.1| 3-hydroxyanthranilate 3,4-dioxygenase [Fusarium graminearum PH-1]"	0.00754054	VVDEGK(1)FR	72	-0.1466	68.224	nuclear	1				K00452	HAAO:3-hydroxyanthranilate 3,4-dioxygenase [EC:1.13.11.6];HAAO:3-hydroxyanthranilate 3,4-dioxygenase [EC:1.13.11.6];	Metabolic pathways - Fusarium graminearum ;Tryptophan metabolism - Fusarium graminearum ;	IPR011051;IPR010329;IPR014710;	RmlC-like cupin domain;3-hydroxyanthranilic acid dioxygenase;RmlC-like jelly roll fold;
758209210	>gi|758209210|ref|XP_011326775.1| pyruvate carboxylase [Fusarium graminearum PH-1];>gi|558863185|gb|ESU13268.1| pyruvate carboxylase [Fusarium graminearum PH-1]	0.0129702	DFTDK(1)YGFPIIIK	180	-0.60285	52.132	cytosol	1				K01958	PC:pyruvate carboxylase [EC:6.4.1.1];PC:pyruvate carboxylase [EC:6.4.1.1];PC:pyruvate carboxylase [EC:6.4.1.1];PC:pyruvate carboxylase [EC:6.4.1.1];PC:pyruvate carboxylase [EC:6.4.1.1];	Metabolic pathways - Fusarium graminearum ;Biosynthesis of amino acids - Fusarium graminearum ;Carbon metabolism - Fusarium graminearum ;Pyruvate metabolism - Fusarium graminearum ;Citrate cycle (TCA cycle) - Fusarium graminearum ;	IPR000089;IPR000891;IPR005482;IPR005481;IPR005479;IPR009057;IPR013816;IPR013815;IPR013785;IPR001882;IPR007087;IPR003379;IPR003604;IPR011053;IPR011054;IPR011761;IPR011764;IPR015880;IPR016185;	Biotin/lipoyl attachment;Pyruvate carboxyltransferase;"Biotin carboxylase, C-terminal";"Carbamoyl-phosphate synthase, large subunit, N-terminal";"Carbamoyl-phosphate synthetase large subunit-like, ATP-binding domain";Homeodomain-like;"ATP-grasp fold, subdomain 2";"ATP-grasp fold, subdomain 1";Aldolase-type TIM barrel;Biotin-binding site;"Zinc finger, C2H2";"Carboxylase, conserved domain";"Zinc fi…
758209210	>gi|758209210|ref|XP_011326775.1| pyruvate carboxylase [Fusarium graminearum PH-1];>gi|558863185|gb|ESU13268.1| pyruvate carboxylase [Fusarium graminearum PH-1]	0.000214028	EQESLK(1)ESFER	208	0.6018	90.614	cytosol	1				K01958	PC:pyruvate carboxylase [EC:6.4.1.1];PC:pyruvate carboxylase [EC:6.4.1.1];PC:pyruvate carboxylase [EC:6.4.1.1];PC:pyruvate carboxylase [EC:6.4.1.1];PC:pyruvate carboxylase [EC:6.4.1.1];	Metabolic pathways - Fusarium graminearum ;Biosynthesis of amino acids - Fusarium graminearum ;Carbon metabolism - Fusarium graminearum ;Pyruvate metabolism - Fusarium graminearum ;Citrate cycle (TCA cycle) - Fusarium graminearum ;	IPR000089;IPR000891;IPR005482;IPR005481;IPR005479;IPR009057;IPR013816;IPR013815;IPR013785;IPR001882;IPR007087;IPR003379;IPR003604;IPR011053;IPR011054;IPR011761;IPR011764;IPR015880;IPR016185;	Biotin/lipoyl attachment;Pyruvate carboxyltransferase;"Biotin carboxylase, C-terminal";"Carbamoyl-phosphate synthase, large subunit, N-terminal";"Carbamoyl-phosphate synthetase large subunit-like, ATP-binding domain";Homeodomain-like;"ATP-grasp fold, subdomain 2";"ATP-grasp fold, subdomain 1";Aldolase-type TIM barrel;Biotin-binding site;"Zinc finger, C2H2";"Carboxylase, conserved domain";"Zinc fi…
758209210	>gi|758209210|ref|XP_011326775.1| pyruvate carboxylase [Fusarium graminearum PH-1];>gi|558863185|gb|ESU13268.1| pyruvate carboxylase [Fusarium graminearum PH-1]	0.000509304	YEEVK(1)DFTDK	175	0.65984	92.866	cytosol	1				K01958	PC:pyruvate carboxylase [EC:6.4.1.1];PC:pyruvate carboxylase [EC:6.4.1.1];PC:pyruvate carboxylase [EC:6.4.1.1];PC:pyruvate carboxylase [EC:6.4.1.1];PC:pyruvate carboxylase [EC:6.4.1.1];	Metabolic pathways - Fusarium graminearum ;Biosynthesis of amino acids - Fusarium graminearum ;Carbon metabolism - Fusarium graminearum ;Pyruvate metabolism - Fusarium graminearum ;Citrate cycle (TCA cycle) - Fusarium graminearum ;	IPR000089;IPR000891;IPR005482;IPR005481;IPR005479;IPR009057;IPR013816;IPR013815;IPR013785;IPR001882;IPR007087;IPR003379;IPR003604;IPR011053;IPR011054;IPR011761;IPR011764;IPR015880;IPR016185;	Biotin/lipoyl attachment;Pyruvate carboxyltransferase;"Biotin carboxylase, C-terminal";"Carbamoyl-phosphate synthase, large subunit, N-terminal";"Carbamoyl-phosphate synthetase large subunit-like, ATP-binding domain";Homeodomain-like;"ATP-grasp fold, subdomain 2";"ATP-grasp fold, subdomain 1";Aldolase-type TIM barrel;Biotin-binding site;"Zinc finger, C2H2";"Carboxylase, conserved domain";"Zinc fi…
758209238	>gi|758209238|ref|XP_011326789.1| hypothetical protein FGSG_07088 [Fusarium graminearum PH-1];>gi|558863199|gb|ESU13282.1| hypothetical protein FGSG_07088 [Fusarium graminearum PH-1]	0.0205109	VLEDLVK(1)QYK	97	0.98039	51.276	nuclear	1							IPR009053;IPR002777;	Prefoldin;Prefoldin beta-like;
758209292	>gi|758209292|ref|XP_011326816.1| phosphomannomutase [Fusarium graminearum PH-1];>gi|558863226|gb|ESU13309.1| phosphomannomutase [Fusarium graminearum PH-1]	0.0159607	NDFEK(1)YDK	162	-0.048319	56.013	cytosol	1				K17497	PMM:phosphomannomutase [EC:5.4.2.8];PMM:phosphomannomutase [EC:5.4.2.8];PMM:phosphomannomutase [EC:5.4.2.8];PMM:phosphomannomutase [EC:5.4.2.8];	Metabolic pathways - Fusarium graminearum ;Biosynthesis of secondary metabolites - Fusarium graminearum ;Amino sugar and nucleotide sugar metabolism - Fusarium graminearum ;Fructose and mannose metabolism - Fusarium graminearum ;	IPR005002;IPR023214;IPR006379;	Eukaryotic phosphomannomutase;HAD-like domain;"HAD-superfamily hydrolase, subfamily IIB";
758209336	>gi|758209336|ref|XP_011326838.1| hypothetical protein FGSG_07131 [Fusarium graminearum PH-1];>gi|558863248|gb|ESU13331.1| hypothetical protein FGSG_07131 [Fusarium graminearum PH-1]	0.0141389	HAAK(1)TIWK	585	-0.56964	59.597	cytosol	1							IPR018108;IPR018247;IPR002067;IPR002048;IPR023395;IPR011992;	Mitochondrial substrate/solute carrier;"EF-Hand 1, calcium-binding site";Mitochondrial carrier protein;EF-hand domain;Mitochondrial carrier domain;EF-hand domain pair;
758209336	>gi|758209336|ref|XP_011326838.1| hypothetical protein FGSG_07131 [Fusarium graminearum PH-1];>gi|558863248|gb|ESU13331.1| hypothetical protein FGSG_07131 [Fusarium graminearum PH-1]	0.00255567	NSIDCFQK(1)VIR	392	1.2877	63.864	cytosol	1							IPR018108;IPR018247;IPR002067;IPR002048;IPR023395;IPR011992;	Mitochondrial substrate/solute carrier;"EF-Hand 1, calcium-binding site";Mitochondrial carrier protein;EF-hand domain;Mitochondrial carrier domain;EF-hand domain pair;
758209358	>gi|758209358|ref|XP_011326849.1| hypothetical protein FGSG_07139 [Fusarium graminearum PH-1];>gi|558863259|gb|ESU13342.1| hypothetical protein FGSG_07139 [Fusarium graminearum PH-1]	0.0269228	HLAK(1)VFR	411	0.67727	49.358	nuclear	1				K06671	STAG1_2:cohesin complex subunit SA-1/2;STAG1_2:cohesin complex subunit SA-1/2;	Cell cycle - yeast - Fusarium graminearum ;Meiosis - yeast - Fusarium graminearum ;	IPR013721;IPR020839;IPR016024;IPR011989;	STAG;Stromalin conservative domain;Armadillo-type fold;Armadillo-like helical;
758209372	>gi|758209372|ref|XP_011326856.1| hypothetical protein FGSG_07146 [Fusarium graminearum PH-1];>gi|558863266|gb|ESU13349.1| hypothetical protein FGSG_07146 [Fusarium graminearum PH-1]	0.00141655	PDAYYYK(1)R	209	0.21221	114.5	nuclear	1							IPR023398;IPR001040;	Translation Initiation factor eIF- 4e-like domain;Translation Initiation factor eIF- 4e;
758209466	>gi|758209466|ref|XP_011326903.1| hypothetical protein FGSG_07181 [Fusarium graminearum PH-1];>gi|558863313|gb|ESU13396.1| hypothetical protein FGSG_07181 [Fusarium graminearum PH-1]	0.00198548	DIGFNK(1)YR	54	1.3651	95.531	nuclear	1							IPR001209;IPR018271;	Ribosomal protein S14;"Ribosomal protein S14, conserved site";
758209466	>gi|758209466|ref|XP_011326903.1| hypothetical protein FGSG_07181 [Fusarium graminearum PH-1];>gi|558863313|gb|ESU13396.1| hypothetical protein FGSG_07181 [Fusarium graminearum PH-1]	0.00976594	K(1)YDLNLCR	33	-0.34106	95.502	nuclear	1							IPR001209;IPR018271;	Ribosomal protein S14;"Ribosomal protein S14, conserved site";
758209468	>gi|758209468|ref|XP_011326904.1| elongation factor Tu [Fusarium graminearum PH-1];>gi|558863314|gb|ESU13397.1| elongation factor Tu [Fusarium graminearum PH-1]	0.00382722	VTDIETFK(1)K	309	0.083607	98.048	mitochondria	1							IPR005225;IPR027417;IPR004161;IPR004160;IPR004541;IPR009000;IPR009001;IPR000795;	Small GTP-binding protein domain;P-loop containing nucleoside triphosphate hydrolase;"Translation elongation factor EFTu/EF1A, domain 2";"Translation elongation factor EFTu/EF1A, C-terminal";"Translation elongation factor EFTu/EF1A, bacterial/organelle";"Translation protein, beta-barrel domain";"Translation elongation factor EF1A/initiation factor IF2gamma, C-terminal";"Elongation factor, GTP-bin…
758209596	>gi|758209596|ref|XP_011326968.1| serine/threonine-protein phosphatase PP1 [Fusarium graminearum PH-1];>gi|558863378|gb|ESU13461.1| serine/threonine-protein phosphatase PP1 [Fusarium graminearum PH-1]	1.42e-09	IYGFYDECK(1)R	141	0.028966	133.23	nuclear	1				K06269	PPP1C:serine/threonine-protein phosphatase PP1 catalytic subunit [EC:3.1.3.16];PPP1C:serine/threonine-protein phosphatase PP1 catalytic subunit [EC:3.1.3.16];	Meiosis - yeast - Fusarium graminearum ;mRNA surveillance pathway - Fusarium graminearum ;	IPR029052;IPR006186;IPR004843;	Metallo-dependent phosphatase-like;Serine/threonine-specific protein phosphatase/bis(5-nucleosyl)-tetraphosphatase;"Calcineurin-like phosphoesterase domain, apaH type";
758209598	>gi|758209598|ref|XP_011326969.1| hypothetical protein FGSG_07234 [Fusarium graminearum PH-1];>gi|558863379|gb|ESU13462.1| hypothetical protein FGSG_07234 [Fusarium graminearum PH-1]	0.00698535	DLGHVDK(1)DYGK	105	1.3669	61.235	mitochondria	1							IPR011893;IPR012336;	"Selenoprotein, Rdx type";Thioredoxin-like fold;
758209728	>gi|758209728|ref|XP_011327034.1| 40S ribosomal protein S22 [Fusarium graminearum PH-1];>gi|558863444|gb|ESU13527.1| 40S ribosomal protein S22 [Fusarium graminearum PH-1]	0.000561987	LAELEK(1)WVVK	88	-1.2762	85.355	cytosol,mitochondria	1				K02957	RP-S15Ae:small subunit ribosomal protein S15Ae;	Ribosome - Fusarium graminearum ;	IPR000630;	Ribosomal protein S8;
758209854	>gi|758209854|ref|XP_011327097.1| hypothetical protein FGSG_13128 [Fusarium graminearum PH-1];>gi|558863507|gb|ESU13590.1| hypothetical protein FGSG_13128 [Fusarium graminearum PH-1]	0.00121353	IAK(1)LIDVSR	14	1.1567	85.355	mitochondria	1	single-organism transport;single-organism cellular process;protein targeting to mitochondrion;protein targeting;protein transport;intracellular protein transport;establishment of localization;establishment of protein localization;cellular localization;protein localization;cytoplasmic transport;transport;protein import;establishment of localization in cell;mitochondrial transport;protein transmemb…		mitochondrial outer membrane;mitochondrial envelope;envelope;intracellular membrane-bounded organelle;intracellular;mitochondrion;cytoplasm;organelle;macromolecular complex;outer membrane;mitochondrial membrane part;membrane-bounded organelle;organelle membrane;intracellular organelle;organelle envelope;organelle outer membrane;mitochondrial membrane;cell;cellular_component;protein complex;cytopl…				IPR012621;	Mitochondrial import receptor subunit TOM7;
758209904	>gi|758209904|ref|XP_011327122.1| succinate dehydrogenase flavoprotein subunit [Fusarium graminearum PH-1];>gi|558863532|gb|ESU13615.1| succinate dehydrogenase flavoprotein subunit [Fusarium graminearum PH-1]	0.0112528	AFGGQSK(1)EYGK	180	0.12459	59.198	mitochondria	1	biological_process;single-organism metabolic process;metabolic process;oxidation-reduction process;	molecular_function;catalytic activity;oxidoreductase activity;					IPR014006;IPR011281;IPR015939;IPR003953;IPR003952;IPR027477;	"Succinate dehydrogenase/fumarate reductase, flavoprotein subunit";"Succinate dehydrogenase, flavoprotein subunit";"Fumarate reductase/succinate dehydrogenase flavoprotein-like, C-terminal";FAD binding domain;"Fumarate reductase/succinate dehydrogenase, FAD-binding site";"Succinate dehydrogenase/fumarate reductase flavoprotein, catalytic domain";
758209904	>gi|758209904|ref|XP_011327122.1| succinate dehydrogenase flavoprotein subunit [Fusarium graminearum PH-1];>gi|558863532|gb|ESU13615.1| succinate dehydrogenase flavoprotein subunit [Fusarium graminearum PH-1]	0.0312025	TEDGK(1)IYQR	169	0.1981	46.457	mitochondria	1	biological_process;single-organism metabolic process;metabolic process;oxidation-reduction process;	molecular_function;catalytic activity;oxidoreductase activity;					IPR014006;IPR011281;IPR015939;IPR003953;IPR003952;IPR027477;	"Succinate dehydrogenase/fumarate reductase, flavoprotein subunit";"Succinate dehydrogenase, flavoprotein subunit";"Fumarate reductase/succinate dehydrogenase flavoprotein-like, C-terminal";FAD binding domain;"Fumarate reductase/succinate dehydrogenase, FAD-binding site";"Succinate dehydrogenase/fumarate reductase flavoprotein, catalytic domain";
758209940	>gi|758209940|ref|XP_011327140.1| hypothetical protein FGSG_07375 [Fusarium graminearum PH-1];>gi|558863550|gb|ESU13633.1| hypothetical protein FGSG_07375 [Fusarium graminearum PH-1]	0.00375087	DYYK(1)EFQK	345	1.4021	74.301	extracellular	1	biological_process;metabolic process;	molecular_function;catalytic activity;					IPR001952;IPR017850;IPR017849;	Alkaline phosphatase;"Alkaline-phosphatase-like, core domain";"Alkaline phosphatase-like, alpha/beta/alpha";
758209950	>gi|758209950|ref|XP_011327145.1| cell division control protein 12 [Fusarium graminearum PH-1];>gi|558863555|gb|ESU13638.1| cell division control protein 12 [Fusarium graminearum PH-1]	0.00574769	AELEEK(1)FFK	86	0.48942	70.056	nuclear	1							IPR030379;IPR027417;	Septin-type guanine nucleotide-binding (G) domain;P-loop containing nucleoside triphosphate hydrolase;
758210000	>gi|758210000|ref|XP_011327169.1| elongation factor 1-gamma 1 [Fusarium graminearum PH-1];>gi|558863579|gb|ESU13662.1| elongation factor 1-gamma 1 [Fusarium graminearum PH-1]	0.000298545	AK(1)HPLEALGR	265	-0.56445	119.53	cytosol	1							IPR012336;IPR004045;IPR004046;IPR010987;IPR001662;	Thioredoxin-like fold;"Glutathione S-transferase, N-terminal";"Glutathione S-transferase, C-terminal";"Glutathione S-transferase, C-terminal-like";"Translation elongation factor EF1B, gamma chain, conserved";
758210000	>gi|758210000|ref|XP_011327169.1| elongation factor 1-gamma 1 [Fusarium graminearum PH-1];>gi|558863579|gb|ESU13662.1| elongation factor 1-gamma 1 [Fusarium graminearum PH-1]	0.00140592	PSFPLDEWK(1)R	282	0.37896	60.255	cytosol	1							IPR012336;IPR004045;IPR004046;IPR010987;IPR001662;	Thioredoxin-like fold;"Glutathione S-transferase, N-terminal";"Glutathione S-transferase, C-terminal";"Glutathione S-transferase, C-terminal-like";"Translation elongation factor EF1B, gamma chain, conserved";
758210040	>gi|758210040|ref|XP_011327189.1| yop-1 protein [Fusarium graminearum PH-1];>gi|558863599|gb|ESU13682.1| yop-1 protein [Fusarium graminearum PH-1]	0.0169446	ELSK(1)YPALNNLEK	20	-0.48506	50.897	plasma membrane	1							IPR004345;	TB2/DP1/HVA22-related protein;
758210122	>gi|758210122|ref|XP_011327230.1| cyanate hydratase [Fusarium graminearum PH-1];>gi|558863640|gb|ESU13723.1| cyanate hydratase [Fusarium graminearum PH-1]	1.71e-05	DLSFEAIAK(1)HLGR	41	-0.51738	94.122	cytosol	1	cellular nitrogen compound metabolic process;nitrogen compound metabolic process;biological_process;organonitrogen compound metabolic process;single-organism metabolic process;cellular process;metabolic process;small molecule metabolic process;organic acid metabolic process;organic substance metabolic process;cellular metabolic process;cyanate metabolic process;			K01725	cynS:cyanate lyase [EC:4.2.1.104];	Nitrogen metabolism - Fusarium graminearum ;	IPR008076;IPR003712;IPR010982;	Cyanate hydratase;"Cyanate lyase, C-terminal";"Lambda repressor-like, DNA-binding domain";
758210142	>gi|758210142|ref|XP_011327240.1| hypothetical protein FGSG_07467 [Fusarium graminearum PH-1];>gi|558863650|gb|ESU13733.1| hypothetical protein FGSG_07467 [Fusarium graminearum PH-1]	0.000677102	MEYLDK(1)PGFR	215	0.7964	82.417	nuclear	1							IPR002164;	Nucleosome assembly protein (NAP);
758210142	>gi|758210142|ref|XP_011327240.1| hypothetical protein FGSG_07467 [Fusarium graminearum PH-1];>gi|558863650|gb|ESU13733.1| hypothetical protein FGSG_07467 [Fusarium graminearum PH-1]	0.00129611	VAGLK(1)GIQK	94	-0.24973	85.676	nuclear	1							IPR002164;	Nucleosome assembly protein (NAP);
758210146	>gi|758210146|ref|XP_011327242.1| myosin-2B [Fusarium graminearum PH-1];>gi|558863652|gb|ESU13735.1| myosin-2B [Fusarium graminearum PH-1]	0.00165759	GLDK(1)YQLGLTK	758	0.39008	74.611	nuclear	1		molecular_function;binding;protein binding;					IPR000048;IPR008989;IPR027417;IPR002710;IPR001609;IPR018444;	"IQ motif, EF-hand binding site";"Myosin S1 fragment, N-terminal";P-loop containing nucleoside triphosphate hydrolase;Dilute;"Myosin head, motor domain";Dil domain;
758210168	>gi|758210168|ref|XP_011327253.1| 40S ribosomal protein S3aE [Fusarium graminearum PH-1];>gi|558863663|gb|ESU13746.1| 40S ribosomal protein S3aE [Fusarium graminearum PH-1]	1.4e-11	NCLTAFHGLDFTSDK(1)LR	109	-0.79863	99.055	nuclear	1	gene expression;organic substance biosynthetic process;biosynthetic process;macromolecule biosynthetic process;cellular macromolecule metabolic process;cellular process;biological_process;cellular macromolecule biosynthetic process;metabolic process;organic substance metabolic process;cellular biosynthetic process;cellular protein metabolic process;macromolecule metabolic process;cellular metabol…	molecular_function;structural molecule activity;structural constituent of ribosome;	cell part;cell;cellular_component;intracellular;cytoplasmic part;cytoplasm;intracellular non-membrane-bounded organelle;organelle;macromolecular complex;non-membrane-bounded organelle;ribonucleoprotein complex;intracellular organelle;intracellular part;ribosome;	K02984	RP-S3Ae:small subunit ribosomal protein S3Ae;	Ribosome - Fusarium graminearum ;	IPR027500;IPR001593;IPR018281;IPR001063;	"40S ribosomal protein S1/3, eukaryotes";Ribosomal protein S3Ae;"Ribosomal protein S3Ae, conserved site";Ribosomal protein L22/L17;
758210221	>gi|758210221|ref|XP_011327279.1| hypothetical protein FGSG_07503 [Fusarium graminearum PH-1];>gi|558863689|gb|ESU13772.1| hypothetical protein FGSG_07503 [Fusarium graminearum PH-1]	0.0331461	LFDK(1)YNIK	52	-0.57647	41.631	cytoskeleton	1	biological_process;metabolic process;organic substance metabolic process;primary metabolic process;carbohydrate metabolic process;	molecular_function;hydrolase activity;catalytic activity;hydrolase activity, acting on carbon-nitrogen (but not peptide) = bonds;					IPR011330;IPR002509;	"Glycoside hydrolase/deacetylase, beta/alpha-barrel";Polysaccharide deacetylase;
758210271	>gi|758210271|ref|XP_011327304.1| pyruvate kinase [Fusarium graminearum PH-1];>gi|558863714|gb|ESU13797.1| pyruvate kinase [Fusarium graminearum PH-1]	3.81e-07	TNSVEAINK(1)LR	64	0.76692	128.01	cytosol	1				K00873	PK:pyruvate kinase [EC:2.7.1.40];PK:pyruvate kinase [EC:2.7.1.40];PK:pyruvate kinase [EC:2.7.1.40];PK:pyruvate kinase [EC:2.7.1.40];PK:pyruvate kinase [EC:2.7.1.40];PK:pyruvate kinase [EC:2.7.1.40];PK:pyruvate kinase [EC:2.7.1.40];PK:pyruvate kinase [EC:2.7.1.40];	Metabolic pathways - Fusarium graminearum ;Biosynthesis of secondary metabolites - Fusarium graminearum ;Biosynthesis of antibiotics - Fusarium graminearum ;Biosynthesis of amino acids - Fusarium graminearum ;Carbon metabolism - Fusarium graminearum ;Purine metabolism - Fusarium graminearum ;Glycolysis / Gluconeogenesis - Fusarium graminearum ;Pyruvate metabolism - Fusarium graminearum ;	IPR018209;IPR015806;IPR015813;IPR015794;IPR015795;IPR015793;IPR011037;IPR001697;	"Pyruvate kinase, active site";"Pyruvate kinase, beta-barrel insert domain";Pyruvate/Phosphoenolpyruvate kinase-like domain;"Pyruvate kinase, alpha/beta";"Pyruvate kinase, C-terminal";"Pyruvate kinase, barrel";"Pyruvate kinase-like, insert domain";Pyruvate kinase;
758210275	>gi|758210275|ref|XP_011327306.1| alcohol oxidase [Fusarium graminearum PH-1];>gi|558863716|gb|ESU13799.1| alcohol oxidase [Fusarium graminearum PH-1]	0.02147	AVEEWVK(1)R	575	0.45206	66.351	extracellular	1	biological_process;single-organism metabolic process;metabolic process;oxidation-reduction process;	molecular_function;oxidoreductase activity;catalytic activity;oxidoreductase activity, acting on CH-OH group of donors;nucleoside phosphate binding;coenzyme binding;cofactor binding;nucleotide binding;anion binding;heterocyclic compound binding;binding;small molecule binding;ion binding;organic cyclic compound binding;flavin adenine dinucleotide binding;		K17066	MOX:alcohol oxidase [EC:1.1.3.13];MOX:alcohol oxidase [EC:1.1.3.13];MOX:alcohol oxidase [EC:1.1.3.13];	Metabolic pathways - Fusarium graminearum ;Carbon metabolism - Fusarium graminearum ;Methane metabolism - Fusarium graminearum ;	IPR007867;IPR000172;	"Glucose-methanol-choline oxidoreductase, C-terminal";"Glucose-methanol-choline oxidoreductase, N-terminal";
758210275	>gi|758210275|ref|XP_011327306.1| alcohol oxidase [Fusarium graminearum PH-1];>gi|558863716|gb|ESU13799.1| alcohol oxidase [Fusarium graminearum PH-1]	0.0285102	EELK(1)YSEK	561	-2.0499	48.423	extracellular	1	biological_process;single-organism metabolic process;metabolic process;oxidation-reduction process;	molecular_function;oxidoreductase activity;catalytic activity;oxidoreductase activity, acting on CH-OH group of donors;nucleoside phosphate binding;coenzyme binding;cofactor binding;nucleotide binding;anion binding;heterocyclic compound binding;binding;small molecule binding;ion binding;organic cyclic compound binding;flavin adenine dinucleotide binding;		K17066	MOX:alcohol oxidase [EC:1.1.3.13];MOX:alcohol oxidase [EC:1.1.3.13];MOX:alcohol oxidase [EC:1.1.3.13];	Metabolic pathways - Fusarium graminearum ;Carbon metabolism - Fusarium graminearum ;Methane metabolism - Fusarium graminearum ;	IPR007867;IPR000172;	"Glucose-methanol-choline oxidoreductase, C-terminal";"Glucose-methanol-choline oxidoreductase, N-terminal";
758210275	>gi|758210275|ref|XP_011327306.1| alcohol oxidase [Fusarium graminearum PH-1];>gi|558863716|gb|ESU13799.1| alcohol oxidase [Fusarium graminearum PH-1]	0.00382044	IRPTEQELK(1)EFER	381	0.81754	70.889	extracellular	1	biological_process;single-organism metabolic process;metabolic process;oxidation-reduction process;	molecular_function;oxidoreductase activity;catalytic activity;oxidoreductase activity, acting on CH-OH group of donors;nucleoside phosphate binding;coenzyme binding;cofactor binding;nucleotide binding;anion binding;heterocyclic compound binding;binding;small molecule binding;ion binding;organic cyclic compound binding;flavin adenine dinucleotide binding;		K17066	MOX:alcohol oxidase [EC:1.1.3.13];MOX:alcohol oxidase [EC:1.1.3.13];MOX:alcohol oxidase [EC:1.1.3.13];	Metabolic pathways - Fusarium graminearum ;Carbon metabolism - Fusarium graminearum ;Methane metabolism - Fusarium graminearum ;	IPR007867;IPR000172;	"Glucose-methanol-choline oxidoreductase, C-terminal";"Glucose-methanol-choline oxidoreductase, N-terminal";
758210290	>gi|758210290|ref|XP_011327313.1| peroxiredoxin PRX1 [Fusarium graminearum PH-1];>gi|558863723|gb|ESU13806.1| peroxiredoxin PRX1 [Fusarium graminearum PH-1]	8.16e-11	VIDSLQTGDK(1)YR	173	-0.96126	138.45	cytosol	1							IPR019479;IPR000866;IPR012336;	"Peroxiredoxin, C-terminal";Alkyl hydroperoxide reductase subunit C/ Thiol specific antioxidant;Thioredoxin-like fold;
758210768	>gi|758210768|ref|XP_011327552.1| hypothetical protein FGSG_07741 [Fusarium graminearum PH-1];>gi|558863962|gb|ESU14045.1| hypothetical protein FGSG_07741 [Fusarium graminearum PH-1]	0.00918054	TTIEK(1)TFTNLEQK	116	1.9009	54.276	nuclear	1	biological_process;multi-organism process;pathogenesis;		cellular_component;extracellular region;				IPR001615;	Delta-endotoxin CytB;
758210959	>gi|758210959|ref|XP_011327647.1| hypothetical protein FGSG_07822 [Fusarium graminearum PH-1];>gi|558864057|gb|ESU14140.1| hypothetical protein FGSG_07822 [Fusarium graminearum PH-1]	0.0232065	SIIYQDK(1)DQGHIK	183	-0.068041	52.576	cytosol	1
758210961	>gi|758210961|ref|XP_011327648.1| hypothetical protein FGSG_07823 [Fusarium graminearum PH-1];>gi|558864058|gb|ESU14141.1| hypothetical protein FGSG_07823 [Fusarium graminearum PH-1]	0.00985514	VAIK(1)EAFNK	758	-0.47241	64.191	mitochondria	1
758211059	>gi|758211059|ref|XP_011327697.1| hypothetical protein FGSG_07867 [Fusarium graminearum PH-1];>gi|558864107|gb|ESU14190.1| hypothetical protein FGSG_07867 [Fusarium graminearum PH-1]	0.0105151	TTK(1)YDIDMTK	146	-0.72486	58.172	cytoskeleton	1		molecular_function;binding;metal cluster binding;iron-sulfur cluster binding;		K03941	NDUFS8:NADH dehydrogenase (ubiquinone) Fe-S protein 8 [EC:1.6.5.3 1.6.99.3];NDUFS8:NADH dehydrogenase (ubiquinone) Fe-S protein 8 [EC:1.6.5.3 1.6.99.3];	Metabolic pathways - Fusarium graminearum ;Oxidative phosphorylation - Fusarium graminearum ;	IPR017900;IPR017896;IPR001450;	"4Fe-4S ferredoxin, iron-sulphur binding, conserved site";"4Fe-4S ferredoxin-type, iron-sulphur binding domain";4Fe-4S binding domain;
758211151	>gi|758211151|ref|XP_011327743.1| hypothetical protein FGSG_07908 [Fusarium graminearum PH-1];>gi|558864153|gb|ESU14236.1| hypothetical protein FGSG_07908 [Fusarium graminearum PH-1]	1.64e-06	GYAVLPK(1)SSTPSR	270	-0.0021947	104.17	cytosol	1	biological_process;single-organism metabolic process;metabolic process;oxidation-reduction process;	molecular_function;catalytic activity;oxidoreductase activity;					IPR018170;IPR020471;IPR023210;	"Aldo/keto reductase, conserved site";Aldo/keto reductase subgroup;NADP-dependent oxidoreductase domain;
758211151	>gi|758211151|ref|XP_011327743.1| hypothetical protein FGSG_07908 [Fusarium graminearum PH-1];>gi|558864153|gb|ESU14236.1| hypothetical protein FGSG_07908 [Fusarium graminearum PH-1]	0.00250123	IGPDGK(1)YVIK	138	0.25396	73.885	cytosol	1	biological_process;single-organism metabolic process;metabolic process;oxidation-reduction process;	molecular_function;catalytic activity;oxidoreductase activity;					IPR018170;IPR020471;IPR023210;	"Aldo/keto reductase, conserved site";Aldo/keto reductase subgroup;NADP-dependent oxidoreductase domain;
758211262	>gi|758211262|ref|XP_011327798.1| aconitate hydratase [Fusarium graminearum PH-1];>gi|558864208|gb|ESU14291.1| aconitate hydratase [Fusarium graminearum PH-1]	4.28e-15	TTTDHISMAGPWLK(1)YR	612	-1.5779	118.51	mitochondria	1	aerobic respiration;biological_process;cellular respiration;single-organism metabolic process;cellular process;metabolic process;generation of precursor metabolites and energy;cellular metabolic process;energy derivation by oxidation of organic compounds;primary metabolic process;oxidation-reduction process;tricarboxylic acid cycle;	molecular_function;carbon-oxygen lyase activity;hydro-lyase activity;catalytic activity;lyase activity;aconitate hydratase activity;iron-sulfur cluster binding;binding;metal cluster binding;4 iron, 4 sulfur cluster binding;		K01681	ACO:aconitate hydratase [EC:4.2.1.3];ACO:aconitate hydratase [EC:4.2.1.3];ACO:aconitate hydratase [EC:4.2.1.3];ACO:aconitate hydratase [EC:4.2.1.3];ACO:aconitate hydratase [EC:4.2.1.3];ACO:aconitate hydratase [EC:4.2.1.3];ACO:aconitate hydratase [EC:4.2.1.3];ACO:aconitate hydratase [EC:4.2.1.3];	Metabolic pathways - Fusarium graminearum ;Biosynthesis of secondary metabolites - Fusarium graminearum ;Biosynthesis of antibiotics - Fusarium graminearum ;Biosynthesis of amino acids - Fusarium graminearum ;Carbon metabolism - Fusarium graminearum ;2-Oxocarboxylic acid metabolism - Fusarium graminearum ;Glyoxylate and dicarboxylate metabolism - Fusarium graminearum ;Citrate cycle (TCA cycle) - …	IPR006248;IPR018136;IPR001030;IPR000573;IPR015928;IPR015932;IPR015931;	"Aconitase, mitochondrial-like";"Aconitase family, 4Fe-4S cluster binding site";"Aconitase/3-isopropylmalate dehydratase large subunit, alpha/beta/alpha";"Aconitase A/isopropylmalate dehydratase small subunit, swivel";"Aconitase/3-isopropylmalate dehydratase, swivel";"Aconitase/3-isopropylmalate dehydratase large subunit, alpha/beta/alpha, subdomain 2";"Aconitase/3-isopropylmalate dehydratase lar…
758211268	>gi|758211268|ref|XP_011327801.1| hypothetical protein FGSG_07956 [Fusarium graminearum PH-1];>gi|558864211|gb|ESU14294.1| hypothetical protein FGSG_07956 [Fusarium graminearum PH-1]	5.31e-05	LLK(1)SNSTHLR	266	-0.27459	114.4	nuclear	1		molecular_function;binding;protein binding;		K03039	PSMD13:26S proteasome regulatory subunit N9;	Proteasome - Fusarium graminearum ;	IPR000717;	Proteasome component (PCI) domain;
758211270	>gi|758211270|ref|XP_011327802.1| hypothetical protein FGSG_13257 [Fusarium graminearum PH-1];>gi|558864212|gb|ESU14295.1| hypothetical protein FGSG_13257 [Fusarium graminearum PH-1]	3.24e-05	IVEAVCK(1)YDVDR	152	-1.0444	92.856	mitochondria	1				K03953	NDUFA9:NADH dehydrogenase (ubiquinone) 1 alpha subcomplex subunit 9;NDUFA9:NADH dehydrogenase (ubiquinone) 1 alpha subcomplex subunit 9;	Metabolic pathways - Fusarium graminearum ;Oxidative phosphorylation - Fusarium graminearum ;	IPR016040;	NAD(P)-binding domain;
758194749	>gi|758194749|ref|XP_011319750.1| glucosamine 6-phosphate N-acetyltransferase [Fusarium graminearum PH-1];>gi|558864242|gb|ESU14325.1| glucosamine 6-phosphate N-acetyltransferase [Fusarium graminearum PH-1]	0.000133188	FIHSLGAVGHIEDIAVAK(1)DQQGK	113	-0.11242	77.959	cytosol	1		molecular_function;transferase activity, transferring acyl groups other than = amino-acyl groups;transferase activity, transferring acyl groups;N-acyltransferase activity;acetyltransferase activity;catalytic activity;transferase activity;N-acetyltransferase activity;		K00621	GNPNAT1:glucosamine-phosphate N-acetyltransferase [EC:2.3.1.4];	Amino sugar and nucleotide sugar metabolism - Fusarium graminearum ;	IPR000182;IPR016181;	GNAT domain;Acyl-CoA N-acyltransferase;
758194789	>gi|758194789|ref|XP_011319770.1| hypothetical protein FGSG_08926 [Fusarium graminearum PH-1];>gi|558864262|gb|ESU14345.1| hypothetical protein FGSG_08926 [Fusarium graminearum PH-1]	0.00151715	NLDQK(1)FVDTVR	132	0.56815	73.435	mitochondria	1							IPR002014;IPR004152;IPR008942;	VHS;GAT domain;ENTH/VHS;
758194789	>gi|758194789|ref|XP_011319770.1| hypothetical protein FGSG_08926 [Fusarium graminearum PH-1];>gi|558864262|gb|ESU14345.1| hypothetical protein FGSG_08926 [Fusarium graminearum PH-1]	0.00608632	SLLK(1)HLR	142	-0.44479	83.614	mitochondria	1							IPR002014;IPR004152;IPR008942;	VHS;GAT domain;ENTH/VHS;
82592916	>gi|82592916|sp|Q4HTS9.1|ISN1_GIBZE RecName: Full=IMP-specific 5'-nucleotidase 1;>gi|758194838|ref|XP_011319794.1| IMP-specific 5'-nucleotidase 1 [Fusarium graminearum PH-1];>gi|558864286|gb|ESU14369.1| IMP-specific 5'-nucleotidase 1 [Fusarium graminearum	0.000224379	LPLEAAFK(1)YQDR	91	-1.6969	86.803	cytosol	1							IPR009453;IPR023214;	IMP-specific 5-nucleotidase;HAD-like domain;
758194868	>gi|758194868|ref|XP_011319809.1| pre-mRNA-splicing factor SLU7 [Fusarium graminearum PH-1];>gi|558864301|gb|ESU14384.1| pre-mRNA-splicing factor SLU7 [Fusarium graminearum PH-1]	0.00876682	AGPAATK(1)YR	74	-3.3847	66.299	nuclear	1				K12819	SLU7:pre-mRNA-processing factor SLU7;	Spliceosome - Fusarium graminearum ;	IPR021715;	Pre-mRNA splicing Prp18-interacting factor;
758194870	>gi|758194870|ref|XP_011319810.1| 40S ribosomal protein S9 [Fusarium graminearum PH-1];>gi|558864302|gb|ESU14385.1| 40S ribosomal protein S9 [Fusarium graminearum PH-1]	8.3e-11	LDSQK(1)HIDFALTSPFGGGR	152	1.3547	100.82	mitochondria	1		molecular_function;binding;heterocyclic compound binding;organic cyclic compound binding;nucleic acid binding;RNA binding;		K02997	RP-S9e:small subunit ribosomal protein S9e;	Ribosome - Fusarium graminearum ;	IPR001912;IPR005710;IPR002942;	"Ribosomal protein S4/S9, N-terminal";"Ribosomal protein S4/S9, eukaryotic/archaeal";RNA-binding S4 domain;
758194870	>gi|758194870|ref|XP_011319810.1| 40S ribosomal protein S9 [Fusarium graminearum PH-1];>gi|558864302|gb|ESU14385.1| 40S ribosomal protein S9 [Fusarium graminearum PH-1]	0.00105859	VGLTLSK(1)IR	49	0.56915	96.342	mitochondria	1		molecular_function;binding;heterocyclic compound binding;organic cyclic compound binding;nucleic acid binding;RNA binding;		K02997	RP-S9e:small subunit ribosomal protein S9e;	Ribosome - Fusarium graminearum ;	IPR001912;IPR005710;IPR002942;	"Ribosomal protein S4/S9, N-terminal";"Ribosomal protein S4/S9, eukaryotic/archaeal";RNA-binding S4 domain;
758194874	>gi|758194874|ref|XP_011319812.1| SLA2 protein [Fusarium graminearum PH-1];>gi|558864304|gb|ESU14387.1| SLA2 protein [Fusarium graminearum PH-1]	0.0133244	TK(1)YEALAK	452	0.84459	60.828	nuclear	1		protein binding;cytoskeletal protein binding;molecular_function;binding;actin binding;					IPR002558;IPR013809;IPR008942;IPR011417;	I/LWEQ domain;ENTH domain;ENTH/VHS;AP180 N-terminal homology (ANTH) domain;
758194954	>gi|758194954|ref|XP_011319852.1| hypothetical protein FGSG_08860 [Fusarium graminearum PH-1];>gi|558864344|gb|ESU14427.1| hypothetical protein FGSG_08860 [Fusarium graminearum PH-1]	0.000984644	SELIAK(1)FEDR	91	0.070273	78.342	mitochondria	1			cellular_component;membrane;				IPR002994;	Surfeit locus 1/Shy1;
758194994	>gi|758194994|ref|XP_011319872.1| hypothetical protein FGSG_08840 [Fusarium graminearum PH-1];>gi|558864364|gb|ESU14447.1| hypothetical protein FGSG_08840 [Fusarium graminearum PH-1]	0.000230527	DEGGYEFK(1)R	431	0.52938	123.86	cytosol	1	macromolecule localization;cellular macromolecule localization;cellular process;single-organism process;single-organism cellular process;intracellular transport;protein transport;establishment of localization;establishment of protein localization;cellular localization;biological_process;protein localization;transport;establishment of localization in cell;cellular protein localization;organic subs…	molecular_function;structural molecule activity;	COPI-coated vesicle;coated membrane;coated vesicle;membrane coat;intracellular membrane-bounded organelle;intracellular;Golgi apparatus part;cytoplasm;cytoplasmic vesicle part;organelle;macromolecular complex;organelle membrane;membrane-bounded organelle;intracellular organelle;cytoplasmic vesicle membrane;vesicle membrane;Golgi apparatus;vesicle coat;membrane-bounded vesicle;Golgi-associated ves…				IPR009028;IPR013040;IPR013041;IPR011989;IPR016024;IPR015873;IPR002553;	"Coatomer/calthrin adaptor appendage, C-terminal subdomain";"Coatomer, gamma subunit, appendage, Ig-like subdomain";"Coatomer/clathrin adaptor appendage, Ig-like subdomain";Armadillo-like helical;Armadillo-type fold;"Clathrin alpha-adaptin/coatomer adaptor, appendage, C-terminal subdomain";"Clathrin/coatomer adaptor, adaptin-like, N-terminal";
758194994	>gi|758194994|ref|XP_011319872.1| hypothetical protein FGSG_08840 [Fusarium graminearum PH-1];>gi|558864364|gb|ESU14447.1| hypothetical protein FGSG_08840 [Fusarium graminearum PH-1]	0.00863065	TAQPTK(1)YIR	488	-1.0051	63.076	cytosol	1	macromolecule localization;cellular macromolecule localization;cellular process;single-organism process;single-organism cellular process;intracellular transport;protein transport;establishment of localization;establishment of protein localization;cellular localization;biological_process;protein localization;transport;establishment of localization in cell;cellular protein localization;organic subs…	molecular_function;structural molecule activity;	COPI-coated vesicle;coated membrane;coated vesicle;membrane coat;intracellular membrane-bounded organelle;intracellular;Golgi apparatus part;cytoplasm;cytoplasmic vesicle part;organelle;macromolecular complex;organelle membrane;membrane-bounded organelle;intracellular organelle;cytoplasmic vesicle membrane;vesicle membrane;Golgi apparatus;vesicle coat;membrane-bounded vesicle;Golgi-associated ves…				IPR009028;IPR013040;IPR013041;IPR011989;IPR016024;IPR015873;IPR002553;	"Coatomer/calthrin adaptor appendage, C-terminal subdomain";"Coatomer, gamma subunit, appendage, Ig-like subdomain";"Coatomer/clathrin adaptor appendage, Ig-like subdomain";Armadillo-like helical;Armadillo-type fold;"Clathrin alpha-adaptin/coatomer adaptor, appendage, C-terminal subdomain";"Clathrin/coatomer adaptor, adaptin-like, N-terminal";
758195068	>gi|758195068|ref|XP_011319909.1| elongation factor 1-alpha [Fusarium graminearum PH-1];>gi|558864401|gb|ESU14484.1| elongation factor 1-alpha [Fusarium graminearum PH-1]	1.26e-05	FAEIQEK(1)IDR	377	-1.353	118.28	cytosol	1				K03231	EEF1A:elongation factor 1-alpha;	RNA transport - Fusarium graminearum ;	IPR000795;IPR027417;IPR009001;IPR009000;IPR004539;IPR004161;IPR004160;	"Elongation factor, GTP-binding domain";P-loop containing nucleoside triphosphate hydrolase;"Translation elongation factor EF1A/initiation factor IF2gamma, C-terminal";"Translation protein, beta-barrel domain";"Translation elongation factor EF1A, eukaryotic/archaeal";"Translation elongation factor EFTu/EF1A, domain 2";"Translation elongation factor EFTu/EF1A, C-terminal";
758195068	>gi|758195068|ref|XP_011319909.1| elongation factor 1-alpha [Fusarium graminearum PH-1];>gi|558864401|gb|ESU14484.1| elongation factor 1-alpha [Fusarium graminearum PH-1]	1.03e-06	MDTTK(1)WSEAR	160	-0.94971	131.82	cytosol	1				K03231	EEF1A:elongation factor 1-alpha;	RNA transport - Fusarium graminearum ;	IPR000795;IPR027417;IPR009001;IPR009000;IPR004539;IPR004161;IPR004160;	"Elongation factor, GTP-binding domain";P-loop containing nucleoside triphosphate hydrolase;"Translation elongation factor EF1A/initiation factor IF2gamma, C-terminal";"Translation protein, beta-barrel domain";"Translation elongation factor EF1A, eukaryotic/archaeal";"Translation elongation factor EFTu/EF1A, domain 2";"Translation elongation factor EFTu/EF1A, C-terminal";
758195068	>gi|758195068|ref|XP_011319909.1| elongation factor 1-alpha [Fusarium graminearum PH-1];>gi|558864401|gb|ESU14484.1| elongation factor 1-alpha [Fusarium graminearum PH-1]	0.00162072	QTVAVGVIK(1)AVEK	438	2.0363	74.789	cytosol	1				K03231	EEF1A:elongation factor 1-alpha;	RNA transport - Fusarium graminearum ;	IPR000795;IPR027417;IPR009001;IPR009000;IPR004539;IPR004161;IPR004160;	"Elongation factor, GTP-binding domain";P-loop containing nucleoside triphosphate hydrolase;"Translation elongation factor EF1A/initiation factor IF2gamma, C-terminal";"Translation protein, beta-barrel domain";"Translation elongation factor EF1A, eukaryotic/archaeal";"Translation elongation factor EFTu/EF1A, domain 2";"Translation elongation factor EFTu/EF1A, C-terminal";
758195068	>gi|758195068|ref|XP_011319909.1| elongation factor 1-alpha [Fusarium graminearum PH-1];>gi|558864401|gb|ESU14484.1| elongation factor 1-alpha [Fusarium graminearum PH-1]	2.3e-21	STTTGHLIYQCGGIDK(1)R	37	-0.48269	120.63	cytosol	1				K03231	EEF1A:elongation factor 1-alpha;	RNA transport - Fusarium graminearum ;	IPR000795;IPR027417;IPR009001;IPR009000;IPR004539;IPR004161;IPR004160;	"Elongation factor, GTP-binding domain";P-loop containing nucleoside triphosphate hydrolase;"Translation elongation factor EF1A/initiation factor IF2gamma, C-terminal";"Translation protein, beta-barrel domain";"Translation elongation factor EF1A, eukaryotic/archaeal";"Translation elongation factor EFTu/EF1A, domain 2";"Translation elongation factor EFTu/EF1A, C-terminal";
758195068	>gi|758195068|ref|XP_011319909.1| elongation factor 1-alpha [Fusarium graminearum PH-1];>gi|558864401|gb|ESU14484.1| elongation factor 1-alpha [Fusarium graminearum PH-1]	0.00883156	TIEK(1)FEK	42	-1.3107	75.738	cytosol	1				K03231	EEF1A:elongation factor 1-alpha;	RNA transport - Fusarium graminearum ;	IPR000795;IPR027417;IPR009001;IPR009000;IPR004539;IPR004161;IPR004160;	"Elongation factor, GTP-binding domain";P-loop containing nucleoside triphosphate hydrolase;"Translation elongation factor EF1A/initiation factor IF2gamma, C-terminal";"Translation protein, beta-barrel domain";"Translation elongation factor EF1A, eukaryotic/archaeal";"Translation elongation factor EFTu/EF1A, domain 2";"Translation elongation factor EFTu/EF1A, C-terminal";
758195068	>gi|758195068|ref|XP_011319909.1| elongation factor 1-alpha [Fusarium graminearum PH-1];>gi|558864401|gb|ESU14484.1| elongation factor 1-alpha [Fusarium graminearum PH-1]	0.00232633	YQEIIK(1)ETSSFIK	171	-0.44348	62.68	cytosol	1				K03231	EEF1A:elongation factor 1-alpha;	RNA transport - Fusarium graminearum ;	IPR000795;IPR027417;IPR009001;IPR009000;IPR004539;IPR004161;IPR004160;	"Elongation factor, GTP-binding domain";P-loop containing nucleoside triphosphate hydrolase;"Translation elongation factor EF1A/initiation factor IF2gamma, C-terminal";"Translation protein, beta-barrel domain";"Translation elongation factor EF1A, eukaryotic/archaeal";"Translation elongation factor EFTu/EF1A, domain 2";"Translation elongation factor EFTu/EF1A, C-terminal";
758195076	>gi|758195076|ref|XP_011319913.1| hypothetical protein FGSG_08807 [Fusarium graminearum PH-1];>gi|558864405|gb|ESU14488.1| hypothetical protein FGSG_08807 [Fusarium graminearum PH-1]	0.0010567	VAELTK(1)QAR	133	0.96803	95.502	cytosol,nuclear	1							IPR019191;	"Essential protein Yae1, N-terminal";
758195154	>gi|758195154|ref|XP_011319952.1| hypothetical protein FGSG_08771 [Fusarium graminearum PH-1];>gi|558864444|gb|ESU14527.1| hypothetical protein FGSG_08771 [Fusarium graminearum PH-1]	0.0318228	HVNFLHK(1)QLGK	78	0.69733	72.096	nuclear	1				K05954	FNTB:protein farnesyltransferase subunit beta [EC:2.5.1.58];FNTB:protein farnesyltransferase subunit beta [EC:2.5.1.58];	Biosynthesis of antibiotics - Fusarium graminearum ;Terpenoid backbone biosynthesis - Fusarium graminearum ;	IPR001330;IPR008930;	Prenyltransferase/squalene oxidase;Terpenoid cyclases/protein prenyltransferase alpha-alpha toroid;
758195268	>gi|758195268|ref|XP_011320009.1| transaldolase [Fusarium graminearum PH-1];>gi|558864501|gb|ESU14584.1| transaldolase [Fusarium graminearum PH-1]	0.0105596	EILK(1)IIPGK	88	0.54719	61.691	cytosol	1	biological_process;metabolic process;organic substance metabolic process;primary metabolic process;carbohydrate metabolic process;			K00616	E2.2.1.2:transaldolase [EC:2.2.1.2];E2.2.1.2:transaldolase [EC:2.2.1.2];E2.2.1.2:transaldolase [EC:2.2.1.2];E2.2.1.2:transaldolase [EC:2.2.1.2];E2.2.1.2:transaldolase [EC:2.2.1.2];E2.2.1.2:transaldolase [EC:2.2.1.2];	Metabolic pathways - Fusarium graminearum ;Biosynthesis of secondary metabolites - Fusarium graminearum ;Biosynthesis of antibiotics - Fusarium graminearum ;Biosynthesis of amino acids - Fusarium graminearum ;Carbon metabolism - Fusarium graminearum ;Pentose phosphate pathway - Fusarium graminearum ;	IPR004730;IPR013785;IPR018225;IPR001585;	Transaldolase type 1;Aldolase-type TIM barrel;"Transaldolase, active site";Transaldolase;
758195268	>gi|758195268|ref|XP_011320009.1| transaldolase [Fusarium graminearum PH-1];>gi|558864501|gb|ESU14584.1| transaldolase [Fusarium graminearum PH-1]	0.000271159	SYIK(1)DEALFR	281	1.7762	101.97	cytosol	1	biological_process;metabolic process;organic substance metabolic process;primary metabolic process;carbohydrate metabolic process;			K00616	E2.2.1.2:transaldolase [EC:2.2.1.2];E2.2.1.2:transaldolase [EC:2.2.1.2];E2.2.1.2:transaldolase [EC:2.2.1.2];E2.2.1.2:transaldolase [EC:2.2.1.2];E2.2.1.2:transaldolase [EC:2.2.1.2];E2.2.1.2:transaldolase [EC:2.2.1.2];	Metabolic pathways - Fusarium graminearum ;Biosynthesis of secondary metabolites - Fusarium graminearum ;Biosynthesis of antibiotics - Fusarium graminearum ;Biosynthesis of amino acids - Fusarium graminearum ;Carbon metabolism - Fusarium graminearum ;Pentose phosphate pathway - Fusarium graminearum ;	IPR004730;IPR013785;IPR018225;IPR001585;	Transaldolase type 1;Aldolase-type TIM barrel;"Transaldolase, active site";Transaldolase;
758195286	>gi|758195286|ref|XP_011320018.1| 40S ribosomal protein S4 [Fusarium graminearum PH-1];>gi|558864510|gb|ESU14593.1| 40S ribosomal protein S4 [Fusarium graminearum PH-1];>gi|227304426|emb|CAY06039.1| unnamed protein product [Fusarium graminearum PH-1]	0.00199167	LK(1)YALNYR	53	-1.177	96.492	mitochondria	1				K02987	RP-S4e:small subunit ribosomal protein S4e;	Ribosome - Fusarium graminearum ;	IPR005824;IPR018199;IPR013845;IPR013843;IPR000876;IPR002942;	KOW;"Ribosomal protein S4e, N-terminal, conserved site";"Ribosomal protein S4e, central region";"Ribosomal protein S4e, N-terminal";Ribosomal protein S4e;RNA-binding S4 domain;
758195286	>gi|758195286|ref|XP_011320018.1| 40S ribosomal protein S4 [Fusarium graminearum PH-1];>gi|558864510|gb|ESU14593.1| 40S ribosomal protein S4 [Fusarium graminearum PH-1];>gi|227304426|emb|CAY06039.1| unnamed protein product [Fusarium graminearum PH-1]	0.00103479	LVYDTK(1)GR	106	0.48524	116.25	mitochondria	1				K02987	RP-S4e:small subunit ribosomal protein S4e;	Ribosome - Fusarium graminearum ;	IPR005824;IPR018199;IPR013845;IPR013843;IPR000876;IPR002942;	KOW;"Ribosomal protein S4e, N-terminal, conserved site";"Ribosomal protein S4e, central region";"Ribosomal protein S4e, N-terminal";Ribosomal protein S4e;RNA-binding S4 domain;
758195404	>gi|758195404|ref|XP_011320077.1| ATP-dependent RNA helicase SUB2 [Fusarium graminearum PH-1];>gi|558864569|gb|ESU14652.1| ATP-dependent RNA helicase SUB2 [Fusarium graminearum PH-1]	0.0241742	ATELDK(1)LLR	312	-0.18214	52.49	cytosol	1				K12812	UAP56:ATP-dependent RNA helicase UAP56/SUB2 [EC:3.6.4.13];UAP56:ATP-dependent RNA helicase UAP56/SUB2 [EC:3.6.4.13];UAP56:ATP-dependent RNA helicase UAP56/SUB2 [EC:3.6.4.13];	RNA transport - Fusarium graminearum ;Spliceosome - Fusarium graminearum ;mRNA surveillance pathway - Fusarium graminearum ;	IPR014001;IPR014014;IPR001650;IPR027417;IPR011545;	"Helicase superfamily 1/2, ATP-binding domain";"RNA helicase, DEAD-box type, Q motif";"Helicase, C-terminal";P-loop containing nucleoside triphosphate hydrolase;DEAD/DEAH box helicase domain;
758195404	>gi|758195404|ref|XP_011320077.1| ATP-dependent RNA helicase SUB2 [Fusarium graminearum PH-1];>gi|558864569|gb|ESU14652.1| ATP-dependent RNA helicase SUB2 [Fusarium graminearum PH-1]	0.006982	DFLLK(1)AELLR	58	-2.359	62.166	cytosol	1				K12812	UAP56:ATP-dependent RNA helicase UAP56/SUB2 [EC:3.6.4.13];UAP56:ATP-dependent RNA helicase UAP56/SUB2 [EC:3.6.4.13];UAP56:ATP-dependent RNA helicase UAP56/SUB2 [EC:3.6.4.13];	RNA transport - Fusarium graminearum ;Spliceosome - Fusarium graminearum ;mRNA surveillance pathway - Fusarium graminearum ;	IPR014001;IPR014014;IPR001650;IPR027417;IPR011545;	"Helicase superfamily 1/2, ATP-binding domain";"RNA helicase, DEAD-box type, Q motif";"Helicase, C-terminal";P-loop containing nucleoside triphosphate hydrolase;DEAD/DEAH box helicase domain;
758195404	>gi|758195404|ref|XP_011320077.1| ATP-dependent RNA helicase SUB2 [Fusarium graminearum PH-1];>gi|558864569|gb|ESU14652.1| ATP-dependent RNA helicase SUB2 [Fusarium graminearum PH-1]	0.0119181	FSK(1)YMPDIK	143	0.40154	57.347	cytosol	1				K12812	UAP56:ATP-dependent RNA helicase UAP56/SUB2 [EC:3.6.4.13];UAP56:ATP-dependent RNA helicase UAP56/SUB2 [EC:3.6.4.13];UAP56:ATP-dependent RNA helicase UAP56/SUB2 [EC:3.6.4.13];	RNA transport - Fusarium graminearum ;Spliceosome - Fusarium graminearum ;mRNA surveillance pathway - Fusarium graminearum ;	IPR014001;IPR014014;IPR001650;IPR027417;IPR011545;	"Helicase superfamily 1/2, ATP-binding domain";"RNA helicase, DEAD-box type, Q motif";"Helicase, C-terminal";P-loop containing nucleoside triphosphate hydrolase;DEAD/DEAH box helicase domain;
758195632	>gi|758195632|ref|XP_011320191.1| 60S ribosomal protein L14-B [Fusarium graminearum PH-1];>gi|558864683|gb|ESU14766.1| 60S ribosomal protein L14-B [Fusarium graminearum PH-1]	0.00235384	LWEK(1)SEIDSK	92	-0.078044	70.942	cytosol	1				K02875	RP-L14e:large subunit ribosomal protein L14e;	Ribosome - Fusarium graminearum ;	IPR014722;IPR002784;IPR008991;	Ribosomal protein L2 domain 2;Ribosomal protein L14;Translation protein SH3-like domain;
758195632	>gi|758195632|ref|XP_011320191.1| 60S ribosomal protein L14-B [Fusarium graminearum PH-1];>gi|558864683|gb|ESU14766.1| 60S ribosomal protein L14-B [Fusarium graminearum PH-1]	6.3e-05	SEIDSK(1)WEQTNWAK	98	0.39671	83.087	cytosol	1				K02875	RP-L14e:large subunit ribosomal protein L14e;	Ribosome - Fusarium graminearum ;	IPR014722;IPR002784;IPR008991;	Ribosomal protein L2 domain 2;Ribosomal protein L14;Translation protein SH3-like domain;
758195661	>gi|758195661|ref|XP_011320205.1| hypothetical protein FGSG_08548 [Fusarium graminearum PH-1];>gi|558864697|gb|ESU14780.1| hypothetical protein FGSG_08548 [Fusarium graminearum PH-1]	0.0123465	LPDGSK(1)TAGR	448	0.53933	61.213	mitochondria	1							IPR013126;	Heat shock protein 70 family;
758195661	>gi|758195661|ref|XP_011320205.1| hypothetical protein FGSG_08548 [Fusarium graminearum PH-1];>gi|558864697|gb|ESU14780.1| hypothetical protein FGSG_08548 [Fusarium graminearum PH-1]	0.00135965	NLEK(1)DFER	698	0.35723	111.17	mitochondria	1							IPR013126;	Heat shock protein 70 family;
758195661	>gi|758195661|ref|XP_011320205.1| hypothetical protein FGSG_08548 [Fusarium graminearum PH-1];>gi|558864697|gb|ESU14780.1| hypothetical protein FGSG_08548 [Fusarium graminearum PH-1]	0.000870705	PGVQK(1)VEWFK	258	0.57611	80.037	mitochondria	1							IPR013126;	Heat shock protein 70 family;
758195675	>gi|758195675|ref|XP_011320212.1| hypothetical protein FGSG_08543 [Fusarium graminearum PH-1];>gi|558864704|gb|ESU14787.1| hypothetical protein FGSG_08543 [Fusarium graminearum PH-1]	0.0172229	ADHPDLK(1)VITLEELR	236	1.2307	65.467	cytosol	1	biological_process;metabolic process;	molecular_function;catalytic activity;		K01897	ACSL:long-chain acyl-CoA synthetase [EC:6.2.1.3];ACSL:long-chain acyl-CoA synthetase [EC:6.2.1.3];ACSL:long-chain acyl-CoA synthetase [EC:6.2.1.3];ACSL:long-chain acyl-CoA synthetase [EC:6.2.1.3];ACSL:long-chain acyl-CoA synthetase [EC:6.2.1.3];	Metabolic pathways - Fusarium graminearum ;Peroxisome - Fusarium graminearum ;Fatty acid metabolism - Fusarium graminearum ;Fatty acid degradation - Fusarium graminearum ;Fatty acid biosynthesis - Fusarium graminearum ;	IPR020845;IPR000873;	"AMP-binding, conserved site";AMP-dependent synthetase/ligase;
758195797	>gi|758195797|ref|XP_011320273.1| 2-oxodicarboxylate carrier 2 [Fusarium graminearum PH-1];>gi|558864765|gb|ESU14848.1| 2-oxodicarboxylate carrier 2 [Fusarium graminearum PH-1]	0.00220847	ATK(1)FAANDEWGK	86	0.46404	67.997	mitochondria	1	biological_process;single-organism transport;cellular process;single-organism process;single-organism cellular process;transport;establishment of localization;localization;transmembrane transport;						IPR002067;IPR018108;IPR023395;	Mitochondrial carrier protein;Mitochondrial substrate/solute carrier;Mitochondrial carrier domain;
758195823	>gi|758195823|ref|XP_011320286.1| 60S ribosomal protein L8 [Fusarium graminearum PH-1];>gi|558864778|gb|ESU14861.1| 60S ribosomal protein L8 [Fusarium graminearum PH-1]	0.031097	DGYLEK(1)HDQAR	228	0.0018864	72.152	nuclear	1	biological_process;cellular component biogenesis;ribonucleoprotein complex biogenesis;cellular component organization or biogenesis;ribosome biogenesis;		intracellular;macromolecular complex;cell part;cell;intracellular part;cellular_component;ribonucleoprotein complex;	K02936	RP-L7Ae:large subunit ribosomal protein L7Ae;	Ribosome - Fusarium graminearum ;	IPR018492;IPR001921;IPR029064;IPR004037;IPR004038;	Ribosomal protein L7Ae/L8/Nhp2 family;Ribosomal protein L7A/L8;50S ribosomal protein L30e-like;Ribosomal protein L7Ae conserved site;Ribosomal protein L7Ae/L30e/S12e/Gadd45;
758195833	>gi|758195833|ref|XP_011320291.1| hypothetical protein FGSG_08474 [Fusarium graminearum PH-1];>gi|558864783|gb|ESU14866.1| hypothetical protein FGSG_08474 [Fusarium graminearum PH-1]	0.00180159	QLLIEAHDTK(1)R	1007	0.14814	52.247	mitochondria	1				K12604	CNOT1:CCR4-NOT transcription complex subunit 1;	RNA degradation - Fusarium graminearum ;	IPR007196;IPR024557;	"CCR4-Not complex component, Not1, C-terminal";"CCR4-Not complex, Not1 subunit, domain of unknown function DUF3819";
758195873	>gi|758195873|ref|XP_011320311.1| hypothetical protein FGSG_08457 [Fusarium graminearum PH-1];>gi|558864803|gb|ESU14886.1| hypothetical protein FGSG_08457 [Fusarium graminearum PH-1]	0.00263673	VSSMINK(1)TLEK	60	-0.77759	66.326	nuclear	1							IPR019156;	Ataxin-10 domain;
758195901	>gi|758195901|ref|XP_011320325.1| hypothetical protein FGSG_08443 [Fusarium graminearum PH-1];>gi|558864817|gb|ESU14900.1| hypothetical protein FGSG_08443 [Fusarium graminearum PH-1]	0.0178626	FHNEFLDK(1)YR	478	-0.098913	74.841	mitochondria	1				K00814	GPT:alanine transaminase [EC:2.6.1.2];GPT:alanine transaminase [EC:2.6.1.2];GPT:alanine transaminase [EC:2.6.1.2];GPT:alanine transaminase [EC:2.6.1.2];GPT:alanine transaminase [EC:2.6.1.2];	Metabolic pathways - Fusarium graminearum ;Biosynthesis of amino acids - Fusarium graminearum ;Carbon metabolism - Fusarium graminearum ;2-Oxocarboxylic acid metabolism - Fusarium graminearum ;Alanine, aspartate and glutamate metabolism - Fusarium graminearum ;	IPR004839;IPR015421;IPR015422;IPR015424;	"Aminotransferase, class I/classII";"Pyridoxal phosphate-dependent transferase, major region, subdomain 1";"Pyridoxal phosphate-dependent transferase, major region, subdomain 2";Pyridoxal phosphate-dependent transferase;
758195901	>gi|758195901|ref|XP_011320325.1| hypothetical protein FGSG_08443 [Fusarium graminearum PH-1];>gi|558864817|gb|ESU14900.1| hypothetical protein FGSG_08443 [Fusarium graminearum PH-1]	0.00107888	VVAAK(1)YAVR	16	0.52607	89.698	mitochondria	1				K00814	GPT:alanine transaminase [EC:2.6.1.2];GPT:alanine transaminase [EC:2.6.1.2];GPT:alanine transaminase [EC:2.6.1.2];GPT:alanine transaminase [EC:2.6.1.2];GPT:alanine transaminase [EC:2.6.1.2];	Metabolic pathways - Fusarium graminearum ;Biosynthesis of amino acids - Fusarium graminearum ;Carbon metabolism - Fusarium graminearum ;2-Oxocarboxylic acid metabolism - Fusarium graminearum ;Alanine, aspartate and glutamate metabolism - Fusarium graminearum ;	IPR004839;IPR015421;IPR015422;IPR015424;	"Aminotransferase, class I/classII";"Pyridoxal phosphate-dependent transferase, major region, subdomain 1";"Pyridoxal phosphate-dependent transferase, major region, subdomain 2";Pyridoxal phosphate-dependent transferase;
758195989	>gi|758195989|ref|XP_011320369.1| hypothetical protein FGSG_08407 [Fusarium graminearum PH-1];>gi|558864861|gb|ESU14944.1| hypothetical protein FGSG_08407 [Fusarium graminearum PH-1]	0.0194137	VLIEK(1)DAQGELK	231	1.1037	51.569	cytosol	1	biological_process;single-organism metabolic process;metabolic process;oxidation-reduction process;	molecular_function;oxidoreductase activity;catalytic activity;oxidoreductase activity, acting on CH-OH group of donors;					IPR007867;IPR000172;	"Glucose-methanol-choline oxidoreductase, C-terminal";"Glucose-methanol-choline oxidoreductase, N-terminal";
758196073	>gi|758196073|ref|XP_011320411.1| hypothetical protein FGSG_08365 [Fusarium graminearum PH-1];>gi|558864903|gb|ESU14986.1| hypothetical protein FGSG_08365 [Fusarium graminearum PH-1]	0.00546608	AAGLEK(1)VFGK	233	1.1005	68.657	cytosol	1		molecular_function;binding;heterocyclic compound binding;organic cyclic compound binding;nucleic acid binding;					IPR000504;IPR012677;	RNA recognition motif domain;Nucleotide-binding alpha-beta plait domain;
758196073	>gi|758196073|ref|XP_011320411.1| hypothetical protein FGSG_08365 [Fusarium graminearum PH-1];>gi|558864903|gb|ESU14986.1| hypothetical protein FGSG_08365 [Fusarium graminearum PH-1]	7.83e-05	GLDEK(1)YHATDR	149	0.52992	100.93	cytosol	1		molecular_function;binding;heterocyclic compound binding;organic cyclic compound binding;nucleic acid binding;					IPR000504;IPR012677;	RNA recognition motif domain;Nucleotide-binding alpha-beta plait domain;
758196097	>gi|758196097|ref|XP_011320423.1| hypothetical protein FGSG_08357 [Fusarium graminearum PH-1];>gi|558864915|gb|ESU14998.1| hypothetical protein FGSG_08357 [Fusarium graminearum PH-1]	0.0241326	TEQK(1)FLAQADK	126	0.14481	49.448	peroxisome	1							IPR016181;	Acyl-CoA N-acyltransferase;
758196171	>gi|758196171|ref|XP_011320460.1| hypothetical protein FGSG_08329 [Fusarium graminearum PH-1];>gi|558864952|gb|ESU15035.1| hypothetical protein FGSG_08329 [Fusarium graminearum PH-1]	0.0019767	GFEYK(1)SER	139	-0.015535	93.143	cytosol	1				K01942	HLCS:biotin--protein ligase [EC:6.3.4.9 6.3.4.10 6.3.4.11 6.3.4.15];HLCS:biotin--protein ligase [EC:6.3.4.9 6.3.4.10 6.3.4.11 6.3.4.15];	Metabolic pathways - Fusarium graminearum ;Biotin metabolism - Fusarium graminearum ;	IPR004143;IPR004408;IPR029062;IPR019197;	Biotin/lipoate A/B protein ligase;Biotin--acetyl-CoA-carboxylase ligase;Class I glutamine amidotransferase-like;"Biotin-protein ligase, N-terminal";
758196507	>gi|758196507|ref|XP_011320628.1| hypothetical protein FGSG_08184 [Fusarium graminearum PH-1];>gi|558865120|gb|ESU15203.1| hypothetical protein FGSG_08184 [Fusarium graminearum PH-1]	0.0201533	QAYK(1)VLQR	711	-0.19689	54.776	mitochondria	1							IPR003480;IPR023213;IPR000873;IPR009081;IPR020845;	Transferase;Chloramphenicol acetyltransferase-like domain;AMP-dependent synthetase/ligase;Acyl carrier protein-like;"AMP-binding, conserved site";
758196741	>gi|758196741|ref|XP_011320745.1| hypothetical protein FGSG_08077 [Fusarium graminearum PH-1];>gi|558865237|gb|ESU15320.1| hypothetical protein FGSG_08077 [Fusarium graminearum PH-1]	0.000152347	EDIEELK(1)NDFLAAAK	190	0.3205	79.614	cytosol	1	biological_process;single-organism metabolic process;metabolic process;oxidation-reduction process;	coenzyme binding;cofactor binding;anion binding;ribonucleotide binding;small molecule binding;ion binding;carbohydrate derivative binding;nucleoside phosphate binding;molecular_function;nucleotide binding;binding;heterocyclic compound binding;organic cyclic compound binding;FMN binding;catalytic activity;oxidoreductase activity;					IPR013785;IPR001155;	Aldolase-type TIM barrel;"NADH:flavin oxidoreductase/NADH oxidase, N-terminal";
758196801	>gi|758196801|ref|XP_011320775.1| hypothetical protein FGSG_08049 [Fusarium graminearum PH-1];>gi|558865267|gb|ESU15350.1| hypothetical protein FGSG_08049 [Fusarium graminearum PH-1]	0.00194507	TPVDAWLGK(1)HR	93	0.051672	71.221	cytosol,nuclear	1							IPR011051;IPR014710;IPR025979;	RmlC-like cupin domain;RmlC-like jelly roll fold;ChrR-like cupin domain;
758196949	>gi|758196949|ref|XP_011320849.1| hypothetical protein FGSG_07988 [Fusarium graminearum PH-1];>gi|558865341|gb|ESU15424.1| hypothetical protein FGSG_07988 [Fusarium graminearum PH-1]	0.00929145	GLVIPK(1)NGETK	111	-0.5841	61.344	extracellular	1
758196949	>gi|758196949|ref|XP_011320849.1| hypothetical protein FGSG_07988 [Fusarium graminearum PH-1];>gi|558865341|gb|ESU15424.1| hypothetical protein FGSG_07988 [Fusarium graminearum PH-1]	0.00848053	SGFALK(1)LK	47	-0.90568	68.224	extracellular	1
758213250	>gi|758213250|ref|XP_011328790.1| hypothetical protein FGSG_09012 [Fusarium graminearum PH-1];>gi|558865443|gb|ESU15526.1| hypothetical protein FGSG_09012 [Fusarium graminearum PH-1]	0.0187434	GFAK(1)STIIQADK	162	-0.48196	53.448	extracellular	1				K00236	SDHC:succinate dehydrogenase (ubiquinone) cytochrome b560 subunit;SDHC:succinate dehydrogenase (ubiquinone) cytochrome b560 subunit;SDHC:succinate dehydrogenase (ubiquinone) cytochrome b560 subunit;SDHC:succinate dehydrogenase (ubiquinone) cytochrome b560 subunit;SDHC:succinate dehydrogenase (ubiquinone) cytochrome b560 subunit;SDHC:succinate dehydrogenase (ubiquinone) cytochrome b560 subunit;	Metabolic pathways - Fusarium graminearum ;Biosynthesis of secondary metabolites - Fusarium graminearum ;Biosynthesis of antibiotics - Fusarium graminearum ;Carbon metabolism - Fusarium graminearum ;Oxidative phosphorylation - Fusarium graminearum ;Citrate cycle (TCA cycle) - Fusarium graminearum ;	IPR000701;	"Succinate dehydrogenase/Fumarate reductase, transmembrane subunit";
758213250	>gi|758213250|ref|XP_011328790.1| hypothetical protein FGSG_09012 [Fusarium graminearum PH-1];>gi|558865443|gb|ESU15526.1| hypothetical protein FGSG_09012 [Fusarium graminearum PH-1]	1.62e-07	HLLYDAGK(1)GFAK	158	0.45338	116.24	extracellular	1				K00236	SDHC:succinate dehydrogenase (ubiquinone) cytochrome b560 subunit;SDHC:succinate dehydrogenase (ubiquinone) cytochrome b560 subunit;SDHC:succinate dehydrogenase (ubiquinone) cytochrome b560 subunit;SDHC:succinate dehydrogenase (ubiquinone) cytochrome b560 subunit;SDHC:succinate dehydrogenase (ubiquinone) cytochrome b560 subunit;SDHC:succinate dehydrogenase (ubiquinone) cytochrome b560 subunit;	Metabolic pathways - Fusarium graminearum ;Biosynthesis of secondary metabolites - Fusarium graminearum ;Biosynthesis of antibiotics - Fusarium graminearum ;Carbon metabolism - Fusarium graminearum ;Oxidative phosphorylation - Fusarium graminearum ;Citrate cycle (TCA cycle) - Fusarium graminearum ;	IPR000701;	"Succinate dehydrogenase/Fumarate reductase, transmembrane subunit";
758213174	>gi|758213174|ref|XP_011328752.1| hypothetical protein FGSG_09045 [Fusarium graminearum PH-1];>gi|558865481|gb|ESU15564.1| hypothetical protein FGSG_09045 [Fusarium graminearum PH-1]	0.0023349	TFVFK(1)GPPGTGK	728	0.10288	69.03	cytoskeleton	1		purine ribonucleotide binding;anion binding;ribonucleotide binding;small molecule binding;ion binding;ribonucleoside binding;purine ribonucleoside triphosphate binding;carbohydrate derivative binding;adenyl ribonucleotide binding;nucleoside phosphate binding;molecular_function;nucleotide binding;nucleoside binding;adenyl nucleotide binding;heterocyclic compound binding;binding;purine nucleoside b…					IPR000641;IPR003593;IPR003959;IPR027417;	CbxX/CfqX;AAA+ ATPase domain;"ATPase, AAA-type, core";P-loop containing nucleoside triphosphate hydrolase;
758213174	>gi|758213174|ref|XP_011328752.1| hypothetical protein FGSG_09045 [Fusarium graminearum PH-1];>gi|558865481|gb|ESU15564.1| hypothetical protein FGSG_09045 [Fusarium graminearum PH-1]	0.00780014	TTVAK(1)LYGK	465	1.124	66.692	cytoskeleton	1		purine ribonucleotide binding;anion binding;ribonucleotide binding;small molecule binding;ion binding;ribonucleoside binding;purine ribonucleoside triphosphate binding;carbohydrate derivative binding;adenyl ribonucleotide binding;nucleoside phosphate binding;molecular_function;nucleotide binding;nucleoside binding;adenyl nucleotide binding;heterocyclic compound binding;binding;purine nucleoside b…					IPR000641;IPR003593;IPR003959;IPR027417;	CbxX/CfqX;AAA+ ATPase domain;"ATPase, AAA-type, core";P-loop containing nucleoside triphosphate hydrolase;
758213136	">gi|758213136|ref|XP_011328733.1| 2,3-dihydroxybenzoic acid decarboxylase [Fusarium graminearum PH-1];>gi|558865500|gb|ESU15583.1| 2,3-dihydroxybenzoic acid decarboxylase [Fusarium graminearum PH-1]"	0.0296957	VVTK(1)YGFK	121	1.5797	48.794	cytosol	1							IPR006992;	Amidohydrolase 2;
758212705	>gi|758212705|ref|XP_011328519.1| NADH dehydrogenase flavoprotein 1 [Fusarium graminearum PH-1];>gi|558865714|gb|ESU15797.1| NADH dehydrogenase flavoprotein 1 [Fusarium graminearum PH-1]	0.00548028	YPVDLK(1)SAR	56	-0.84412	68.657	mitochondria	1				K03942	NDUFV1:NADH dehydrogenase (ubiquinone) flavoprotein 1 [EC:1.6.5.3 1.6.99.3];NDUFV1:NADH dehydrogenase (ubiquinone) flavoprotein 1 [EC:1.6.5.3 1.6.99.3];	Metabolic pathways - Fusarium graminearum ;Oxidative phosphorylation - Fusarium graminearum ;	IPR019554;IPR019575;IPR001949;IPR011538;IPR011537;	Soluble ligand binding domain;"NADH-ubiquinone oxidoreductase 51 kDa subunit, iron-sulphur binding domain";"NADH:ubiquinone oxidoreductase, 51kDa subunit, conserved site";"NADH-ubiquinone oxidoreductase 51 kDa subunit, FMN-binding domain";"NADH ubiquinone oxidoreductase, F subunit";
758212671	>gi|758212671|ref|XP_011328502.1| hydroxymethylglutaryl-CoA synthase [Fusarium graminearum PH-1];>gi|558865731|gb|ESU15814.1| hydroxymethylglutaryl-CoA synthase [Fusarium graminearum PH-1]	0.02297	FDGVSAGK(1)YTIGLGQTK	37	-1.3747	49.537	cytosol	1	lipid metabolic process;lipid biosynthetic process;organic substance biosynthetic process;biosynthetic process;cellular process;biological_process;single-organism metabolic process;metabolic process;organic substance metabolic process;cellular biosynthetic process;cellular lipid metabolic process;isoprenoid metabolic process;cellular metabolic process;primary metabolic process;isoprenoid biosynth…	molecular_function;transferase activity, transferring acyl groups;transferase activity, transferring acyl groups, acyl groups = converted into alkyl on transfer;catalytic activity;transferase activity;hydroxymethylglutaryl-CoA synthase activity;		K01641	E2.3.3.10:hydroxymethylglutaryl-CoA synthase [EC:2.3.3.10];E2.3.3.10:hydroxymethylglutaryl-CoA synthase [EC:2.3.3.10];E2.3.3.10:hydroxymethylglutaryl-CoA synthase [EC:2.3.3.10];E2.3.3.10:hydroxymethylglutaryl-CoA synthase [EC:2.3.3.10];E2.3.3.10:hydroxymethylglutaryl-CoA synthase [EC:2.3.3.10];E2.3.3.10:hydroxymethylglutaryl-CoA synthase [EC:2.3.3.10];E2.3.3.10:hydroxymethylglutaryl-CoA synthase …	Metabolic pathways - Fusarium graminearum ;Biosynthesis of secondary metabolites - Fusarium graminearum ;Biosynthesis of antibiotics - Fusarium graminearum ;Valine, leucine and isoleucine degradation - Fusarium graminearum ;Terpenoid backbone biosynthesis - Fusarium graminearum ;Butanoate metabolism - Fusarium graminearum ;Synthesis and degradation of ketone bodies - Fusarium graminearum ;	IPR013746;IPR013528;IPR010122;IPR000590;IPR016038;IPR016039;	Hydroxymethylglutaryl-coenzyme A synthase C-terminal domain;"Hydroxymethylglutaryl-coenzyme A synthase, N-terminal";"Hydroxymethylglutaryl-CoA synthase, eukaryotic";"Hydroxymethylglutaryl-coenzyme A synthase, active site";"Thiolase-like, subgroup";Thiolase-like;
758212671	>gi|758212671|ref|XP_011328502.1| hydroxymethylglutaryl-CoA synthase [Fusarium graminearum PH-1];>gi|558865731|gb|ESU15814.1| hydroxymethylglutaryl-CoA synthase [Fusarium graminearum PH-1]	0.0223689	LVQK(1)SYAR	268	0.52993	54.436	cytosol	1	lipid metabolic process;lipid biosynthetic process;organic substance biosynthetic process;biosynthetic process;cellular process;biological_process;single-organism metabolic process;metabolic process;organic substance metabolic process;cellular biosynthetic process;cellular lipid metabolic process;isoprenoid metabolic process;cellular metabolic process;primary metabolic process;isoprenoid biosynth…	molecular_function;transferase activity, transferring acyl groups;transferase activity, transferring acyl groups, acyl groups = converted into alkyl on transfer;catalytic activity;transferase activity;hydroxymethylglutaryl-CoA synthase activity;		K01641	E2.3.3.10:hydroxymethylglutaryl-CoA synthase [EC:2.3.3.10];E2.3.3.10:hydroxymethylglutaryl-CoA synthase [EC:2.3.3.10];E2.3.3.10:hydroxymethylglutaryl-CoA synthase [EC:2.3.3.10];E2.3.3.10:hydroxymethylglutaryl-CoA synthase [EC:2.3.3.10];E2.3.3.10:hydroxymethylglutaryl-CoA synthase [EC:2.3.3.10];E2.3.3.10:hydroxymethylglutaryl-CoA synthase [EC:2.3.3.10];E2.3.3.10:hydroxymethylglutaryl-CoA synthase …	Metabolic pathways - Fusarium graminearum ;Biosynthesis of secondary metabolites - Fusarium graminearum ;Biosynthesis of antibiotics - Fusarium graminearum ;Valine, leucine and isoleucine degradation - Fusarium graminearum ;Terpenoid backbone biosynthesis - Fusarium graminearum ;Butanoate metabolism - Fusarium graminearum ;Synthesis and degradation of ketone bodies - Fusarium graminearum ;	IPR013746;IPR013528;IPR010122;IPR000590;IPR016038;IPR016039;	Hydroxymethylglutaryl-coenzyme A synthase C-terminal domain;"Hydroxymethylglutaryl-coenzyme A synthase, N-terminal";"Hydroxymethylglutaryl-CoA synthase, eukaryotic";"Hydroxymethylglutaryl-coenzyme A synthase, active site";"Thiolase-like, subgroup";Thiolase-like;
758212671	>gi|758212671|ref|XP_011328502.1| hydroxymethylglutaryl-CoA synthase [Fusarium graminearum PH-1];>gi|558865731|gb|ESU15814.1| hydroxymethylglutaryl-CoA synthase [Fusarium graminearum PH-1]	0.00679797	SLTDK(1)VVEK	306	0.99024	67.334	cytosol	1	lipid metabolic process;lipid biosynthetic process;organic substance biosynthetic process;biosynthetic process;cellular process;biological_process;single-organism metabolic process;metabolic process;organic substance metabolic process;cellular biosynthetic process;cellular lipid metabolic process;isoprenoid metabolic process;cellular metabolic process;primary metabolic process;isoprenoid biosynth…	molecular_function;transferase activity, transferring acyl groups;transferase activity, transferring acyl groups, acyl groups = converted into alkyl on transfer;catalytic activity;transferase activity;hydroxymethylglutaryl-CoA synthase activity;		K01641	E2.3.3.10:hydroxymethylglutaryl-CoA synthase [EC:2.3.3.10];E2.3.3.10:hydroxymethylglutaryl-CoA synthase [EC:2.3.3.10];E2.3.3.10:hydroxymethylglutaryl-CoA synthase [EC:2.3.3.10];E2.3.3.10:hydroxymethylglutaryl-CoA synthase [EC:2.3.3.10];E2.3.3.10:hydroxymethylglutaryl-CoA synthase [EC:2.3.3.10];E2.3.3.10:hydroxymethylglutaryl-CoA synthase [EC:2.3.3.10];E2.3.3.10:hydroxymethylglutaryl-CoA synthase …	Metabolic pathways - Fusarium graminearum ;Biosynthesis of secondary metabolites - Fusarium graminearum ;Biosynthesis of antibiotics - Fusarium graminearum ;Valine, leucine and isoleucine degradation - Fusarium graminearum ;Terpenoid backbone biosynthesis - Fusarium graminearum ;Butanoate metabolism - Fusarium graminearum ;Synthesis and degradation of ketone bodies - Fusarium graminearum ;	IPR013746;IPR013528;IPR010122;IPR000590;IPR016038;IPR016039;	Hydroxymethylglutaryl-coenzyme A synthase C-terminal domain;"Hydroxymethylglutaryl-coenzyme A synthase, N-terminal";"Hydroxymethylglutaryl-CoA synthase, eukaryotic";"Hydroxymethylglutaryl-coenzyme A synthase, active site";"Thiolase-like, subgroup";Thiolase-like;
758212605	>gi|758212605|ref|XP_011328469.1| hypothetical protein FGSG_09294 [Fusarium graminearum PH-1];>gi|558865764|gb|ESU15847.1| hypothetical protein FGSG_09294 [Fusarium graminearum PH-1]	0.00978305	VAEK(1)YVDAFGK	315	1.189	59.198	mitochondria	1							IPR001107;IPR001972;	Band 7 protein;Stomatin family;
758212553	>gi|758212553|ref|XP_011328443.1| hypothetical protein FGSG_09316 [Fusarium graminearum PH-1];>gi|558865790|gb|ESU15873.1| hypothetical protein FGSG_09316 [Fusarium graminearum PH-1]	0.00741196	AGDDGALNAGNQVTNDLK(1)VITK	172	-0.30393	61.963	nuclear	1							IPR012336;	Thioredoxin-like fold;
758212537	>gi|758212537|ref|XP_011328435.1| acetyl-CoA acetyltransferase IB [Fusarium graminearum PH-1];>gi|558865798|gb|ESU15881.1| acetyl-CoA acetyltransferase IB [Fusarium graminearum PH-1]	0.0201648	NLNVDK(1)LK	230	0.72259	56.258	cytosol	1	biological_process;metabolic process;	molecular_function;transferase activity, transferring acyl groups;catalytic activity;transferase activity;transferase activity, transferring acyl groups other than = amino-acyl groups;		K00626	E2.3.1.9:acetyl-CoA C-acetyltransferase [EC:2.3.1.9];E2.3.1.9:acetyl-CoA C-acetyltransferase [EC:2.3.1.9];E2.3.1.9:acetyl-CoA C-acetyltransferase [EC:2.3.1.9];E2.3.1.9:acetyl-CoA C-acetyltransferase [EC:2.3.1.9];E2.3.1.9:acetyl-CoA C-acetyltransferase [EC:2.3.1.9];E2.3.1.9:acetyl-CoA C-acetyltransferase [EC:2.3.1.9];E2.3.1.9:acetyl-CoA C-acetyltransferase [EC:2.3.1.9];E2.3.1.9:acetyl-CoA C-acetyl…	Metabolic pathways - Fusarium graminearum ;Biosynthesis of secondary metabolites - Fusarium graminearum ;Biosynthesis of antibiotics - Fusarium graminearum ;Carbon metabolism - Fusarium graminearum ;Pyruvate metabolism - Fusarium graminearum ;Tryptophan metabolism - Fusarium graminearum ;Valine, leucine and isoleucine degradation - Fusarium graminearum ;Glyoxylate and dicarboxylate metabolism - F…	IPR020617;IPR020616;IPR020610;IPR020615;IPR020613;IPR016039;IPR016038;IPR002155;	"Thiolase, C-terminal";"Thiolase, N-terminal";"Thiolase, active site";"Thiolase, acyl-enzyme intermediate active site";"Thiolase, conserved site";Thiolase-like;"Thiolase-like, subgroup";Thiolase;
758212525	>gi|758212525|ref|XP_011328429.1| hypothetical protein FGSG_09327 [Fusarium graminearum PH-1];>gi|558865804|gb|ESU15887.1| hypothetical protein FGSG_09327 [Fusarium graminearum PH-1]	0.00214555	AWNK(1)FNPIPER	141	1.3885	67.385	plasma membrane	1							IPR004299;	"Membrane bound O-acyl transferase, MBOAT";
758212485	>gi|758212485|ref|XP_011328409.1| hypothetical protein FGSG_09341 [Fusarium graminearum PH-1];>gi|558865824|gb|ESU15907.1| hypothetical protein FGSG_09341 [Fusarium graminearum PH-1]	0.0104177	ASK(1)VLDFHTR	320	0.18024	86.344	cytosol	1							IPR027477;IPR001199;IPR010960;IPR003953;	"Succinate dehydrogenase/fumarate reductase flavoprotein, catalytic domain";Cytochrome b5-like heme/steroid binding domain;Flavocytochrome c;FAD binding domain;
758212425	>gi|758212425|ref|XP_011328379.1| hypothetical protein FGSG_09366 [Fusarium graminearum PH-1];>gi|558865854|gb|ESU15937.1| hypothetical protein FGSG_09366 [Fusarium graminearum PH-1]	0.00246802	GNSIDNAAK(1)LFNK	221	-0.092291	66.023	extracellular	1	biological_process;metabolic process;organic substance metabolic process;primary metabolic process;carbohydrate metabolic process;						IPR000490;IPR013781;IPR017853;	"Glycoside hydrolase, family 17";"Glycoside hydrolase, catalytic domain";Glycoside hydrolase superfamily;
85541755	>gi|85541755|sp|Q4I061.1|NMT_GIBZE RecName: Full=Glycylpeptide N-tetradecanoyltransferase; AltName: Full=Myristoyl-CoA:protein N-myristoyltransferase; Short=NMT; AltName: Full=Peptide N-myristoyltransferase;>gi|758212363|ref|XP_011328348.1| glycylpeptide N	4.87e-06	LNDLVHDALIISK(1)R	498	-0.73827	80.128	cytosol	1		molecular_function;transferase activity, transferring acyl groups other than = amino-acyl groups;N-acyltransferase activity;transferase activity, transferring acyl groups;myristoyltransferase activity;catalytic activity;transferase activity;glycylpeptide N-tetradecanoyltransferase activity;					IPR016181;IPR022678;IPR022676;IPR022677;	Acyl-CoA N-acyltransferase;"Myristoyl-CoA:protein N-myristoyltransferase, conserved site";"Myristoyl-CoA:protein N-myristoyltransferase, N-terminal";"Myristoyl-CoA:protein N-myristoyltransferase, C-terminal";
758212276	>gi|758212276|ref|XP_011328305.1| hypothetical protein FGSG_09432 [Fusarium graminearum PH-1];>gi|558865928|gb|ESU16011.1| hypothetical protein FGSG_09432 [Fusarium graminearum PH-1]	0.00226418	VVAK(1)YYTR	390	-0.54485	85.67	nuclear	1		molecular_function;binding;protein binding;		K03035	PSMD12:26S proteasome regulatory subunit N5;	Proteasome - Fusarium graminearum ;	IPR000717;IPR011991;	Proteasome component (PCI) domain;Winged helix-turn-helix DNA-binding domain;
758212276	>gi|758212276|ref|XP_011328305.1| hypothetical protein FGSG_09432 [Fusarium graminearum PH-1];>gi|558865928|gb|ESU16011.1| hypothetical protein FGSG_09432 [Fusarium graminearum PH-1]	0.0304887	YLDVCK(1)HYR	268	-0.32808	44.318	nuclear	1		molecular_function;binding;protein binding;		K03035	PSMD12:26S proteasome regulatory subunit N5;	Proteasome - Fusarium graminearum ;	IPR000717;IPR011991;	Proteasome component (PCI) domain;Winged helix-turn-helix DNA-binding domain;
758212228	>gi|758212228|ref|XP_011328281.1| hypothetical protein FGSG_09450 [Fusarium graminearum PH-1];>gi|558865952|gb|ESU16035.1| hypothetical protein FGSG_09450 [Fusarium graminearum PH-1]	0.00822964	ALFEK(1)VIPR	199	0.58411	63.816	cytosol	1							IPR011009;IPR016477;	Protein kinase-like domain;Fructosamine/Ketosamine-3-kinase;
758212170	>gi|758212170|ref|XP_011328252.1| glucose-regulated protein [Fusarium graminearum PH-1];>gi|558865981|gb|ESU16064.1| glucose-regulated protein [Fusarium graminearum PH-1]	0.00571169	NQAAANPTNTIYDIK(1)R	107	1.1304	51.591	extracellular	1				K09490	HSPA5:heat shock 70kDa protein 5;HSPA5:heat shock 70kDa protein 5;	Protein processing in endoplasmic reticulum - Fusarium graminearum ;Protein export - Fusarium graminearum ;	IPR018181;IPR013126;IPR029047;IPR029048;	"Heat shock protein 70, conserved site";Heat shock protein 70 family;"Heat shock protein 70kD, peptide-binding domain";"Heat shock protein 70kD, C-terminal domain";
758212148	>gi|758212148|ref|XP_011328241.1| lactoylglutathione lyase [Fusarium graminearum PH-1];>gi|558865992|gb|ESU16075.1| lactoylglutathione lyase [Fusarium graminearum PH-1]	0.00358304	IEDAGYK(1)FQK	160	1.018	67.334	mitochondria	1		molecular_function;carbon-sulfur lyase activity;catalytic activity;lyase activity;lactoylglutathione lyase activity;binding;cation binding;ion binding;metal ion binding;		K01759	GLO1:lactoylglutathione lyase [EC:4.4.1.5];GLO1:lactoylglutathione lyase [EC:4.4.1.5];	Pyruvate metabolism - Fusarium graminearum ;MAPK signaling pathway - yeast - Fusarium graminearum ;	IPR004361;IPR004360;IPR029068;IPR018146;	Glyoxalase I;Glyoxalase/fosfomycin resistance/dioxygenase domain;Glyoxalase/Bleomycin resistance protein/Dihydroxybiphenyl dioxygenase;"Glyoxalase I, conserved site";
758212128	>gi|758212128|ref|XP_011328231.1| hypothetical protein FGSG_09491 [Fusarium graminearum PH-1];>gi|558866002|gb|ESU16085.1| hypothetical protein FGSG_09491 [Fusarium graminearum PH-1]	0.026456	K(1)ADQIPVR	651	-1.5955	44.349	cytosol,nuclear	1		molecular_function;binding;heterocyclic compound binding;organic cyclic compound binding;nucleic acid binding;RNA binding;					IPR004088;IPR004087;	"K Homology domain, type 1";K Homology domain;
758212128	>gi|758212128|ref|XP_011328231.1| hypothetical protein FGSG_09491 [Fusarium graminearum PH-1];>gi|558866002|gb|ESU16085.1| hypothetical protein FGSG_09491 [Fusarium graminearum PH-1]	0.00623474	TDVVDK(1)IVQR	997	1.3765	64.103	cytosol,nuclear	1		molecular_function;binding;heterocyclic compound binding;organic cyclic compound binding;nucleic acid binding;RNA binding;					IPR004088;IPR004087;	"K Homology domain, type 1";K Homology domain;
758212056	>gi|758212056|ref|XP_011328195.1| hypothetical protein FGSG_09522 [Fusarium graminearum PH-1];>gi|558866038|gb|ESU16121.1| hypothetical protein FGSG_09522 [Fusarium graminearum PH-1]	0.00141963	SMYDAK(1)ETDWK	80	1.3449	73.435	extracellular	1							IPR002227;IPR008922;	Tyrosinase copper-binding domain;"Uncharacterised domain, di-copper centre";
85541639	>gi|85541639|sp|Q4HZS8.1|TBB_GIBZE RecName: Full=Tubulin beta chain; AltName: Full=Beta-tubulin;>gi|758212040|ref|XP_011328187.1| tubulin beta chain [Fusarium graminearum PH-1];>gi|558866046|gb|ESU16129.1| tubulin beta chain [Fusarium graminearum PH-1]	0.00938969	VAMK(1)EVEDQMR	324	0.78073	56.936	nuclear	1	biological_process;cellular process;single-organism process;single-organism cellular process;microtubule-based process;	purine ribonucleotide binding;anion binding;ribonucleotide binding;small molecule binding;ion binding;ribonucleoside binding;purine ribonucleoside triphosphate binding;carbohydrate derivative binding;nucleoside phosphate binding;molecular_function;guanyl nucleotide binding;nucleotide binding;nucleoside binding;heterocyclic compound binding;binding;purine nucleoside binding;guanyl ribonucleotide b…	cytoskeletal part;cell;cellular_component;intracellular;protein complex;intracellular non-membrane-bounded organelle;organelle;macromolecular complex;non-membrane-bounded organelle;intracellular organelle part;microtubule cytoskeleton;cell part;intracellular organelle;intracellular part;organelle part;cytoskeleton;microtubule;	K07375	TUBB:tubulin beta;	Phagosome - Fusarium graminearum ;	IPR000217;IPR008280;IPR003008;IPR002453;IPR023123;IPR017975;IPR013838;IPR018316;	Tubulin;"Tubulin/FtsZ, C-terminal";"Tubulin/FtsZ, GTPase domain";Beta tubulin;"Tubulin, C-terminal";"Tubulin, conserved site";"Beta tubulin, autoregulation binding site";"Tubulin/FtsZ, 2-layer sandwich domain";
758212036	>gi|758212036|ref|XP_011328185.1| hypothetical protein FGSG_09532 [Fusarium graminearum PH-1];>gi|558866048|gb|ESU16131.1| hypothetical protein FGSG_09532 [Fusarium graminearum PH-1]	3.64e-07	MDSQAK(1)YGSIAR	269	-0.10494	120.84	cytosol	1				K01082	E3.1.3.7:3'(2'), 5'-bisphosphate nucleotidase [EC:3.1.3.7];E3.1.3.7:3'(2'), 5'-bisphosphate nucleotidase [EC:3.1.3.7];E3.1.3.7:3'(2'), 5'-bisphosphate nucleotidase [EC:3.1.3.7];	Metabolic pathways - Fusarium graminearum ;Biosynthesis of antibiotics - Fusarium graminearum ;Sulfur metabolism - Fusarium graminearum ;	IPR006239;IPR020550;IPR000760;IPR020583;	"3(2),5 -bisphosphate nucleotidase HAL2";"Inositol monophosphatase, conserved site";Inositol monophosphatase;"Inositol monophosphatase, metal-binding site";
758212004	>gi|758212004|ref|XP_011328169.1| NADH-ubiquinone oxidoreductase 20.8 kDa subunit [Fusarium graminearum PH-1];>gi|558866064|gb|ESU16147.1| NADH-ubiquinone oxidoreductase 20.8 kDa subunit [Fusarium graminearum PH-1]	0.0330799	K(1)HWECLDDR	97	-0.40183	52.579	nuclear	1				K03952	NDUFA8:NADH dehydrogenase (ubiquinone) 1 alpha subcomplex subunit 8;NDUFA8:NADH dehydrogenase (ubiquinone) 1 alpha subcomplex subunit 8;	Metabolic pathways - Fusarium graminearum ;Oxidative phosphorylation - Fusarium graminearum ;	IPR010625;	CHCH;
758211940	>gi|758211940|ref|XP_011328137.1| elongation factor 2 [Fusarium graminearum PH-1];>gi|558866096|gb|ESU16179.1| elongation factor 2 [Fusarium graminearum PH-1]	5.79e-07	KEDLFIK(1)AIQR	430	0.60369	134.23	cytosol	1							IPR005517;IPR005225;IPR020568;IPR009000;IPR009022;IPR004161;IPR000795;IPR000640;IPR027417;IPR014721;	"Translation elongation factor EFG/EF2, domain IV";Small GTP-binding protein domain;Ribosomal protein S5 domain 2-type fold;"Translation protein, beta-barrel domain";"Elongation factor G, III-V domain";"Translation elongation factor EFTu/EF1A, domain 2";"Elongation factor, GTP-binding domain";"Translation elongation factor EFG, V domain";P-loop containing nucleoside triphosphate hydrolase;"Riboso…
758211940	>gi|758211940|ref|XP_011328137.1| elongation factor 2 [Fusarium graminearum PH-1];>gi|558866096|gb|ESU16179.1| elongation factor 2 [Fusarium graminearum PH-1]	4.3e-05	LNLK(1)LNAEDR	307	-1.5077	114.89	cytosol	1							IPR005517;IPR005225;IPR020568;IPR009000;IPR009022;IPR004161;IPR000795;IPR000640;IPR027417;IPR014721;	"Translation elongation factor EFG/EF2, domain IV";Small GTP-binding protein domain;Ribosomal protein S5 domain 2-type fold;"Translation protein, beta-barrel domain";"Elongation factor G, III-V domain";"Translation elongation factor EFTu/EF1A, domain 2";"Elongation factor, GTP-binding domain";"Translation elongation factor EFG, V domain";P-loop containing nucleoside triphosphate hydrolase;"Riboso…
758211940	>gi|758211940|ref|XP_011328137.1| elongation factor 2 [Fusarium graminearum PH-1];>gi|558866096|gb|ESU16179.1| elongation factor 2 [Fusarium graminearum PH-1]	0.0268388	LWGDNYFNPK(1)TK	255	-1.3552	44.426	cytosol	1							IPR005517;IPR005225;IPR020568;IPR009000;IPR009022;IPR004161;IPR000795;IPR000640;IPR027417;IPR014721;	"Translation elongation factor EFG/EF2, domain IV";Small GTP-binding protein domain;Ribosomal protein S5 domain 2-type fold;"Translation protein, beta-barrel domain";"Elongation factor G, III-V domain";"Translation elongation factor EFTu/EF1A, domain 2";"Elongation factor, GTP-binding domain";"Translation elongation factor EFG, V domain";P-loop containing nucleoside triphosphate hydrolase;"Riboso…
758211940	>gi|758211940|ref|XP_011328137.1| elongation factor 2 [Fusarium graminearum PH-1];>gi|558866096|gb|ESU16179.1| elongation factor 2 [Fusarium graminearum PH-1]	1.8e-06	NGTYEGK(1)QLER	268	0.70801	121.02	cytosol	1							IPR005517;IPR005225;IPR020568;IPR009000;IPR009022;IPR004161;IPR000795;IPR000640;IPR027417;IPR014721;	"Translation elongation factor EFG/EF2, domain IV";Small GTP-binding protein domain;Ribosomal protein S5 domain 2-type fold;"Translation protein, beta-barrel domain";"Elongation factor G, III-V domain";"Translation elongation factor EFTu/EF1A, domain 2";"Elongation factor, GTP-binding domain";"Translation elongation factor EFG, V domain";P-loop containing nucleoside triphosphate hydrolase;"Riboso…
758211940	>gi|758211940|ref|XP_011328137.1| elongation factor 2 [Fusarium graminearum PH-1];>gi|558866096|gb|ESU16179.1| elongation factor 2 [Fusarium graminearum PH-1]	0.00198996	QLLK(1)AVMR	322	-0.097182	98.009	cytosol	1							IPR005517;IPR005225;IPR020568;IPR009000;IPR009022;IPR004161;IPR000795;IPR000640;IPR027417;IPR014721;	"Translation elongation factor EFG/EF2, domain IV";Small GTP-binding protein domain;Ribosomal protein S5 domain 2-type fold;"Translation protein, beta-barrel domain";"Elongation factor G, III-V domain";"Translation elongation factor EFTu/EF1A, domain 2";"Elongation factor, GTP-binding domain";"Translation elongation factor EFG, V domain";P-loop containing nucleoside triphosphate hydrolase;"Riboso…
758211882	>gi|758211882|ref|XP_011328108.1| chorismate mutase [Fusarium graminearum PH-1];>gi|558866125|gb|ESU16208.1| chorismate mutase [Fusarium graminearum PH-1]	0.00027071	FVAESK(1)FR	174	-0.17564	121.85	nuclear	1	biological_process;single-organism metabolic process;cellular process;dicarboxylic acid metabolic process;metabolic process;small molecule metabolic process;organic acid metabolic process;oxoacid metabolic process;organic substance metabolic process;carboxylic acid metabolic process;cellular metabolic process;chorismate metabolic process;			K01850	E5.4.99.5:chorismate mutase [EC:5.4.99.5];E5.4.99.5:chorismate mutase [EC:5.4.99.5];E5.4.99.5:chorismate mutase [EC:5.4.99.5];E5.4.99.5:chorismate mutase [EC:5.4.99.5];E5.4.99.5:chorismate mutase [EC:5.4.99.5];	Metabolic pathways - Fusarium graminearum ;Biosynthesis of secondary metabolites - Fusarium graminearum ;Biosynthesis of antibiotics - Fusarium graminearum ;Biosynthesis of amino acids - Fusarium graminearum ;Phenylalanine, tyrosine and tryptophan biosynthesis - Fusarium graminearum ;	IPR020822;IPR008238;	"Chorismate mutase, type II";"Chorismate mutase, AroQ class, eukaryotic type";
758211882	>gi|758211882|ref|XP_011328108.1| chorismate mutase [Fusarium graminearum PH-1];>gi|558866125|gb|ESU16208.1| chorismate mutase [Fusarium graminearum PH-1]	0.00232751	SEQEK(1)YIR	181	-1.1675	83.206	nuclear	1	biological_process;single-organism metabolic process;cellular process;dicarboxylic acid metabolic process;metabolic process;small molecule metabolic process;organic acid metabolic process;oxoacid metabolic process;organic substance metabolic process;carboxylic acid metabolic process;cellular metabolic process;chorismate metabolic process;			K01850	E5.4.99.5:chorismate mutase [EC:5.4.99.5];E5.4.99.5:chorismate mutase [EC:5.4.99.5];E5.4.99.5:chorismate mutase [EC:5.4.99.5];E5.4.99.5:chorismate mutase [EC:5.4.99.5];E5.4.99.5:chorismate mutase [EC:5.4.99.5];	Metabolic pathways - Fusarium graminearum ;Biosynthesis of secondary metabolites - Fusarium graminearum ;Biosynthesis of antibiotics - Fusarium graminearum ;Biosynthesis of amino acids - Fusarium graminearum ;Phenylalanine, tyrosine and tryptophan biosynthesis - Fusarium graminearum ;	IPR020822;IPR008238;	"Chorismate mutase, type II";"Chorismate mutase, AroQ class, eukaryotic type";
758211856	>gi|758211856|ref|XP_011328095.1| glycogen phosphorylase [Fusarium graminearum PH-1];>gi|558866138|gb|ESU16221.1| glycogen phosphorylase [Fusarium graminearum PH-1]	0.0322052	KEWSEIK(1)YANK	449	0.18713	57.175	cytosol	0.99986	biological_process;metabolic process;organic substance metabolic process;primary metabolic process;carbohydrate metabolic process;	molecular_function;transferase activity, transferring hexosyl groups;transferase activity, transferring glycosyl groups;catalytic activity;transferase activity;phosphorylase activity;cofactor binding;anion binding;binding;ion binding;pyridoxal phosphate binding;		K00688	E2.4.1.1:starch phosphorylase [EC:2.4.1.1];E2.4.1.1:starch phosphorylase [EC:2.4.1.1];E2.4.1.1:starch phosphorylase [EC:2.4.1.1];	Metabolic pathways - Fusarium graminearum ;Biosynthesis of secondary metabolites - Fusarium graminearum ;Starch and sucrose metabolism - Fusarium graminearum ;	IPR000811;IPR011833;	"Glycosyl transferase, family 35";Glycogen/starch/alpha-glucan phosphorylase;
758211856	>gi|758211856|ref|XP_011328095.1| glycogen phosphorylase [Fusarium graminearum PH-1];>gi|558866138|gb|ESU16221.1| glycogen phosphorylase [Fusarium graminearum PH-1]	0.00772621	YAEDK(1)EFR	439	-1.4697	65.224	cytosol	1	biological_process;metabolic process;organic substance metabolic process;primary metabolic process;carbohydrate metabolic process;	molecular_function;transferase activity, transferring hexosyl groups;transferase activity, transferring glycosyl groups;catalytic activity;transferase activity;phosphorylase activity;cofactor binding;anion binding;binding;ion binding;pyridoxal phosphate binding;		K00688	E2.4.1.1:starch phosphorylase [EC:2.4.1.1];E2.4.1.1:starch phosphorylase [EC:2.4.1.1];E2.4.1.1:starch phosphorylase [EC:2.4.1.1];	Metabolic pathways - Fusarium graminearum ;Biosynthesis of secondary metabolites - Fusarium graminearum ;Starch and sucrose metabolism - Fusarium graminearum ;	IPR000811;IPR011833;	"Glycosyl transferase, family 35";Glycogen/starch/alpha-glucan phosphorylase;
758211856	>gi|758211856|ref|XP_011328095.1| glycogen phosphorylase [Fusarium graminearum PH-1];>gi|558866138|gb|ESU16221.1| glycogen phosphorylase [Fusarium graminearum PH-1]	0.000609379	YLYLK(1)SLTPEER	502	1.6896	78.324	cytosol	1	biological_process;metabolic process;organic substance metabolic process;primary metabolic process;carbohydrate metabolic process;	molecular_function;transferase activity, transferring hexosyl groups;transferase activity, transferring glycosyl groups;catalytic activity;transferase activity;phosphorylase activity;cofactor binding;anion binding;binding;ion binding;pyridoxal phosphate binding;		K00688	E2.4.1.1:starch phosphorylase [EC:2.4.1.1];E2.4.1.1:starch phosphorylase [EC:2.4.1.1];E2.4.1.1:starch phosphorylase [EC:2.4.1.1];	Metabolic pathways - Fusarium graminearum ;Biosynthesis of secondary metabolites - Fusarium graminearum ;Starch and sucrose metabolism - Fusarium graminearum ;	IPR000811;IPR011833;	"Glycosyl transferase, family 35";Glycogen/starch/alpha-glucan phosphorylase;
758211804	>gi|758211804|ref|XP_011328069.1| pyridoxamine 5'-phosphate oxidase [Fusarium graminearum PH-1];>gi|558866164|gb|ESU16247.1| pyridoxamine 5'-phosphate oxidase [Fusarium graminearum PH-1]	0.012666	EESQK(1)YYDTR	143	0.21154	53.237	nuclear	1	biological_process;single-organism metabolic process;metabolic process;oxidation-reduction process;	coenzyme binding;cofactor binding;anion binding;ribonucleotide binding;small molecule binding;ion binding;carbohydrate derivative binding;nucleoside phosphate binding;molecular_function;nucleotide binding;binding;heterocyclic compound binding;organic cyclic compound binding;FMN binding;catalytic activity;oxidoreductase activity;		K00275	pdxH:pyridoxamine 5'-phosphate oxidase [EC:1.4.3.5];pdxH:pyridoxamine 5'-phosphate oxidase [EC:1.4.3.5];	Metabolic pathways - Fusarium graminearum ;Vitamin B6 metabolism - Fusarium graminearum ;	IPR019740;IPR019576;IPR012349;IPR000659;IPR011576;	"Pyridoxamine 5'-phosphate oxidase, conserved site";"Pyridoxine 5'-phosphate oxidase, dimerisation, C-terminal";FMN-binding split barrel;Pyridoxamine 5'-phosphate oxidase;"Pyridoxamine 5'-phosphate oxidase-like, FMN-binding domain";
758211760	>gi|758211760|ref|XP_011328047.1| hypothetical protein FGSG_09661 [Fusarium graminearum PH-1];>gi|558866186|gb|ESU16269.1| hypothetical protein FGSG_09661 [Fusarium graminearum PH-1]	0.00101745	EGLAEK(1)YFR	413	-0.39889	90.15	mitochondria	1	biological_process;metabolic process;single-organism metabolic process;oxidation-reduction process;	molecular_function;oxidoreductase activity;catalytic activity;oxidoreductase activity, acting on the CH-CH group of donors;					IPR009075;IPR009100;IPR006089;IPR006091;IPR013786;	Acyl-CoA dehydrogenase/oxidase C-terminal;"Acyl-CoA dehydrogenase/oxidase, N-terminal and middle domain";"Acyl-CoA dehydrogenase, conserved site";"Acyl-CoA oxidase/dehydrogenase, central domain";"Acyl-CoA dehydrogenase/oxidase, N-terminal";
758211668	>gi|758211668|ref|XP_011328001.1| Dextrin 6-alpha-D-glucosidase [Fusarium graminearum PH-1];>gi|558866232|gb|ESU16315.1| Dextrin 6-alpha-D-glucosidase [Fusarium graminearum PH-1]	0.03045	ALLK(1)FDLK	1476	-0.58223	47.603	cytosol	1	biological_process;metabolic process;organic substance metabolic process;primary metabolic process;carbohydrate metabolic process;			K01196	AGL:glycogen debranching enzyme [EC:2.4.1.25 3.2.1.33];AGL:glycogen debranching enzyme [EC:2.4.1.25 3.2.1.33];	Metabolic pathways - Fusarium graminearum ;Starch and sucrose metabolism - Fusarium graminearum ;	IPR013781;IPR017853;IPR029436;IPR006421;IPR008928;IPR010401;	"Glycoside hydrolase, catalytic domain";Glycoside hydrolase superfamily;"Eukaryotic glycogen debranching enzyme, N-terminal domain";"Glycogen debranching enzyme, metazoa";Six-hairpin glycosidase-like;Glycogen debranching enzyme;
758211668	>gi|758211668|ref|XP_011328001.1| Dextrin 6-alpha-D-glucosidase [Fusarium graminearum PH-1];>gi|558866232|gb|ESU16315.1| Dextrin 6-alpha-D-glucosidase [Fusarium graminearum PH-1]	0.00546091	GK(1)YAYAGVEK	1318	0.29001	67.08	cytosol	1	biological_process;metabolic process;organic substance metabolic process;primary metabolic process;carbohydrate metabolic process;			K01196	AGL:glycogen debranching enzyme [EC:2.4.1.25 3.2.1.33];AGL:glycogen debranching enzyme [EC:2.4.1.25 3.2.1.33];	Metabolic pathways - Fusarium graminearum ;Starch and sucrose metabolism - Fusarium graminearum ;	IPR013781;IPR017853;IPR029436;IPR006421;IPR008928;IPR010401;	"Glycoside hydrolase, catalytic domain";Glycoside hydrolase superfamily;"Eukaryotic glycogen debranching enzyme, N-terminal domain";"Glycogen debranching enzyme, metazoa";Six-hairpin glycosidase-like;Glycogen debranching enzyme;
758211564	>gi|758211564|ref|XP_011327949.1| hypothetical protein FGSG_09744 [Fusarium graminearum PH-1];>gi|558866284|gb|ESU16367.1| hypothetical protein FGSG_09744 [Fusarium graminearum PH-1]	0.0322722	KPTYLK(1)FDR	432	-0.43586	57.785	cytosol	0.999962							IPR018314;IPR023267;IPR023270;IPR029063;IPR001678;	"Bacterial Fmu (Sun)/eukaryotic nucleolar NOL1/Nop2p, conserved site";RNA (C5-cytosine) methyltransferase;"tRNA (C5-cytosine) methyltransferase, NCL1";S-adenosyl-L-methionine-dependent methyltransferase;SAM-dependent methyltransferase RsmB/NOP2-type;
758211486	>gi|758211486|ref|XP_011327910.1| hypothetical protein FGSG_09780 [Fusarium graminearum PH-1];>gi|558866323|gb|ESU16406.1| hypothetical protein FGSG_09780 [Fusarium graminearum PH-1]	0.000535463	K(1)HAHEYLER	31	-1.2315	74.841	cytosol	1							IPR001494;IPR013598;IPR011989;IPR016024;	"Importin-beta, N-terminal domain";Exportin-1/Importin-beta-like;Armadillo-like helical;Armadillo-type fold;
758211480	>gi|758211480|ref|XP_011327907.1| 26S proteasome regulatory subunit rpn-1 [Fusarium graminearum PH-1];>gi|558866326|gb|ESU16409.1| 26S proteasome regulatory subunit rpn-1 [Fusarium graminearum PH-1]	0.00284159	SQLTDK(1)WTR	558	-0.65515	73.499	nuclear	1				K03028	PSMD2:26S proteasome regulatory subunit N1;	Proteasome - Fusarium graminearum ;	IPR002015;IPR011989;IPR016024;	Proteasome/cyclosome repeat;Armadillo-like helical;Armadillo-type fold;
90101337	>gi|90101337|sp|Q4HTT1.3|H2A_GIBZE RecName: Full=Histone H2A;>gi|758211304|ref|XP_011327819.1| hypothetical protein FGSG_11627 [Fusarium graminearum PH-1];>gi|558866414|gb|ESU16497.1| hypothetical protein FGSG_11627 [Fusarium graminearum PH-1]	0.000769445	TGGGK(1)SGGK(1)ASGSK	6	-0.64492	106.14	nuclear	1		molecular_function;binding;heterocyclic compound binding;organic cyclic compound binding;nucleic acid binding;DNA binding;	chromosome;cell;cellular_component;intracellular;protein complex;intracellular non-membrane-bounded organelle;organelle;DNA bending complex;protein-DNA complex;non-membrane-bounded organelle;macromolecular complex;intracellular organelle part;cell part;chromosomal part;intracellular organelle;intracellular part;organelle part;chromatin;DNA packaging complex;nucleosome;membrane-bounded organelle;i…				IPR009072;IPR007125;IPR002119;	Histone-fold;Histone core;Histone H2A;
90101337	>gi|90101337|sp|Q4HTT1.3|H2A_GIBZE RecName: Full=Histone H2A;>gi|758211304|ref|XP_011327819.1| hypothetical protein FGSG_11627 [Fusarium graminearum PH-1];>gi|558866414|gb|ESU16497.1| hypothetical protein FGSG_11627 [Fusarium graminearum PH-1]	0.000769445	TGGGK(1)SGGK(1)ASGSK	10	-0.64492	106.14	nuclear	1		molecular_function;binding;heterocyclic compound binding;organic cyclic compound binding;nucleic acid binding;DNA binding;	chromosome;cell;cellular_component;intracellular;protein complex;intracellular non-membrane-bounded organelle;organelle;DNA bending complex;protein-DNA complex;non-membrane-bounded organelle;macromolecular complex;intracellular organelle part;cell part;chromosomal part;intracellular organelle;intracellular part;organelle part;chromatin;DNA packaging complex;nucleosome;membrane-bounded organelle;i…				IPR009072;IPR007125;IPR002119;	Histone-fold;Histone core;Histone H2A;
758192781	>gi|758192781|ref|XP_011318768.1| hypothetical protein FGSG_09866 [Fusarium graminearum PH-1];>gi|558866423|gb|ESU16506.1| hypothetical protein FGSG_09866 [Fusarium graminearum PH-1]	0.0248523	TAPK(1)SDNVYLK	19	-0.0031057	50.149	cytosol	1				K02883	RP-L18e:large subunit ribosomal protein L18e;	Ribosome - Fusarium graminearum ;	IPR021132;IPR021131;	"Ribosomal protein L18e, conserved site";Ribosomal protein L18e/L15P;
758192789	>gi|758192789|ref|XP_011318772.1| hypothetical protein FGSG_09870 [Fusarium graminearum PH-1];>gi|558866427|gb|ESU16510.1| hypothetical protein FGSG_09870 [Fusarium graminearum PH-1]	0.00817139	LWNTLGDCK(1)YTITDK	139	0.89551	50.04	cytosol,nuclear	1		molecular_function;binding;protein binding;					IPR001680;IPR019775;IPR017986;IPR020472;IPR015943;	WD40 repeat;"WD40 repeat, conserved site";WD40-repeat-containing domain;G-protein beta WD-40 repeat;WD40/YVTN repeat-like-containing domain;
758192789	>gi|758192789|ref|XP_011318772.1| hypothetical protein FGSG_09870 [Fusarium graminearum PH-1];>gi|558866427|gb|ESU16510.1| hypothetical protein FGSG_09870 [Fusarium graminearum PH-1]	0.00228905	YTITDK(1)GHTEWASCVR	145	-0.0072582	71.08	cytosol,nuclear	1		molecular_function;binding;protein binding;					IPR001680;IPR019775;IPR017986;IPR020472;IPR015943;	WD40 repeat;"WD40 repeat, conserved site";WD40-repeat-containing domain;G-protein beta WD-40 repeat;WD40/YVTN repeat-like-containing domain;
758192797	>gi|758192797|ref|XP_011318776.1| 60S ribosomal protein L19 [Fusarium graminearum PH-1];>gi|558866431|gb|ESU16514.1| 60S ribosomal protein L19 [Fusarium graminearum PH-1]	0.00138637	IDK(1)HLYHELYHSSK	117	-0.34072	78.902	mitochondria	1	gene expression;organic substance biosynthetic process;biosynthetic process;macromolecule biosynthetic process;cellular macromolecule metabolic process;cellular process;biological_process;cellular macromolecule biosynthetic process;metabolic process;organic substance metabolic process;cellular biosynthetic process;cellular protein metabolic process;macromolecule metabolic process;cellular metabol…	molecular_function;structural molecule activity;structural constituent of ribosome;	cell part;cell;cellular_component;intracellular;cytoplasmic part;cytoplasm;intracellular non-membrane-bounded organelle;organelle;macromolecular complex;non-membrane-bounded organelle;ribonucleoprotein complex;intracellular organelle;intracellular part;ribosome;				IPR023638;IPR000196;IPR027547;IPR015972;IPR015974;	Ribosomal protein L19/L19e conserved site;Ribosomal protein L19/L19e domain;Ribosomal protein L19/L19e;"Ribosomal protein L19/L19e, domain 1";"Ribosomal protein L19/L19e, domain 3";
758192797	>gi|758192797|ref|XP_011318776.1| 60S ribosomal protein L19 [Fusarium graminearum PH-1];>gi|558866431|gb|ESU16514.1| 60S ribosomal protein L19 [Fusarium graminearum PH-1]	0.0223615	K(1)LISDGLIIR	43	-0.39246	57.532	mitochondria	1	gene expression;organic substance biosynthetic process;biosynthetic process;macromolecule biosynthetic process;cellular macromolecule metabolic process;cellular process;biological_process;cellular macromolecule biosynthetic process;metabolic process;organic substance metabolic process;cellular biosynthetic process;cellular protein metabolic process;macromolecule metabolic process;cellular metabol…	molecular_function;structural molecule activity;structural constituent of ribosome;	cell part;cell;cellular_component;intracellular;cytoplasmic part;cytoplasm;intracellular non-membrane-bounded organelle;organelle;macromolecular complex;non-membrane-bounded organelle;ribonucleoprotein complex;intracellular organelle;intracellular part;ribosome;				IPR023638;IPR000196;IPR027547;IPR015972;IPR015974;	Ribosomal protein L19/L19e conserved site;Ribosomal protein L19/L19e domain;Ribosomal protein L19/L19e;"Ribosomal protein L19/L19e, domain 1";"Ribosomal protein L19/L19e, domain 3";
758192799	>gi|758192799|ref|XP_011318777.1| hypothetical protein FGSG_13665 [Fusarium graminearum PH-1];>gi|558866432|gb|ESU16515.1| hypothetical protein FGSG_13665 [Fusarium graminearum PH-1]	0.00347688	TSFDQK(1)VR	13	0.33032	78.516	cytosol	1							IPR021133;IPR016024;IPR011989;IPR019399;	"HEAT, type 2";Armadillo-type fold;Armadillo-like helical;Parkin co-regulated protein;
758192811	>gi|758192811|ref|XP_011318783.1| hypothetical protein FGSG_09879 [Fusarium graminearum PH-1];>gi|558866438|gb|ESU16521.1| hypothetical protein FGSG_09879 [Fusarium graminearum PH-1]	0.000151615	DNYYIK(1)LEEER	50	-1.8013	90.793	extracellular	1				K02269	COX7:cytochrome c oxidase subunit 7;COX7:cytochrome c oxidase subunit 7;	Metabolic pathways - Fusarium graminearum ;Oxidative phosphorylation - Fusarium graminearum ;
758192847	>gi|758192847|ref|XP_011318801.1| neutral trehalase [Fusarium graminearum PH-1];>gi|558866456|gb|ESU16539.1| neutral trehalase [Fusarium graminearum PH-1]	0.0262028	HEPDAK(1)EFLR	355	-0.69061	48.284	cytosol,nuclear	1	biological_process;oligosaccharide metabolic process;cellular carbohydrate metabolic process;single-organism carbohydrate metabolic process;carbohydrate metabolic process;cellular process;metabolic process;disaccharide metabolic process;organic substance metabolic process;cellular metabolic process;primary metabolic process;trehalose metabolic process;	molecular_function;hydrolase activity;hydrolase activity, acting on glycosyl bonds;trehalase activity;catalytic activity;hydrolase activity, hydrolyzing O-glycosyl compounds;alpha,alpha-trehalase activity;		K01194	E3.2.1.28:alpha,alpha-trehalase [EC:3.2.1.28];E3.2.1.28:alpha,alpha-trehalase [EC:3.2.1.28];	Metabolic pathways - Fusarium graminearum ;Starch and sucrose metabolism - Fusarium graminearum ;	IPR008928;IPR001661;IPR018232;IPR011120;	Six-hairpin glycosidase-like;"Glycoside hydrolase, family 37";"Glycoside hydrolase, family 37, conserved site";Neutral trehalase Ca2+ binding;
758192847	>gi|758192847|ref|XP_011318801.1| neutral trehalase [Fusarium graminearum PH-1];>gi|558866456|gb|ESU16539.1| neutral trehalase [Fusarium graminearum PH-1]	0.000226867	K(1)HNTTFEDFVR	414	-0.87005	72.531	cytosol,nuclear	1	biological_process;oligosaccharide metabolic process;cellular carbohydrate metabolic process;single-organism carbohydrate metabolic process;carbohydrate metabolic process;cellular process;metabolic process;disaccharide metabolic process;organic substance metabolic process;cellular metabolic process;primary metabolic process;trehalose metabolic process;	molecular_function;hydrolase activity;hydrolase activity, acting on glycosyl bonds;trehalase activity;catalytic activity;hydrolase activity, hydrolyzing O-glycosyl compounds;alpha,alpha-trehalase activity;		K01194	E3.2.1.28:alpha,alpha-trehalase [EC:3.2.1.28];E3.2.1.28:alpha,alpha-trehalase [EC:3.2.1.28];	Metabolic pathways - Fusarium graminearum ;Starch and sucrose metabolism - Fusarium graminearum ;	IPR008928;IPR001661;IPR018232;IPR011120;	Six-hairpin glycosidase-like;"Glycoside hydrolase, family 37";"Glycoside hydrolase, family 37, conserved site";Neutral trehalase Ca2+ binding;
758192891	>gi|758192891|ref|XP_011318823.1| hypothetical protein FGSG_09917 [Fusarium graminearum PH-1];>gi|558866478|gb|ESU16561.1| hypothetical protein FGSG_09917 [Fusarium graminearum PH-1]	0.0127049	ALTPAK(1)VVSR	679	0.58068	59.84	nuclear	1				K01115	PLD1_2:phospholipase D1/2 [EC:3.1.4.4];PLD1_2:phospholipase D1/2 [EC:3.1.4.4];PLD1_2:phospholipase D1/2 [EC:3.1.4.4];PLD1_2:phospholipase D1/2 [EC:3.1.4.4];PLD1_2:phospholipase D1/2 [EC:3.1.4.4];	Metabolic pathways - Fusarium graminearum ;Biosynthesis of secondary metabolites - Fusarium graminearum ;Glycerophospholipid metabolism - Fusarium graminearum ;Endocytosis - Fusarium graminearum ;Ether lipid metabolism - Fusarium graminearum ;	IPR001683;IPR001736;IPR025202;	Phox homologous domain;Phospholipase D/Transphosphatidylase;Phospholipase D-like domain;
758192891	>gi|758192891|ref|XP_011318823.1| hypothetical protein FGSG_09917 [Fusarium graminearum PH-1];>gi|558866478|gb|ESU16561.1| hypothetical protein FGSG_09917 [Fusarium graminearum PH-1]	0.0120076	YK(1)FAINNEK	482	-0.46227	57.347	nuclear	1				K01115	PLD1_2:phospholipase D1/2 [EC:3.1.4.4];PLD1_2:phospholipase D1/2 [EC:3.1.4.4];PLD1_2:phospholipase D1/2 [EC:3.1.4.4];PLD1_2:phospholipase D1/2 [EC:3.1.4.4];PLD1_2:phospholipase D1/2 [EC:3.1.4.4];	Metabolic pathways - Fusarium graminearum ;Biosynthesis of secondary metabolites - Fusarium graminearum ;Glycerophospholipid metabolism - Fusarium graminearum ;Endocytosis - Fusarium graminearum ;Ether lipid metabolism - Fusarium graminearum ;	IPR001683;IPR001736;IPR025202;	Phox homologous domain;Phospholipase D/Transphosphatidylase;Phospholipase D-like domain;
758192968	>gi|758192968|ref|XP_011318861.1| vacuolar transporter chaperone 1 [Fusarium graminearum PH-1];>gi|558866516|gb|ESU16599.1| vacuolar transporter chaperone 1 [Fusarium graminearum PH-1]	0.00278091	VEPK(1)VFFANER	24	-0.31412	63.091	plasma membrane	1							IPR003807;	Domain of unknown function DUF202;
758192984	>gi|758192984|ref|XP_011318869.1| hypothetical protein FGSG_09960 [Fusarium graminearum PH-1];>gi|558866524|gb|ESU16607.1| hypothetical protein FGSG_09960 [Fusarium graminearum PH-1]	0.000827618	SIAQPK(1)PNFDR	481	0.54089	81.525	plasma membrane	1	biological_process;metabolic process;single-organism metabolic process;oxidation-reduction process;	molecular_function;catalytic activity;oxidoreductase activity;		K17819	carD:beta-apo-4'-carotenal oxygenase [EC:1.2.1.82];carD:beta-apo-4'-carotenal oxygenase [EC:1.2.1.82];	Metabolic pathways - Fusarium graminearum ;Carotenoid biosynthesis - Fusarium graminearum ;	IPR016161;IPR016162;IPR016163;IPR015590;	Aldehyde/histidinol dehydrogenase;Aldehyde dehydrogenase N-terminal domain;"Aldehyde dehydrogenase, C-terminal";Aldehyde dehydrogenase domain;
758193000	>gi|758193000|ref|XP_011318877.1| hypothetical protein FGSG_09966 [Fusarium graminearum PH-1];>gi|558866532|gb|ESU16615.1| hypothetical protein FGSG_09966 [Fusarium graminearum PH-1]	0.0148732	K(1)YIIEYVTCK	256	-0.7328	46.844	nuclear	1	gene expression;organic substance biosynthetic process;biosynthetic process;cellular process;macromolecule biosynthetic process;cellular macromolecule metabolic process;translation;biological_process;cellular macromolecule biosynthetic process;metabolic process;organic substance metabolic process;cellular protein metabolic process;cellular biosynthetic process;cellular metabolic process;macromole…	molecular_function;binding;heterocyclic compound binding;RNA binding;organic cyclic compound binding;nucleic acid binding;translation factor activity, nucleic acid binding;translation initiation factor activity;		K03238	EIF2S2:translation initiation factor 2 subunit 2;	RNA transport - Fusarium graminearum ;	IPR002735;IPR016190;IPR016189;	Translation initiation factor IF2/IF5;"Translation initiation factor IF2/IF5, zinc-binding";"Translation initiation factor IF2/IF5, N-terminal";
[truncated: 50 more rows]
