# Supplementary material for: Systematic analysis of the lysine acetylome in Fusarium graminearum
Source: BMC Genomics. 2016 Dec 13;17:1019. doi: 10.1186/s12864-016-3361-3 (PMC5153868; doi:10.1186/s12864-016-3361-3)
Supplement: Additional file 3: Table S2. — A GO-based enrichment analysis of the acetylated proteins in terms of biological process. (XLS 94 kb) [file 12864_2016_3361_MOESM3_ESM.xls]

## Sheet: Regulated
Table S2. A GO-based enrichment analysis of the acetylated proteins in terms of biological process.
GO Terms	Mapping	Background	All mapping	All background	Fold enrichment	Fisher' exact Test P value	Benjamini	Protein IDs
translation	150	1936	1164	37256	2.47987	2.2e-16	1.87234e-15	758190776;758193403;758192781;758206274;758197255;758188369;758193639;758204517;758190866;758210000;758193114;758209372;758195068;758191190;758208848;758206422;758208666;758207796;758195286;758205171;758194870;758189892;758209728;758189084;758195632;758209468;758188922;758193000;758208540;758192797;758188789;758210168;758187891;758192303;758208466;758187883;758193016;758209466
generation of precursor metabolites and energy	58	255	1164	37256	7.27999	2.2e-16	1.87234e-15	758210271;758211668;758208332;758209904;758211262;758189689;758204169;758192718;758189515;758198592;758187587
glycolysis	52	178	1164	37256	9.35032	2.2e-16	1.87234e-15	758210271;758208332;758204169;758192718;758189515;758198592;758187587
intracellular protein transport	66	503	1164	37256	4.19971	2.2e-16	1.87234e-15	758211486;758203643;758190778;758191498;758194994;758194789;758188773;758206296;758205145;758188964;758191202;758209854
intracellular transport	72	577	1164	37256	3.99393	2.2e-16	1.87234e-15	758211486;758203643;758190778;758191498;758194994;758194789;758188773;758206296;758198317;758193074;758205145;758188964;758191202;758209854
cellular macromolecule localization	66	561	1164	37256	3.76551	2.2e-16	1.87234e-15	758211486;758203643;758190778;758191498;758194994;758194789;758188773;758206296;758205145;758188964;758191202;758209854
single-organism carbohydrate metabolic process	83	498	1164	37256	5.33448	2.2e-16	1.87234e-15	758210271;758211668;758208332;758188992;758195268;758205105;758189360;758208628;758204169;758209292;758192718;758189515;758198592;758197793;758192847;758187587
single-organism carbohydrate catabolic process	58	226	1164	37256	8.21415	2.2e-16	1.87234e-15	758210271;758208332;758188992;758195268;758204169;758192718;758189515;758198592;758192847;758187587
cellular protein localization	66	561	1164	37256	3.76551	2.2e-16	1.87234e-15	758211486;758203643;758190778;758191498;758194994;758194789;758188773;758206296;758205145;758188964;758191202;758209854
glucose catabolic process	57	224	1164	37256	8.14461	2.2e-16	1.87234e-15	758210271;758208332;758188992;758195268;758204169;758192718;758189515;758198592;758187587
glucose metabolic process	68	282	1164	37256	7.71797	2.2e-16	1.87234e-15	758210271;758208332;758188992;758195268;758205105;758189360;758204169;758192718;758189515;758198592;758187587
protein localization	78	666	1164	37256	3.74855	2.2e-16	1.87234e-15	758211486;758203643;758197667;758190778;758191498;758194994;758194789;758188773;758206296;758203251;758205145;758188964;758191202;758204887;758209854
protein transport	78	612	1164	37256	4.07931	2.2e-16	1.87234e-15	758211486;758203643;758197667;758190778;758191498;758194994;758194789;758188773;758206296;758203251;758205145;758188964;758191202;758204887;758209854
macromolecule localization	78	696	1164	37256	3.58698	2.2e-16	1.87234e-15	758211486;758203643;758197667;758190778;758191498;758194994;758194789;758188773;758206296;758203251;758205145;758188964;758191202;758204887;758209854
hexose metabolic process	71	334	1164	37256	6.80386	2.2e-16	1.87234e-15	758210271;758208332;758188992;758195268;758205105;758189360;758208628;758204169;758209292;758192718;758189515;758198592;758197793;758187587
hexose catabolic process	57	224	1164	37256	8.14461	2.2e-16	1.87234e-15	758210271;758208332;758188992;758195268;758204169;758192718;758189515;758198592;758187587
establishment of protein localization	78	612	1164	37256	4.07931	2.2e-16	1.87234e-15	758211486;758203643;758197667;758190778;758191498;758194994;758194789;758188773;758206296;758203251;758205145;758188964;758191202;758204887;758209854
monosaccharide metabolic process	71	372	1164	37256	6.10884	2.2e-16	1.87234e-15	758210271;758208332;758188992;758195268;758205105;758189360;758208628;758204169;758209292;758192718;758189515;758198592;758197793;758187587
carbohydrate catabolic process	59	268	1164	37256	7.04629	2.2e-16	1.87234e-15	758210271;758211668;758208332;758188992;758195268;758204169;758192718;758189515;758198592;758192847;758187587
monosaccharide catabolic process	57	224	1164	37256	8.14461	2.2e-16	1.87234e-15	758210271;758208332;758188992;758195268;758204169;758192718;758189515;758198592;758187587
organic substance transport	78	818	1164	37256	3.052	2.2e-16	1.87234e-15	758211486;758203643;758197667;758190778;758191498;758194994;758194789;758188773;758206296;758203251;758205145;758188964;758191202;758204887;758209854
cellular localization	72	670	1164	37256	3.43954	2.2e-16	1.87234e-15	758211486;758203643;758190778;758191498;758194994;758194789;758188773;758206296;758198317;758193074;758205145;758188964;758191202;758209854
establishment of localization in cell	72	608	1164	37256	3.79029	2.2e-16	1.87234e-15	758211486;758203643;758190778;758191498;758194994;758194789;758188773;758206296;758198317;758193074;758205145;758188964;758191202;758209854
carbohydrate metabolic process	169	2912	1164	37256	1.85754	8.536e-15	7.11333e-14	758210271;758211668;758208332;758188992;758204597;758195268;758197862;758205105;257739944;758189360;758208628;758189689;758204169;758189368;758209292;758192718;758191688;758212425;758187337;758192117;758210221;758200560;758189515;758198592;758191030;758197793;758199629;758211856;758192847;758201704;758187587
protein metabolic process	255	5253	1164	37256	1.55373	4.494e-13	3.5952e-12	758190776;758211858;758209238;758189182;758204611;758193403;758192781;758206274;758206602;758197255;758188369;758187717;758187729;758208778;758193639;758196171;758204517;758190866;758210000;758193114;758209372;758195068;758212808;758191190;758208848;758206830;758206422;758202802;758208666;758190098;758207796;758208184;758195286;758205171;758194870;758189892;758209728;758203325;758204930;758189084…
vesicle-mediated transport	40	340	1164	37256	3.76551	3.42e-12	2.68235e-11	758203643;758190778;758194994;758191202
cellular carbohydrate metabolic process	28	192	1164	37256	4.66767	7.283e-11	5.4966e-10	758211668;758204597;758189689;758192847
organic substance catabolic process	88	1327	1164	37256	2.12254	9.582e-11	7.09778e-10	758210271;758211668;85541639;758208332;758188992;758189182;758204611;758206602;758197667;758195268;758187729;758189697;758204169;758192718;758190098;758204930;758208284;758203251;758189515;758198592;758206737;758188964;758187719;758192847;758187587
catabolic process	88	1359	1164	37256	2.07256	2.979e-10	2.16655e-09	758210271;758211668;85541639;758208332;758188992;758189182;758204611;758206602;758197667;758195268;758187729;758189697;758204169;758192718;758190098;758204930;758208284;758203251;758189515;758198592;758206737;758188964;758187719;758192847;758187587
cellular protein metabolic process	204	4223	1164	37256	1.54615	3.26e-10	2.32857e-09	758190776;758211858;758209238;758193403;758192781;758206274;758197255;758188369;758187717;758187729;758193639;758196171;758204517;758190866;758210000;758193114;758209372;758195068;758191190;758208848;758206422;758202802;758208666;758207796;758195286;758205171;758194870;758189892;758209728;758204930;758189084;758195632;758198289;758209468;758188922;758193000;758189483;758188043;758208540;758205385…
S-adenosylmethionine metabolic process	10	20	1164	37256	16.0034	3.363e-09	2.242e-08	758187413
S-adenosylmethionine biosynthetic process	10	20	1164	37256	16.0034	3.363e-09	2.242e-08	758187413
cyanate metabolic process	10	20	1164	37256	16.0034	3.363e-09	2.242e-08	758210122
organic acid metabolic process	120	2195	1164	37256	1.74981	4.381e-09	2.87279e-08	758187413;758210122;758194916;758202954;758205175;758193403;758197255;227476872;758207804;758206660;758191100;758187197;758193359;758208666;758204717;758207796;758202952;758204603;758196117;295420489;758192117;758206469;758211882
arginyl-tRNA aminoacylation	13	44	1164	37256	9.45658	6.784e-09	4.37677e-08	758207796
small molecule metabolic process	168	3491	1164	37256	1.54029	2.817e-08	1.78857e-07	85541639;758187413;758202598;758210122;758194916;758188992;758202954;758205175;758193403;758197667;758197255;758211804;758195268;227476872;758207804;758189697;758206660;758203631;758191100;758187197;758193359;758208666;758204717;758207796;758193541;758209039;758202952;758204603;758196117;295420489;758208284;758192117;758208858;758203251;758206737;82592916;758188964;758202670;758206469;758211882
valyl-tRNA aminoacylation	9	18	1164	37256	16.0034	2.916e-08	1.8225e-07	758208666
carboxylic acid biosynthetic process	46	620	1164	37256	2.3747	2.463e-07	1.47045e-06	758187413;758202954;227476872;758207804;758191100;758193359;758204717;758202952;758204603;295420489;758206469;758211882
organic acid biosynthetic process	46	620	1164	37256	2.3747	2.463e-07	1.47045e-06	758187413;758202954;227476872;758207804;758191100;758193359;758204717;758202952;758204603;295420489;758206469;758211882
fatty acid biosynthetic process	16	99	1164	37256	5.17283	4.421e-07	2.60059e-06	758202954;758207804;758202952
carboxylic acid metabolic process	110	2157	1164	37256	1.63225	7.706e-07	4.46725e-06	758187413;758194916;758202954;758205175;758193403;758197255;227476872;758207804;758206660;758191100;758187197;758193359;758208666;758204717;758207796;758202952;758204603;758196117;295420489;758192117;758206469;758211882
monocarboxylic acid biosynthetic process	16	106	1164	37256	4.83123	1.086e-06	6.18028e-06	758202954;758207804;758202952
oxoacid metabolic process	110	2165	1164	37256	1.62622	1.097e-06	6.18028e-06	758187413;758194916;758202954;758205175;758193403;758197255;227476872;758207804;758206660;758191100;758187197;758193359;758208666;758204717;758207796;758202952;758204603;758196117;295420489;758192117;758206469;758211882
hexose biosynthetic process	11	50	1164	37256	7.04151	2.79e-06	1.488e-05	758204169;758209292
disaccharide metabolic process	11	50	1164	37256	7.04151	2.79e-06	1.488e-05	758192847
trehalose metabolic process	11	50	1164	37256	7.04151	2.79e-06	1.488e-05	758192847
monosaccharide biosynthetic process	11	50	1164	37256	7.04151	2.79e-06	1.488e-05	758204169;758209292
small molecule biosynthetic process	48	726	1164	37256	2.11616	3.874e-06	1.98667e-05	758187413;758202954;758211804;227476872;758207804;758191100;758193359;758204717;758202952;758204603;295420489;758206469;758211882
single-organism biosynthetic process	48	728	1164	37256	2.11034	4.008e-06	2.02937e-05	758187413;758202954;758211804;227476872;758207804;758191100;758193359;758204717;758202952;758204603;295420489;758206469;758211882
lipid biosynthetic process	24	252	1164	37256	3.04827	5.012e-06	2.506e-05	758202954;758201341;758212671;758207804;758193106;758202952;758203579
oligosaccharide metabolic process	11	54	1164	37256	6.51992	5.804e-06	2.86617e-05	758192847
gluconeogenesis	10	46	1164	37256	6.95802	1.063e-05	5.12289e-05	758204169
response to oxidative stress	26	307	1164	37256	2.71068	1.46e-05	6.95238e-05	758192480;758204848;758206145;758198919
carbohydrate biosynthetic process	12	74	1164	37256	5.1903	1.809e-05	8.51294e-05	758211668;758204169;758209292
single-organism metabolic process	442	11998	1164	37256	1.17912	2.908e-05	0.000135256	758211668;85541639;758201624;758187413;758202598;758210122;758209904;758194916;758200143;758188992;758202954;758193733;758205175;758211262;758193403;758201341;758187245;758212485;758197667;758212671;758197255;758211804;758195268;758199325;758205105;758206556;227476872;758207804;758189360;758189697;758206660;758193106;758189689;758203631;758204663;758191100;758212705;758187197;758211151;758203077;…
fatty acid metabolic process	16	145	1164	37256	3.53179	5.156e-05	0.000237057	758202954;758207804;758202952
amino acid activation	48	811	1164	37256	1.89436	5.666e-05	0.000254652	758193403;758197255;758208666;758207796
tRNA aminoacylation	48	811	1164	37256	1.89436	5.666e-05	0.000254652	758193403;758197255;758208666;758207796
purine nucleoside biosynthetic process	16	150	1164	37256	3.41407	7.617e-05	0.000331174	758187413;758189697;758208858
purine ribonucleoside biosynthetic process	16	150	1164	37256	3.41407	7.617e-05	0.000331174	758187413;758189697;758208858
purine-containing compound biosynthetic process	21	250	1164	37256	2.68858	0.0001286	0.000551064	758187413;758189697;758208858;758202670
monocarboxylic acid metabolic process	17	175	1164	37256	3.10924	0.0001295	0.000551064	758202954;758207804;758187197;758202952
nucleoside salvage	5	10	1164	37256	16.0034	0.0001706	0.000703505	758208858
one-carbon metabolic process	5	10	1164	37256	16.0034	0.0001706	0.000703505	758203631
purine ribonucleoside salvage	5	10	1164	37256	16.0034	0.0001706	0.000703505	758208858
cellular amino acid metabolic process	89	1884	1164	37256	1.512	0.0001746	0.000712653	758187413;758194916;758205175;758193403;758197255;227476872;758206660;758191100;758193359;758208666;758204717;758207796;758204603;758196117;295420489;758206469;758211882
tRNA aminoacylation for protein translation	43	737	1164	37256	1.86743	0.0002296	0.000927677	758193403;758197255;758208666;758207796
translational elongation	8	42	1164	37256	6.09655	0.0002943	0.00116554	758210000;758195068;758209468
ribonucleoside biosynthetic process	16	172	1164	37256	2.97738	0.0003465	0.00132	758187413;758189697;758208858
nucleoside biosynthetic process	16	172	1164	37256	2.97738	0.0003465	0.00132	758187413;758189697;758208858
glycosyl compound biosynthetic process	16	172	1164	37256	2.97738	0.0003465	0.00132	758187413;758189697;758208858
sulfur compound biosynthetic process	14	144	1164	37256	3.11178	0.0006058	0.00226467	758187413;295420489;758206469
organonitrogen compound metabolic process	146	3536	1164	37256	1.32155	0.0006515	0.00241296	758189545;85541639;758187413;758202598;758210122;758194916;758188992;758205175;758193403;758197667;758197255;758211804;758195268;227476872;758189697;758206660;758191100;758193359;758208666;758204717;758207796;758193355;758209039;758204603;758196117;295420489;758208858;758203251;758206737;758188964;758202670;758206469;758211882
purine ribonucleoside metabolic process	35	588	1164	37256	1.90517	0.0006911	0.00251309	85541639;758187413;758197667;758189697;758209039;758208858;758203251;758206737;758188964
purine nucleoside metabolic process	35	588	1164	37256	1.90517	0.0006911	0.00251309	85541639;758187413;758197667;758189697;758209039;758208858;758203251;758206737;758188964
purine-containing compound metabolic process	40	714	1164	37256	1.7931	0.0009778	0.00343088	85541639;758187413;758197667;758189697;758209039;758208858;758203251;758206737;758188964;758202670
ncRNA metabolic process	51	988	1164	37256	1.65218	0.001072	0.00372069	758202344;758193403;758197255;758208666;758207796
ribonucleoside metabolic process	35	612	1164	37256	1.83046	0.001372	0.00465085	85541639;758187413;758197667;758189697;758209039;758208858;758203251;758206737;758188964
fructose 2,6-bisphosphate metabolic process	6	28	1164	37256	6.85862	0.001588	0.00533782	758197793
sulfur compound metabolic process	19	259	1164	37256	2.34799	0.001677	0.00559	758187413;758194916;295420489;758206469;758212036
purine-containing compound salvage	5	18	1164	37256	8.8908	0.002037	0.00667869	758208858
chloride transport	8	58	1164	37256	4.41474	0.00213	0.00692683	758203491
tRNA metabolic process	48	951	1164	37256	1.61549	0.002333	0.00752581	758193403;758197255;758208666;758207796
cellular amino acid biosynthetic process	30	512	1164	37256	1.8754	0.002853	0.00884651	758187413;227476872;758191100;758193359;758204717;758204603;295420489;758206469;758211882
tryptophanyl-tRNA aminoacylation	5	20	1164	37256	8.00172	0.003069	0.00944308	758193403
L-serine metabolic process	7	50	1164	37256	4.48096	0.004498	0.0137344	758205175;758196117;295420489
cellular lipid metabolic process	26	441	1164	37256	1.88703	0.00517	0.0156667	758202954;758212671;758207804;758193106;758202952;758212036
pentose-phosphate shunt	5	26	1164	37256	6.15517	0.008165	0.0234964	758188992;758195268
NADPH regeneration	5	26	1164	37256	6.15517	0.008165	0.0234964	758188992;758195268
protein folding	24	414	1164	37256	1.85547	0.009455	0.0268	758209238;758187717;758202802;758198289;758189483;758188215;758191006
metabolic process	971	29973	1164	37256	1.03689	0.009514	0.0268	758190776;758210271;758189545;758187579;758211668;85541639;758208332;758201624;758187413;758202598;758210122;758209904;758194916;758202344;758211858;758200143;758188992;758209238;758202954;758193733;758196507;758205175;758209210;758211262;758189182;758204611;758193403;758192781;758189222;758203353;758201341;758206274;758187245;758206602;758192891;758212485;758197667;758212671;758197255;758204597;…
arginine biosynthetic process	6	44	1164	37256	4.36457	0.01165	0.0323611	227476872;758204717
cellular metabolic compound salvage	5	30	1164	37256	5.33448	0.01357	0.0372517	758208858
nucleocytoplasmic transport	7	63	1164	37256	3.55632	0.01369	0.0372517	758188964
nuclear transport	7	63	1164	37256	3.55632	0.01369	0.0372517	758188964
cytoplasmic transport	13	180	1164	37256	2.31161	0.01454	0.0385166	758190778;758188964;758209854
pathogenesis	4	18	1164	37256	7.11264	0.01744	0.0458947	758210768
arginine metabolic process	6	50	1164	37256	3.84082	0.01952	0.0510327	227476872;758204717
translational initiation	8	94	1164	37256	2.72399	0.02787	0.0719226	758209372;758193000;758208540
pyridine-containing compound metabolic process	7	75	1164	37256	2.98731	0.02975	0.075175	758188992;758211804;758195268
multi-organism process	4	22	1164	37256	5.81943	0.03002	0.075175	758210768
ER to Golgi vesicle-mediated transport	5	38	1164	37256	4.21143	0.03007	0.075175	758190778
NADP metabolic process	5	38	1164	37256	4.21143	0.03007	0.075175	758188992;758195268
nucleoside metabolic process	35	751	1164	37256	1.49167	0.03307	0.0816543	85541639;758187413;758197667;758189697;758209039;758208858;758203251;758206737;758188964
glycosyl compound metabolic process	35	751	1164	37256	1.49167	0.03307	0.0816543	85541639;758187413;758197667;758189697;758209039;758208858;758203251;758206737;758188964
glycine metabolic process	6	59	1164	37256	3.25494	0.03679	0.0902822	758205175;758196117
nucleobase-containing small molecule metabolic process	49	1140	1164	37256	1.37573	0.03742	0.0912683	85541639;758187413;758202598;758188992;758197667;758195268;758189697;758209039;758208858;758203251;758206737;82592916;758188964;758202670
organonitrogen compound biosynthetic process	53	1261	1164	37256	1.34525	0.04732	0.114024	758189545;758187413;758202598;758211804;227476872;758189697;758191100;758193359;758204717;758193355;758204603;295420489;758208858;758202670;758206469;758211882
organic substance metabolic process	602	18219	1164	37256	1.05758	0.05648	0.132894	758190776;758210271;758189545;758211668;85541639;758208332;758187413;758202598;758210122;758194916;758202344;758211858;758188992;758209238;758202954;758205175;758189182;758204611;758193403;758192781;758203353;758201341;758206274;758206602;758197667;758212671;758197255;758204597;758211804;758195268;758188369;758187717;758199325;758187729;758208778;758193639;758197862;758196171;758188513;758204517;…
cellular modified amino acid biosynthetic process	10	154	1164	37256	2.07837	0.06044	0.14138	758187413
oxidation-reduction process	285	8353	1164	37256	1.09206	0.1003	0.226667	758211668;758201624;758209904;758200143;758188992;758202954;758193733;758211262;758187245;758212485;758211804;758195268;758199325;758205105;758206556;758189360;758189689;758204663;758212705;758211151;758203077;758192984;758193359;758191228;758210275;758199617;758192480;758193541;758210290;758204848;758200414;758188689;758199389;758190910;758188573;758192117;758206145;758211760;758196741;758195989…
carbohydrate derivative biosynthetic process	19	399	1164	37256	1.52414	0.1105	0.245556	758187413;257739944;758189697;758193355;758208858
branched-chain amino acid biosynthetic process	4	38	1164	37256	3.36914	0.1146	0.25326	758191100;758193359
microtubule-based process	23	498	1164	37256	1.47823	0.117	0.253838	85541639
RNA splicing, via transesterification reactions with bulged = adenosine as nucleophile	3	19	1164	37256	5.05372	0.1174	0.253838	758192185
RNA splicing, via transesterification reactions	3	19	1164	37256	5.05372	0.1174	0.253838	758192185
mRNA splicing, via spliceosome	3	19	1164	37256	5.05372	0.1174	0.253838	758192185
serine family amino acid metabolic process	7	96	1164	37256	2.33383	0.1276	0.273583	758205175;758196117;295420489
sulfate assimilation	3	20	1164	37256	4.80103	0.1279	0.273583	758194916
primary metabolic process	568	17349	1164	37256	1.04789	0.1354	0.285684	758190776;758210271;758211668;85541639;758208332;758187413;758202598;758209904;758194916;758202344;758211858;758188992;758209238;758202954;758205175;758211262;758189182;758204611;758193403;758192781;758203353;758201341;758206274;758206602;758197667;758212671;758197255;758204597;758195268;758188369;758187717;758187729;758208778;758193639;758197862;758196171;758188513;758204517;758205105;758190866;…
nicotinamide nucleotide metabolic process	5	65	1164	37256	2.46207	0.1451	0.303874	758188992;758195268
pyridine nucleotide metabolic process	5	67	1164	37256	2.38857	0.1568	0.326632	758188992;758195268
branched-chain amino acid metabolic process	4	44	1164	37256	2.90972	0.1576	0.326632	758191100;758193359
carbohydrate derivative metabolic process	44	1124	1164	37256	1.25294	0.1636	0.33732	85541639;758187413;758197667;257739944;758189697;758193355;758209039;758208858;758203251;758206737;758188964;758197793
energy derivation by oxidation of organic compounds	5	69	1164	37256	2.31934	0.1689	0.339804	758211668;758209904;758211262;758189689
energy reserve metabolic process	2	6	1164	37256	10.669	0.1733	0.339804	758211668
pyridoxine metabolic process	2	6	1164	37256	10.669	0.1733	0.339804	758211804
pyridoxine biosynthetic process	2	6	1164	37256	10.669	0.1733	0.339804	758211804
mannose metabolic process	2	6	1164	37256	10.669	0.1733	0.339804	758208628;758209292
rRNA modification	2	6	1164	37256	10.669	0.1733	0.339804	758202344
glycogen metabolic process	2	6	1164	37256	10.669	0.1733	0.339804	758211668
vitamin B6 metabolic process	2	6	1164	37256	10.669	0.1733	0.339804	758211804
vitamin B6 biosynthetic process	2	6	1164	37256	10.669	0.1733	0.339804	758211804
Golgi vesicle transport	5	70	1164	37256	2.28621	0.175	0.341463	758190778
sulfur amino acid biosynthetic process	4	51	1164	37256	2.51034	0.2128	0.407273	295420489;758206469
'de novo' pyrimidine nucleobase biosynthetic process	3	28	1164	37256	3.42931	0.2172	0.410566	758202598
coenzyme metabolic process	16	354	1164	37256	1.44664	0.2176	0.410566	758187413;758188992;758195268;758187197
phosphatidylinositol phosphorylation	4	52	1164	37256	2.46207	0.221	0.411163	758212036
lipid phosphorylation	4	52	1164	37256	2.46207	0.221	0.411163	758212036
aspartate family amino acid biosynthetic process	4	52	1164	37256	2.46207	0.221	0.411163	758204603;758206469
glutamine family amino acid biosynthetic process	6	96	1164	37256	2.00043	0.2287	0.417717	227476872;758204717
pyrimidine nucleobase biosynthetic process	3	30	1164	37256	3.20069	0.2405	0.430132	758202598
pyrimidine nucleobase metabolic process	3	30	1164	37256	3.20069	0.2405	0.430132	758202598
ribonucleoside triphosphate catabolic process	17	392	1164	37256	1.38805	0.2441	0.430132	85541639;758197667;758189697;758203251;758206737;758188964
purine ribonucleoside triphosphate catabolic process	17	392	1164	37256	1.38805	0.2441	0.430132	85541639;758197667;758189697;758203251;758206737;758188964
purine ribonucleoside catabolic process	17	392	1164	37256	1.38805	0.2441	0.430132	85541639;758197667;758189697;758203251;758206737;758188964
purine nucleoside triphosphate catabolic process	17	392	1164	37256	1.38805	0.2441	0.430132	85541639;758197667;758189697;758203251;758206737;758188964
purine nucleoside catabolic process	17	392	1164	37256	1.38805	0.2441	0.430132	85541639;758197667;758189697;758203251;758206737;758188964
proteolysis	50	1348	1164	37256	1.1872	0.2638	0.456797	758187729;758208778;758212808;758206830;758208184;758204930;758192434;758202774;758204059;758206573
lipid metabolic process	28	708	1164	37256	1.26581	0.2746	0.46346	758202954;758201341;758212671;758207804;758193106;758202952;758203579;758212036
sulfur amino acid metabolic process	5	72	1164	37256	2.2227	0.2892	0.48605	758194916;295420489;758206469
methionine biosynthetic process	3	35	1164	37256	2.74345	0.2988	0.497306	758206469
cofactor metabolic process	21	509	1164	37256	1.32052	0.3021	0.497306	758189545;758187413;758188992;758195268;758187197
ribonucleoside catabolic process	17	394	1164	37256	1.38101	0.3046	0.497306	85541639;758197667;758189697;758203251;758206737;758188964
nucleoside triphosphate catabolic process	17	394	1164	37256	1.38101	0.3046	0.497306	85541639;758197667;758189697;758203251;758206737;758188964
nucleoside catabolic process	17	394	1164	37256	1.38101	0.3046	0.497306	85541639;758197667;758189697;758203251;758206737;758188964
glycosyl compound catabolic process	17	394	1164	37256	1.38101	0.3046	0.497306	85541639;758197667;758189697;758203251;758206737;758188964
ribonucleotide catabolic process	17	400	1164	37256	1.36029	0.3089	0.498226	85541639;758197667;758189697;758203251;758206737;758188964
purine ribonucleotide catabolic process	17	400	1164	37256	1.36029	0.3089	0.498226	85541639;758197667;758189697;758203251;758206737;758188964
purine nucleotide catabolic process	17	400	1164	37256	1.36029	0.3089	0.498226	85541639;758197667;758189697;758203251;758206737;758188964
cellular metabolic process	476	14688	1164	37256	1.03726	0.3146	0.502857	758190776;758210271;758189545;758187579;758211668;85541639;758208332;758187413;758202598;758210122;758209904;758194916;758202344;758211858;758188992;758209238;758202954;758205175;758211262;758193403;758192781;758203353;758206274;758197667;758212671;758197255;758204597;758211804;758195268;758188369;758187717;758199325;758187729;758193639;758196171;758188513;758204517;758190866;227476872;758207804;…
chorismate metabolic process	2	12	1164	37256	5.33448	0.3166	0.502857	758211882
organic hydroxy compound biosynthetic process	2	12	1164	37256	5.33448	0.3166	0.502857	758211804
purine-containing compound catabolic process	17	408	1164	37256	1.33362	0.3168	0.502857	85541639;758197667;758189697;758203251;758206737;758188964
chromosome organization	8	157	1164	37256	1.63092	0.3492	0.527094	758203353;758210142;758208460;758206183
oxidoreduction coenzyme metabolic process	5	87	1164	37256	1.83948	0.3514	0.528421	758188992;758195268
purine nucleotide metabolic process	25	644	1164	37256	1.2425	0.3595	0.536531	85541639;758197667;758189697;758209039;758203251;758206737;758188964;758202670
inorganic anion transport	8	163	1164	37256	1.57089	0.3613	0.536531	758203491
purine ribonucleoside triphosphate metabolic process	20	500	1164	37256	1.28027	0.3635	0.536531	85541639;758197667;758189697;758209039;758203251;758206737;758188964
ribonucleoside triphosphate metabolic process	20	500	1164	37256	1.28027	0.3635	0.536531	85541639;758197667;758189697;758209039;758203251;758206737;758188964
purine nucleoside triphosphate metabolic process	20	500	1164	37256	1.28027	0.3635	0.536531	85541639;758197667;758189697;758209039;758203251;758206737;758188964
tricarboxylic acid cycle	3	41	1164	37256	2.34197	0.3676	0.538102	758209904;758211262;758189689
aerobic respiration	3	41	1164	37256	2.34197	0.3676	0.538102	758209904;758211262;758189689
nucleoside triphosphate metabolic process	20	506	1164	37256	1.26509	0.3686	0.538102	85541639;758197667;758189697;758209039;758203251;758206737;758188964
protein complex subunit organization	8	167	1164	37256	1.53326	0.3709	0.539491	85541639;758203353;758204571;758209161;758205076;758208848;758210142
guanosine-containing compound catabolic process	16	388	1164	37256	1.31987	0.3769	0.542302	85541639;758197667;758203251;758206737;758188964
GTP catabolic process	16	388	1164	37256	1.31987	0.3769	0.542302	85541639;758197667;758203251;758206737;758188964
methionine metabolic process	3	43	1164	37256	2.23304	0.39	0.55914	758206469
chitin biosynthetic process	2	16	1164	37256	4.00086	0.398	0.564539	758193355
glucosamine-containing compound biosynthetic process	2	16	1164	37256	4.00086	0.398	0.564539	758193355
amino sugar biosynthetic process	2	16	1164	37256	4.00086	0.398	0.564539	758193355
cellular modified amino acid metabolic process	10	236	1164	37256	1.35622	0.4553	0.638746	758187413
isoprenoid biosynthetic process	4	65	1164	37256	1.96965	0.4583	0.638746	758212671
isoprenoid metabolic process	4	65	1164	37256	1.96965	0.4583	0.638746	758212671
aminoglycan biosynthetic process	2	20	1164	37256	3.20069	0.4698	0.649041	758193355
dicarboxylic acid metabolic process	4	68	1164	37256	1.88276	0.4725	0.649041	758192117;758211882
organic hydroxy compound metabolic process	4	68	1164	37256	1.88276	0.4725	0.649041	758211804;758199325;758193541
aspartate family amino acid metabolic process	4	68	1164	37256	1.88276	0.4725	0.649041	758204603;758206469
GTP metabolic process	16	408	1164	37256	1.25517	0.4738	0.649041	85541639;758197667;758203251;758206737;758188964
carbohydrate derivative catabolic process	17	434	1164	37256	1.25373	0.4855	0.660067	85541639;758197667;758189697;758203251;758206737;758188964
nucleotide catabolic process	17	438	1164	37256	1.24228	0.4885	0.660067	85541639;758197667;758189697;758203251;758206737;758188964
nucleoside phosphate catabolic process	17	440	1164	37256	1.23663	0.4901	0.660067	85541639;758197667;758189697;758203251;758206737;758188964
macromolecular complex subunit organization	8	189	1164	37256	1.35479	0.5327	0.706623	85541639;758203353;758204571;758209161;758205076;758208848;758210142
nucleotide metabolic process	31	869	1164	37256	1.14179	0.5531	0.727763	85541639;758188992;758197667;758195268;758189697;758209039;758203251;758206737;82592916;758188964;758202670
nucleosome organization	2	26	1164	37256	2.46207	0.5617	0.731857	758203353;758210142
chromatin assembly	2	26	1164	37256	2.46207	0.5617	0.731857	758203353;758210142
nucleosome assembly	2	26	1164	37256	2.46207	0.5617	0.731857	758203353;758210142
cellular carbohydrate catabolic process	2	28	1164	37256	2.28621	0.5887	0.759357	758211668;758192847
DNA packaging	2	28	1164	37256	2.28621	0.5887	0.759357	758203353;758210142
glutamine family amino acid metabolic process	6	128	1164	37256	1.50032	0.6039	0.774231	227476872;758204717
coenzyme biosynthetic process	11	284	1164	37256	1.2397	0.6084	0.777215	758187413;758187197
cellular glucan metabolic process	2	30	1164	37256	2.13379	0.614	0.777215	758211668
cellular polysaccharide metabolic process	2	30	1164	37256	2.13379	0.614	0.777215	758211668
glucan metabolic process	2	30	1164	37256	2.13379	0.614	0.777215	758211668
organophosphate metabolic process	43	1260	1164	37256	1.0923	0.6213	0.783975	85541639;758188992;758197667;758195268;758189697;758193106;758209039;758203251;758206737;82592916;758188964;758197793;758202670;758212036
nucleoside phosphate metabolic process	31	885	1164	37256	1.12114	0.6242	0.785157	85541639;758188992;758197667;758195268;758189697;758209039;758203251;758206737;82592916;758188964;758202670
RNA splicing	3	45	1164	37256	2.13379	0.6519	0.812336	758192185
aromatic amino acid family biosynthetic process	3	50	1164	37256	1.92041	0.6699	0.827037	758211882
guanosine-containing compound metabolic process	16	434	1164	37256	1.17998	0.6756	0.831508	85541639;758197667;758203251;758206737;758188964
cofactor biosynthetic process	16	442	1164	37256	1.15862	0.6797	0.832289	758189545;758187413;758187197
actin polymerization or depolymerization	3	53	1164	37256	1.81171	0.6819	0.832289	758209161;758205076
nucleobase-containing compound catabolic process	17	462	1164	37256	1.17774	0.6849	0.832289	85541639;758197667;758189697;758203251;758206737;758188964
actin filament organization	3	55	1164	37256	1.74583	0.6902	0.832289	758209161;758205076
rRNA metabolic process	3	55	1164	37256	1.74583	0.6902	0.832289	758202344
rRNA processing	3	55	1164	37256	1.74583	0.6902	0.832289	758202344
nucleobase biosynthetic process	3	58	1164	37256	1.65553	0.703	0.844444	758202598
actin cytoskeleton organization	3	62	1164	37256	1.54872	0.7203	0.852706	758209161;758205076
actin filament-based process	3	62	1164	37256	1.54872	0.7203	0.852706	758209161;758205076
cellular respiration	3	63	1164	37256	1.52414	0.7247	0.852706	758209904;758211262;758189689
cellular protein complex disassembly	3	63	1164	37256	1.52414	0.7247	0.852706	758205076;758208848
protein complex disassembly	3	63	1164	37256	1.52414	0.7247	0.852706	758205076;758208848
amino sugar metabolic process	2	64	1164	37256	1.00021	0.7248	0.852706	758193355
glucosamine-containing compound metabolic process	2	64	1164	37256	1.00021	0.7248	0.852706	758193355
lipid modification	4	84	1164	37256	1.52414	0.7477	0.869419	758212036
ATP metabolic process	4	92	1164	37256	1.3916	0.7649	0.886841	758189697;758209039
protein complex assembly	5	111	1164	37256	1.44175	0.7801	0.8952	85541639;758203353;758204571;758209161;758210142
protein complex biogenesis	5	111	1164	37256	1.44175	0.7801	0.8952	85541639;758203353;758204571;758209161;758210142
ribosome biogenesis	5	114	1164	37256	1.40381	0.7833	0.8952	758195823;758202344;758208620
ribonucleoprotein complex biogenesis	5	118	1164	37256	1.35622	0.7881	0.89812	758195823;758202344;758208620
organophosphate catabolic process	17	484	1164	37256	1.12421	0.7917	0.899659	85541639;758197667;758189697;758203251;758206737;758188964
cell redox homeostasis	6	149	1164	37256	1.28887	0.8112	0.911461	758209598;758189284
cellular homeostasis	6	149	1164	37256	1.28887	0.8112	0.911461	758209598;758189284
peptidyl-proline modification	7	190	1164	37256	1.1792	0.8355	0.92964	758188215
protein peptidyl-prolyl isomerization	7	190	1164	37256	1.1792	0.8355	0.92964	758188215
purine nucleotide biosynthetic process	6	192	1164	37256	1.00021	0.8364	0.92964	758189697;758202670
cellular component biogenesis	10	286	1164	37256	1.11912	0.8651	0.955912	758195823;85541639;758202344;758203353;758204571;758209161;758208620;758210142
heterocycle catabolic process	17	500	1164	37256	1.08823	0.8966	0.985275	85541639;758197667;758189697;758203251;758206737;758188964
glycerolipid metabolic process	4	115	1164	37256	1.11328	1	1	758212036
phosphatidylinositol metabolic process	4	115	1164	37256	1.11328	1	1	758212036
chitin metabolic process	2	52	1164	37256	1.23103	1	1	758193355
aminoglycan metabolic process	2	56	1164	37256	1.1431	1	1	758193355
mRNA processing	3	73	1164	37256	1.31535	1	1	758192185
malate metabolic process	2	34	1164	37256	1.88276	1	1	758192117
organic cyclic compound catabolic process	17	520	1164	37256	1.04638	1	1	85541639;758197667;758189697;758203251;758206737;758188964
pyridine-containing compound biosynthetic process	2	43	1164	37256	1.48869	1	1	758211804
protein-DNA complex subunit organization	2	38	1164	37256	1.68457	1	1	758203353;758210142
cellular component disassembly	3	65	1164	37256	1.47724	1	1	758205076;758208848
macromolecular complex disassembly	3	65	1164	37256	1.47724	1	1	758205076;758208848
ribonucleotide metabolic process	20	616	1164	37256	1.03918	1	1	85541639;758197667;758189697;758209039;758203251;758206737;758188964
organelle organization	12	355	1164	37256	1.08192	1	1	758203353;758209161;758205076;758210142;758208460;758206183;758209854
cellular macromolecular complex assembly	4	121	1164	37256	1.05808	1	1	85541639;758203353;758209161;758210142
cellular nitrogen compound catabolic process	17	520	1164	37256	1.04638	1	1	85541639;758197667;758189697;758203251;758206737;758188964
homeostatic process	6	177	1164	37256	1.08498	1	1	758209598;758189284
glycerophospholipid metabolic process	4	115	1164	37256	1.11328	1	1	758212036
nucleobase metabolic process	3	70	1164	37256	1.37172	1	1	758202598
peptidyl-amino acid modification	7	219	1164	37256	1.02305	1	1	758188215
mRNA metabolic process	3	81	1164	37256	1.18544	1	1	758192185
macromolecular complex assembly	5	131	1164	37256	1.22164	1	1	85541639;758203353;758204571;758209161;758210142
protein-DNA complex assembly	2	38	1164	37256	1.68457	1	1	758203353;758210142
purine ribonucleotide metabolic process	20	612	1164	37256	1.04598	1	1	85541639;758197667;758189697;758209039;758203251;758206737;758188964
chromatin assembly or disassembly	2	35	1164	37256	1.82896	1	1	758203353;758210142
energy coupled proton transmembrane transport, against = electrochemical gradient	4	116	1164	37256	1.10369	1	1	758209039;758189471
ATP hydrolysis coupled proton transport	4	116	1164	37256	1.10369	1	1	758209039;758189471
small GTPase mediated signal transduction	29	924	1164	37256	1.00454	1	1	758197667;758188773;758203251;758206737;758188964
porphyrin-containing compound metabolic process	5	148	1164	37256	1.08131	1	1	758189545
porphyrin-containing compound biosynthetic process	5	146	1164	37256	1.09613	1	1	758189545
aromatic compound catabolic process	17	528	1164	37256	1.03052	1	1	85541639;758197667;758189697;758203251;758206737;758188964
ribose phosphate metabolic process	20	616	1164	37256	1.03918	1	1	85541639;758197667;758189697;758209039;758203251;758206737;758188964
actin filament depolymerization	2	33	1164	37256	1.93981	1	1	758205076
protein polymerization	2	59	1164	37256	1.08498	1	1	85541639;758209161
protein depolymerization	2	33	1164	37256	1.93981	1	1	758205076

## Sheet: Sheet1
Biological Process	translation	2.47987		Fold enrichment
	generation of precursor metabolites and energy	7.27999
	glycolysis	9.35032
	intracellular protein transport	4.19971
	intracellular transport	3.99393
	cellular macromolecule localization	3.76551
	single-organism carbohydrate metabolic process	5.33448
	single-organism carbohydrate catabolic process	8.21415
	cellular protein localization	3.76551
	glucose catabolic process	8.14461
	glucose metabolic process	7.71797
	protein localization	3.74855
	protein transport	4.07931
	macromolecule localization	3.58698
	hexose metabolic process	6.80386
	hexose catabolic process	8.14461
	establishment of protein localization	4.07931
	monosaccharide metabolic process	6.10884
	carbohydrate catabolic process	7.04629
	monosaccharide catabolic process	8.14461
Cellular Component	intracellular	1.4267
	cell	1.41363
	DNA bending complex	8.10482
	protein-DNA complex	6.49753
	macromolecular complex	3.02419
	non-membrane-bounded organelle	3.77652
	protein complex	2.87405
	intracellular non-membrane-bounded organelle	3.77652
	cytoplasm	2.88086
	DNA packaging complex	8.02039
	chromosome	5.46951
	chromosomal part	5.811
	intracellular part	1.39773
	organelle part	2.86502
	cytosol	10.8378
	ribosome	3.5674
	nucleosome	8.10482
	chromatin	7.77735
	cell part	1.41363
	cytosolic part	12.2639
Molecular Function	guanyl nucleotide binding	2.41338
	organic cyclic compound binding	1.33458
	structural molecule activity	3.13078
	heterocyclic compound binding	1.33458
	purine ribonucleotide binding	1.67407
	ribonucleotide binding	1.66316
	guanyl ribonucleotide binding	2.48064
	ribonucleoside binding	1.67407
	purine ribonucleoside binding	1.67407
	purine nucleotide binding	1.65592
	purine ribonucleoside triphosphate binding	1.67497
	structural constituent of ribosome	3.0173
	carbohydrate derivative binding	1.59615
	nucleoside binding	1.67353
	GTP binding	2.48064
	purine nucleoside binding	1.67407
	nucleotide binding	1.50859
	nucleoside phosphate binding	1.50859
	anion binding	1.49192
	magnesium ion binding	5.41359
