# Supplementary material for: Systematic analysis of the lysine acetylome in Fusarium graminearum
Source: BMC Genomics. 2016 Dec 13;17:1019. doi: 10.1186/s12864-016-3361-3 (PMC5153868; doi:10.1186/s12864-016-3361-3)
Supplement: Additional file 4: Table S3. — A GO-based enrichment analysis of the acetylated proteins in terms of molecular function. (XLS 74 kb) [file 12864_2016_3361_MOESM4_ESM.xls]

## Sheet: Regulated
Table S3. A GO-based enrichment analysis of the acetylated proteins in terms of molecular function.
GO Terms	Mapping	Background	All mapping	All background	Fold enrichment	Fisher' exact Test P value	Benjamini	Protein IDs
guanyl nucleotide binding	108	1549	1695	58671	2.41338	2.2e-16	3.14286e-15	85541639;758209950;758197667;758211940;758195068;758190854;758188773;758209468;758203251;758188964;758202670;758188337
organic cyclic compound binding	644	16703	1695	58671	1.33458	2.2e-16	3.14286e-15	758203437;85541639;758201624;758187413;758210122;758209904;758194916;758211858;758210146;758200143;758188992;91206548;758193733;758208342;758208646;758204595;758209210;758189182;758193403;758189222;758203353;758209950;758206602;758212485;758195404;758197667;758197255;758211804;758187717;758188513;758205105;758206556;227476872;758207804;758189360;758210000;758211940;758189697;758193114;758209372;9…
structural molecule activity	107	1183	1695	58671	3.13078	2.2e-16	3.14286e-15	758190776;85541639;758192781;758206274;758203643;758188369;758193639;758204517;758190866;758194994;758193114;758191190;758206422;758195286;758205171;758194870;758189892;758209728;758189084;758195632;758188922;758206737;758192797;758188789;758210168;758187891;758192303;758208466;758187883;758193016;758209466
heterocyclic compound binding	644	16703	1695	58671	1.33458	2.2e-16	3.14286e-15	758203437;85541639;758201624;758187413;758210122;758209904;758194916;758211858;758210146;758200143;758188992;91206548;758193733;758208342;758208646;758204595;758209210;758189182;758193403;758189222;758203353;758209950;758206602;758212485;758195404;758197667;758197255;758211804;758187717;758188513;758205105;758206556;227476872;758207804;758189360;758210000;758211940;758189697;758193114;758209372;9…
purine ribonucleotide binding	300	6203	1695	58671	1.67407	2.2e-16	3.14286e-15	758203437;85541639;758187413;758194916;758211858;758210146;91206548;758208646;758204595;758209210;758189182;758193403;758189222;758209950;758206602;758195404;758197667;758197255;758187717;227476872;758207804;758211940;758195068;758187197;758190854;758202802;227249968;758188773;758208666;758190098;758207796;758209039;758203325;758204930;758208460;758198289;758206183;758209468;758207574;758197868;7…
ribonucleotide binding	309	6431	1695	58671	1.66316	2.2e-16	3.14286e-15	758203437;85541639;758187413;758194916;758211858;758210146;91206548;758208646;758204595;758209210;758189182;758193403;758189222;758209950;758206602;758195404;758197667;758197255;758211804;758187717;227476872;758207804;758211940;758195068;758212705;758187197;758190854;758202802;227249968;758188773;758208666;758190098;758207796;758209039;758190910;758203325;758204930;758208460;758198289;758206183;7…
guanyl ribonucleotide binding	108	1507	1695	58671	2.48064	2.2e-16	3.14286e-15	85541639;758209950;758197667;758211940;758195068;758190854;758188773;758209468;758203251;758188964;758202670;758188337
ribonucleoside binding	300	6203	1695	58671	1.67407	2.2e-16	3.14286e-15	758203437;85541639;758187413;758194916;758211858;758210146;91206548;758208646;758204595;758209210;758189182;758193403;758189222;758209950;758206602;758195404;758197667;758197255;758187717;227476872;758207804;758211940;758195068;758187197;758190854;758202802;227249968;758188773;758208666;758190098;758207796;758209039;758203325;758204930;758208460;758198289;758206183;758209468;758207574;758197868;7…
purine ribonucleoside binding	300	6203	1695	58671	1.67407	2.2e-16	3.14286e-15	758203437;85541639;758187413;758194916;758211858;758210146;91206548;758208646;758204595;758209210;758189182;758193403;758189222;758209950;758206602;758195404;758197667;758197255;758187717;227476872;758207804;758211940;758195068;758187197;758190854;758202802;227249968;758188773;758208666;758190098;758207796;758209039;758203325;758204930;758208460;758198289;758206183;758209468;758207574;758197868;7…
purine nucleotide binding	300	6271	1695	58671	1.65592	2.2e-16	3.14286e-15	758203437;85541639;758187413;758194916;758211858;758210146;91206548;758208646;758204595;758209210;758189182;758193403;758189222;758209950;758206602;758195404;758197667;758197255;758187717;227476872;758207804;758211940;758195068;758187197;758190854;758202802;227249968;758188773;758208666;758190098;758207796;758209039;758203325;758204930;758208460;758198289;758206183;758209468;758207574;758197868;7…
purine ribonucleoside triphosphate binding	299	6179	1695	58671	1.67497	2.2e-16	3.14286e-15	758203437;85541639;758187413;758194916;758211858;758210146;91206548;758208646;758204595;758209210;758189182;758193403;758189222;758209950;758206602;758195404;758197667;758197255;758187717;227476872;758207804;758211940;758195068;758190854;758202802;227249968;758188773;758208666;758190098;758207796;758209039;758203325;758204930;758208460;758198289;758206183;758209468;758207574;758197868;758203251;7…
structural constituent of ribosome	89	1021	1695	58671	3.0173	2.2e-16	3.14286e-15	758190776;758192781;758206274;758188369;758193639;758204517;758190866;758193114;758191190;758206422;758195286;758205171;758194870;758189892;758209728;758189084;758195632;758188922;758192797;758188789;758210168;758187891;758192303;758208466;758187883;758193016;758209466
carbohydrate derivative binding	309	6701	1695	58671	1.59615	2.2e-16	3.14286e-15	758203437;85541639;758187413;758194916;758211858;758210146;91206548;758208646;758204595;758209210;758189182;758193403;758189222;758209950;758206602;758195404;758197667;758197255;758211804;758187717;227476872;758207804;758211940;758195068;758212705;758187197;758190854;758202802;227249968;758188773;758208666;758190098;758207796;758209039;758190910;758203325;758204930;758208460;758198289;758206183;7…
nucleoside binding	300	6205	1695	58671	1.67353	2.2e-16	3.14286e-15	758203437;85541639;758187413;758194916;758211858;758210146;91206548;758208646;758204595;758209210;758189182;758193403;758189222;758209950;758206602;758195404;758197667;758197255;758187717;227476872;758207804;758211940;758195068;758187197;758190854;758202802;227249968;758188773;758208666;758190098;758207796;758209039;758203325;758204930;758208460;758198289;758206183;758209468;758207574;758197868;7…
GTP binding	108	1507	1695	58671	2.48064	2.2e-16	3.14286e-15	85541639;758209950;758197667;758211940;758195068;758190854;758188773;758209468;758203251;758188964;758202670;758188337
purine nucleoside binding	300	6203	1695	58671	1.67407	2.2e-16	3.14286e-15	758203437;85541639;758187413;758194916;758211858;758210146;91206548;758208646;758204595;758209210;758189182;758193403;758189222;758209950;758206602;758195404;758197667;758197255;758187717;227476872;758207804;758211940;758195068;758187197;758190854;758202802;227249968;758188773;758208666;758190098;758207796;758209039;758203325;758204930;758208460;758198289;758206183;758209468;758207574;758197868;7…
nucleotide binding	362	8306	1695	58671	1.50859	5.259e-16	6.85957e-15	758203437;85541639;758201624;758187413;758209904;758194916;758211858;758210146;758200143;758188992;91206548;758193733;758208342;758208646;758204595;758209210;758189182;758193403;758189222;758209950;758206602;758195404;758197667;758197255;758211804;758187717;758205105;758206556;227476872;758207804;758189360;758211940;758189697;758195068;758203185;758212705;758187197;758190854;758202802;227249968;7…
nucleoside phosphate binding	362	8306	1695	58671	1.50859	5.259e-16	6.85957e-15	758203437;85541639;758201624;758187413;758209904;758194916;758211858;758210146;758200143;758188992;91206548;758193733;758208342;758208646;758204595;758209210;758189182;758193403;758189222;758209950;758206602;758195404;758197667;758197255;758211804;758187717;758205105;758206556;227476872;758207804;758189360;758211940;758189697;758195068;758203185;758212705;758187197;758190854;758202802;227249968;7…
anion binding	363	8422	1695	58671	1.49192	2.466e-15	3.0825e-14	758203437;85541639;758201624;758187413;758209904;758194916;758211858;758210146;758200143;91206548;758193733;758208646;758204595;758205175;758209210;758189182;758193403;758189222;758209950;758206602;758192891;758195404;758194874;758197667;758197255;758211804;758187717;758206556;227476872;758207804;758211940;758195901;758206660;758195068;758212705;758187197;758190854;758202802;227249968;758188773;7…
magnesium ion binding	33	211	1695	58671	5.41359	2.13e-14	2.45769e-13	758210271;758187579;758202952;758187337;758189515;82592916
small molecule binding	362	8534	1695	58671	1.46828	3.193e-14	3.42107e-13	758203437;85541639;758201624;758187413;758209904;758194916;758211858;758210146;758200143;758188992;91206548;758193733;758208342;758208646;758204595;758209210;758189182;758193403;758189222;758209950;758206602;758195404;758197667;758197255;758211804;758187717;758205105;758206556;227476872;758207804;758189360;758211940;758189697;758195068;758203185;758212705;758187197;758190854;758202802;227249968;7…
RNA binding	80	1192	1695	58671	2.3231	1.675e-11	1.73276e-10	758210000;758193114;758209372;758195068;758211564;758193689;758208848;758192185;758195286;758194870;758212128;758189084;758209468;758193000;758208540;758203197;758192261
pyruvate kinase activity	12	24	1695	58671	17.3071	1.989e-11	1.989e-10	758210271
transferase activity, transferring acyl groups, acyl groups = converted into alkyl on transfer	21	108	1695	58671	6.73053	3.794e-11	3.67161e-10	758212671;758204597;758189689
glucose-6-phosphate isomerase activity	11	22	1695	58671	17.3071	1.848e-10	1.67559e-09	758204169
phosphopyruvate hydratase activity	11	22	1695	58671	17.3071	1.848e-10	1.67559e-09	758189515
GTPase activity	38	381	1695	58671	3.45233	1.899e-10	1.67559e-09	85541639;758211940;758195068;758190854;758209468;758188964
transferase activity, transferring acyl groups	53	699	1695	58671	2.62454	8.578e-10	7.35257e-09	758202954;758196507;758212671;758204597;758189689;758212537;758204717;85541755;758198378;758194749;758205213
phosphoglycerate kinase activity	15	60	1695	58671	8.65354	1.329e-09	1.1075e-08	758198592
intramolecular transferase activity, phosphotransferases	17	82	1695	58671	7.17611	1.508e-09	1.2227e-08	758209292;758187337
alkali metal ion binding	10	20	1695	58671	17.3071	1.721e-09	1.29075e-08	758210271
methionine adenosyltransferase activity	10	20	1695	58671	17.3071	1.721e-09	1.29075e-08	758187413
potassium ion binding	10	20	1695	58671	17.3071	1.721e-09	1.29075e-08	758210271
arginine-tRNA ligase activity	13	44	1695	58671	10.2269	2.895e-09	2.11829e-08	758207796
valine-tRNA ligase activity	9	18	1695	58671	17.3071	1.606e-08	1.095e-07	758208666
trehalase activity	11	34	1695	58671	11.1987	2.732e-08	1.78174e-07	758192847
alpha,alpha-trehalase activity	11	34	1695	58671	11.1987	2.732e-08	1.78174e-07	758192847
fatty acid synthase activity	13	54	1695	58671	8.33304	3.606e-08	2.3017e-07	758202954
rRNA binding	14	67	1695	58671	7.23281	5.508e-08	3.4425e-07	758193114;758194870;758189084
glucose-6-phosphate dehydrogenase activity	10	30	1695	58671	11.5381	1.129e-07	6.91224e-07	758189360
Rab GDP-dissociation inhibitor activity	8	16	1695	58671	17.3071	1.504e-07	8.93529e-07	758204887
intramolecular transferase activity	20	157	1695	58671	4.40945	1.62e-07	9.34615e-07	758209292;758187337;758211882
isomerase activity	48	705	1695	58671	2.35671	1.692e-07	9.57736e-07	758208332;758189284;758204169;758209292;758187337;758188215;758211882
ligase activity	71	1240	1695	58671	1.98194	1.777e-07	9.87222e-07	758209210;758193403;758197255;758204597;758187889;758196171;227476872;758207804;758187197;758208666;758207796;758202670
unfolded protein binding	20	165	1695	58671	4.19566	3.547e-07	1.93473e-06	758209238;758187717;758202802;758198289;758189483;758191006
catalytic activity	926	28449	1695	58671	1.12667	3.635e-07	1.94732e-06	758203437;758210271;758189545;758187579;758211668;85541639;758208332;758201624;758187413;758189284;758202598;758210122;758209904;758194916;758202344;758211858;758210146;758200143;758195154;758188992;758193647;758202954;758193733;758196507;758212148;758205175;758209210;758211262;758189182;758193403;758191712;758189222;758201341;758187245;758206602;758192891;758212485;758212671;758197255;758204597;…
translation factor activity, nucleic acid binding	20	178	1695	58671	3.88923	1.141e-06	6.00526e-06	758210000;758209372;758195068;758193689;758208848;758209468;758193000;758208540;758192261
5S rRNA binding	7	14	1695	58671	17.3071	1.413e-06	7.065e-06	758193114
cyanate hydratase activity	7	14	1695	58671	17.3071	1.413e-06	7.065e-06	758210122
intramolecular oxidoreductase activity, interconverting aldoses = and ketoses	17	132	1695	58671	4.45788	1.471e-06	7.23443e-06	758208332;758204169
adenyl ribonucleotide binding	192	4696	1695	58671	1.41523	1.705e-06	8.25e-06	758203437;758187413;758194916;758211858;758210146;91206548;758208646;758204595;758209210;758189182;758193403;758189222;758206602;758195404;758197255;758187717;227476872;758207804;758187197;758202802;227249968;758208666;758190098;758207796;758209039;758203325;758204930;758208460;758198289;758206183;758207574;758197868;758188043;758205385;758202636;758197793;758191006;758213174;758187719;758208734;…
phosphotransferase activity, carboxyl group as acceptor	15	104	1695	58671	4.99243	1.867e-06	8.89048e-06	758198592
ATP binding	191	4672	1695	58671	1.41509	2.015e-06	9.44531e-06	758203437;758187413;758194916;758211858;758210146;91206548;758208646;758204595;758209210;758189182;758193403;758189222;758206602;758195404;758197255;758187717;227476872;758207804;758202802;227249968;758208666;758190098;758207796;758209039;758203325;758204930;758208460;758198289;758206183;758207574;758197868;758188043;758205385;758202636;758197793;758191006;758213174;758187719;758208734;758187587
adenyl nucleotide binding	192	4710	1695	58671	1.41102	2.2e-06	1.01538e-05	758203437;758187413;758194916;758211858;758210146;91206548;758208646;758204595;758209210;758189182;758193403;758189222;758206602;758195404;758197255;758187717;227476872;758207804;758187197;758202802;227249968;758208666;758190098;758207796;758209039;758203325;758204930;758208460;758198289;758206183;758207574;758197868;758188043;758205385;758202636;758197793;758191006;758213174;758187719;758208734;…
oxidoreductase activity, acting on the CH-CH group of donors	29	358	1695	58671	2.80394	2.42e-06	1.1e-05	758209904;758202954;758193733;758212485;758206556;758211760;758213250
beta-N-acetylhexosaminidase activity	8	24	1695	58671	11.5381	3.714e-06	1.63853e-05	758189368
hexosaminidase activity	8	24	1695	58671	11.5381	3.714e-06	1.63853e-05	758189368
intramolecular oxidoreductase activity	17	142	1695	58671	4.14395	3.872e-06	1.68348e-05	758208332;758204169
transferase activity	204	5178	1695	58671	1.36371	8.814e-06	3.72423e-05	758210271;758211668;758187413;758194916;758202344;758211858;758202954;758196507;758205175;758191712;758201341;758212671;758204597;758195268;257739944;758206660;758189689;758211564;758212228;758212537;758204717;758193355;758202952;758196117;85541755;758198378;758208858;758207574;758193084;758198592;758204707;758188043;758205385;758197793;758188437;758206469;758189427;758211856;758187639;758208734;…
transferase activity, transferring acyl groups other than = amino-acyl groups	32	443	1695	58671	2.50035	9.294e-06	3.8725e-05	758202954;758196507;758212537;758204717;85541755;758198378;758194749;758205213
GDP-dissociation inhibitor activity	8	28	1695	58671	9.88976	1.148e-05	4.71781e-05	758204887
ligase activity, forming carbon-oxygen bonds	45	773	1695	58671	2.01505	2.948e-05	0.00011792	758193403;758197255;758208666;758207796
ligase activity, forming aminoacyl-tRNA and related compounds	45	773	1695	58671	2.01505	2.948e-05	0.00011792	758193403;758197255;758208666;758207796
translation elongation factor activity	8	36	1695	58671	7.69204	6.617e-05	0.000261197	758210000;758195068;758209468
serine-type carboxypeptidase activity	13	108	1695	58671	4.16652	7.003e-05	0.000269346	758208778;758204059
serine-type exopeptidase activity	13	108	1695	58671	4.16652	7.003e-05	0.000269346	758208778;758204059
trialkylsulfonium hydrolase activity	5	10	1695	58671	17.3071	0.0001265	0.000446471	758203631
uroporphyrinogen decarboxylase activity	5	10	1695	58671	17.3071	0.0001265	0.000446471	758189545
adenylosuccinate synthase activity	5	10	1695	58671	17.3071	0.0001265	0.000446471	758202670
nucleoside kinase activity	5	10	1695	58671	17.3071	0.0001265	0.000446471	758208858
adenosine kinase activity	5	10	1695	58671	17.3071	0.0001265	0.000446471	758208858
adenosylhomocysteinase activity	5	10	1695	58671	17.3071	0.0001265	0.000446471	758203631
aminoacyl-tRNA ligase activity	40	705	1695	58671	1.96392	0.0001501	0.000505667	758193403;758197255;758208666;758207796
acyl-CoA dehydrogenase activity	9	54	1695	58671	5.76903	0.0001517	0.000505667	758193733;758206556;758211760
oxidoreductase activity, acting on peroxide as acceptor	27	412	1695	58671	2.2684	0.0002725	0.000888587	758192480;758204848;758206145;758198919
peroxidase activity	27	412	1695	58671	2.2684	0.0002725	0.000888587	758192480;758204848;758206145;758198919
hydrolase activity, acting on ether bonds	5	12	1695	58671	14.4226	0.0002847	0.000918387	758203631
holo-[acyl-carrier-protein] synthase activity	6	22	1695	58671	9.44023	0.0003485	0.00110053	758202952
structural constituent of cytoskeleton	13	130	1695	58671	3.46142	0.0004058	0.00125505	85541639
calcium-dependent cysteine-type endopeptidase activity	7	38	1695	58671	6.37629	0.000718	0.00219796	758192434
oxidoreductase activity, acting on the aldehyde or oxo group of = donors, NAD or NADP as acceptor	13	139	1695	58671	3.2373	0.000741	0.00224545	758205105;758192984;758204603;758188689
antioxidant activity	28	472	1695	58671	2.05338	0.0008068	0.0024204	758192480;758210290;758204848;758206145;758198919
receptor signaling protein serine/threonine kinase activity	6	27	1695	58671	7.69204	0.0009478	0.00276058	758211858;758205385
MAP kinase activity	6	27	1695	58671	7.69204	0.0009478	0.00276058	758211858;758205385
receptor signaling protein activity	6	27	1695	58671	7.69204	0.0009478	0.00276058	758211858;758205385
exopeptidase activity	20	288	1695	58671	2.40376	0.001016	0.00293077	758208778;758208184;758204059
glutathione peroxidase activity	4	8	1695	58671	17.3071	0.001207	0.00341604	758204848
hydroxymethylglutaryl-CoA synthase activity	4	8	1695	58671	17.3071	0.001207	0.00341604	758212671
carbon-nitrogen lyase activity	7	42	1695	58671	5.76903	0.001237	0.00346822	758210122
voltage-gated chloride channel activity	8	58	1695	58671	4.77437	0.001374	0.00374727	758203491
chloride channel activity	8	58	1695	58671	4.77437	0.001374	0.00374727	758203491
chloride transmembrane transporter activity	8	58	1695	58671	4.77437	0.001374	0.00374727	758203491
lyase activity	39	760	1695	58671	1.77625	0.001391	0.00375946	758189545;758202598;758210122;758212148;758211262;758193106;758191100;758192718;758189515
glycine hydroxymethyltransferase activity	6	30	1695	58671	6.92283	0.001557	0.00413363	758205175;758196117
protein domain specific binding	6	30	1695	58671	6.92283	0.001557	0.00413363	758189272
oxidoreductase activity, acting on the aldehyde or oxo group of = donors	13	153	1695	58671	2.94107	0.001702	0.00447895	758205105;758192984;758204603;758188689
actin binding	10	98	1695	58671	3.53206	0.002152	0.00561391	758210146;758194874;758205076
ion channel activity	13	158	1695	58671	2.848	0.002229	0.00561933	758203491
substrate-specific channel activity	13	158	1695	58671	2.848	0.002229	0.00561933	758203491
passive transmembrane transporter activity	13	158	1695	58671	2.848	0.002229	0.00561933	758203491
channel activity	13	158	1695	58671	2.848	0.002229	0.00561933	758203491
translation initiation factor activity	11	118	1695	58671	3.22674	0.002282	0.00565122	758209372;758193689;758193000;758208540;758192261
ATP-dependent peptidase activity	5	20	1695	58671	8.65354	0.002317	0.00565122	758204930
tryptophan-tRNA ligase activity	5	20	1695	58671	8.65354	0.002317	0.00565122	758193403
voltage-gated anion channel activity	8	66	1695	58671	4.19566	0.002917	0.0070008	758203491
anion channel activity	8	66	1695	58671	4.19566	0.002917	0.0070008	758203491
oxidoreductase activity, acting on CH-OH group of donors	47	1020	1695	58671	1.59497	0.003287	0.00782619	758201624;758200143;758188992;758189360;758203077;758193359;758210275;758193541;758199389;758192117;758195989;758186875
voltage-gated ion channel activity	8	72	1695	58671	3.84602	0.004755	0.0108893	758203491
ion gated channel activity	8	72	1695	58671	3.84602	0.004755	0.0108893	758203491
gated channel activity	8	72	1695	58671	3.84602	0.004755	0.0108893	758203491
voltage-gated channel activity	8	72	1695	58671	3.84602	0.004755	0.0108893	758203491
5-methyltetrahydropteroyltriglutamate-homocysteine = S-methyltransferase activity	4	14	1695	58671	9.88976	0.00689	0.0152449	758206469
5-methyltetrahydropteroyltri-L-glutamate-dependent = methyltransferase activity	4	14	1695	58671	9.88976	0.00689	0.0152449	758206469
carboxypeptidase activity	13	182	1695	58671	2.47244	0.006911	0.0152449	758208778;758204059
protein heterodimerization activity	10	120	1695	58671	2.88451	0.008186	0.0179255	758203353;90101337;84029299;758211306;758197912
cysteine-type endopeptidase activity	7	62	1695	58671	3.90805	0.008913	0.0193761	758192434
hydro-lyase activity	14	203	1695	58671	2.38718	0.009012	0.0194504	758211262;758191100;758189515
phosphotransferase activity, for other substituted phosphate = groups	6	45	1695	58671	4.61522	0.009358	0.02	758202952
inorganic diphosphatase activity	4	16	1695	58671	8.65354	0.01015	0.0212937	758187579
phosphogluconate dehydrogenase (decarboxylating) activity	4	16	1695	58671	8.65354	0.01015	0.0212937	758188992
3-hydroxyanthranilate 3,4-dioxygenase activity	3	6	1695	58671	17.3071	0.01157	0.0229868	758209169
glutamate N-acetyltransferase activity	3	6	1695	58671	17.3071	0.01157	0.0229868	758204717
chorismate mutase activity	3	6	1695	58671	17.3071	0.01157	0.0229868	758211882
orotidine-5'-phosphate decarboxylase activity	3	6	1695	58671	17.3071	0.01157	0.0229868	758202598
rRNA (adenine-N6,N6-)-dimethyltransferase activity	3	6	1695	58671	17.3071	0.01157	0.0229868	758202344
tRNA (cytosine-5-)-methyltransferase activity	3	6	1695	58671	17.3071	0.01157	0.0229868	758211564
tRNA (cytosine) methyltransferase activity	3	6	1695	58671	17.3071	0.01157	0.0229868	758211564
lactoylglutathione lyase activity	3	6	1695	58671	17.3071	0.01157	0.0229868	758212148
triose-phosphate isomerase activity	6	48	1695	58671	4.32677	0.01222	0.0239608	758208332
aldehyde-lyase activity	5	32	1695	58671	5.40846	0.01308	0.0254805	758192718
RNA methyltransferase activity	6	52	1695	58671	3.99394	0.01689	0.0324808	758202344;758211564
4 iron, 4 sulfur cluster binding	6	53	1695	58671	3.91858	0.01822	0.0348153	758211262;758212705
Ran GTPase binding	6	54	1695	58671	3.84602	0.01961	0.037	758211486;758191498;758206296
protein serine/threonine kinase activity	8	97	1695	58671	2.85478	0.02245	0.0415741	758211858;758207574;758205385
carbon-carbon lyase activity	15	257	1695	58671	2.02028	0.02269	0.0417607	758189545;758202598;758193106;758192718
peptidase activity, acting on L-amino acid peptides	56	1394	1695	58671	1.39053	0.02292	0.0418545	758187729;758208778;758212808;758206830;758208184;758204930;758192434;758202774;758204059;758206573
NADP binding	12	184	1695	58671	2.25745	0.02302	0.0418545	758188992;758205105;758189360;758191714
small GTPase binding	6	58	1695	58671	3.58078	0.02589	0.0462321	758211486;758191498;758206296
Ras GTPase binding	6	58	1695	58671	3.58078	0.02589	0.0462321	758211486;758191498;758206296
GTPase binding	6	58	1695	58671	3.58078	0.02589	0.0462321	758211486;758191498;758206296
glycylpeptide N-tetradecanoyltransferase activity	3	9	1695	58671	11.5381	0.02621	0.0462529	85541755
myristoyltransferase activity	3	9	1695	58671	11.5381	0.02621	0.0462529	85541755
aminopeptidase activity	7	80	1695	58671	3.02874	0.02829	0.0496316	758208184
peptidase activity	56	1420	1695	58671	1.36507	0.02989	0.05124	758187729;758208778;758212808;758206830;758208184;758204930;758192434;758202774;758204059;758206573
S-methyltransferase activity	4	24	1695	58671	5.76903	0.03095	0.0527557	758206469
phosphorylase activity	3	10	1695	58671	10.3842	0.03214	0.0541685	758211856
rRNA (adenine) methyltransferase activity	3	10	1695	58671	10.3842	0.03214	0.0541685	758202344
oxidoreductase activity, acting on single donors with = incorporation of molecular oxygen, incorporation of two atoms of oxygen	6	62	1695	58671	3.34976	0.03331	0.0558268	758199325;758209169
serine hydrolase activity	22	456	1695	58671	1.66998	0.0344	0.0570166	758208778;758206830;758204930;758204059
serine-type peptidase activity	22	456	1695	58671	1.66998	0.0344	0.0570166	758208778;758206830;758204930;758204059
rRNA methyltransferase activity	3	12	1695	58671	8.65354	0.04538	0.0748022	758202344
transferase activity, transferring alkyl or aryl (other than = methyl) groups	10	165	1695	58671	2.09783	0.05877	0.0958207	758187413
pyridoxamine-phosphate oxidase activity	3	14	1695	58671	7.41732	0.06025	0.0977027	758211804
carbon-oxygen lyase activity	14	266	1695	58671	1.8218	0.06304	0.101677	758211262;758191100;758189515
heat shock protein binding	4	32	1695	58671	4.32677	0.06411	0.10285	758198289
oxidoreductase activity, acting on single donors with = incorporation of molecular oxygen	6	78	1695	58671	2.66263	0.07522	0.119397	758199325;758209169
kinase activity	60	1644	1695	58671	1.26329	0.08578	0.135442	758210271;758194916;758211858;758208858;758207574;758198592;758188043;758205385;758197793;758208734;758187587
carboxy-lyase activity	10	172	1695	58671	2.01245	0.1022	0.159688	758189545;758202598;758193106
N-acyltransferase activity	12	224	1695	58671	1.85433	0.1036	0.161036	758204717;85541755;758198378;758194749;758205213
alpha-glucosidase activity	2	4	1695	58671	17.3071	0.1106	0.165075	758211668
4-alpha-glucanotransferase activity	2	4	1695	58671	17.3071	0.1106	0.165075	758211668
amylo-alpha-1,6-glucosidase activity	2	4	1695	58671	17.3071	0.1106	0.165075	758211668
glycogen debranching enzyme activity	2	4	1695	58671	17.3071	0.1106	0.165075	758211668
snRNA binding	2	4	1695	58671	17.3071	0.1106	0.165075	758192185
selenium binding	2	4	1695	58671	17.3071	0.1106	0.165075	758209598
ketol-acid reductoisomerase activity	2	4	1695	58671	17.3071	0.1106	0.165075	758193359
glycogen phosphorylase activity	2	4	1695	58671	17.3071	0.1106	0.165075	758211856
oxidoreductase activity, acting on the CH-OH group of donors, NAD = or NADP as acceptor	26	626	1695	58671	1.43765	0.1166	0.171471	758201624;758200143;758188992;758189360;758193359;758193541;758192117
flavin adenine dinucleotide binding	36	949	1695	58671	1.31308	0.1417	0.207366	758201624;758209904;758200143;758193733;758206556;758203077;758210275;758199389;758211760;758195989;758186875;758191714
ligase activity, forming carbon-nitrogen bonds	16	351	1695	58671	1.57785	0.1459	0.212476	758209210;758187889;758196171;227476872;758207804;758202670
argininosuccinate synthase activity	4	46	1695	58671	3.00993	0.147	0.213043	227476872
sulfate adenylyltransferase activity	2	6	1695	58671	11.5381	0.1612	0.230286	758194916
sulfate adenylyltransferase (ATP) activity	2	6	1695	58671	11.5381	0.1612	0.230286	758194916
dihydroxy-acid dehydratase activity	2	6	1695	58671	11.5381	0.1612	0.230286	758191100
chitin synthase activity	3	26	1695	58671	3.99394	0.1722	0.244834	758193355
tetrapyrrole binding	105	3191	1695	58671	1.13898	0.1921	0.268047	758193733;758212485;758206556;758204663;758191228;758199617;758192480;758200414;758190910;758206145;758192692;758198919
heme binding	105	3191	1695	58671	1.13898	0.1921	0.268047	758193733;758212485;758206556;758204663;758191228;758199617;758192480;758200414;758190910;758206145;758192692;758198919
hydroxymethyl-, formyl- and related transferase activity	6	93	1695	58671	2.23317	0.1973	0.274028	758205175;758196117
transferase activity, transferring hexosyl groups	8	146	1695	58671	1.89667	0.2049	0.283272	758211668;758193355;758211856
CoA-ligase activity	2	8	1695	58671	8.65354	0.209	0.286301	758204597;758187197
biotin carboxylase activity	2	8	1695	58671	8.65354	0.209	0.286301	758209210;758207804
endopeptidase activity	31	836	1695	58671	1.28354	0.2119	0.288955	758187729;758212808;758206830;758204930;758192434;758202774;758206573
inorganic anion transmembrane transporter activity	8	152	1695	58671	1.8218	0.2158	0.292941	758203491
S-adenosylmethionine-dependent methyltransferase activity	6	104	1695	58671	1.99697	0.2299	0.307902	758202344;758211564
transferase activity, transferring one-carbon groups	24	627	1695	58671	1.32494	0.2299	0.307902	758202344;758205175;758191712;758201341;758211564;758196117;758206469
acetylglucosaminyltransferase activity	3	34	1695	58671	3.05419	0.2574	0.337205	758193355
tRNA methyltransferase activity	3	34	1695	58671	3.05419	0.2574	0.337205	758211564
UDP-glycosyltransferase activity	3	34	1695	58671	3.05419	0.2574	0.337205	758193355
nucleic acid binding	184	5877	1695	58671	1.08372	0.2677	0.349174	758210122;91206548;758208342;758208646;758209210;758203353;758195404;758188513;758210000;758193114;758209372;90101337;758195068;758203185;758211564;758193689;758208848;758193863;758192185;758195286;84029299;758194870;758196073;758211306;758212128;758189084;758209468;758208296;758193000;758208540;758203197;758197912;758192261;758203513
transferase activity, transferring aldehyde or ketonic groups	2	11	1695	58671	6.29348	0.2755	0.357792	758195268;758193084
cysteine-type peptidase activity	7	132	1695	58671	1.8356	0.286	0.36824	758192434
acid-thiol ligase activity	2	12	1695	58671	5.76903	0.2964	0.37678	758204597;758187197
ligase activity, forming carbon-sulfur bonds	2	12	1695	58671	5.76903	0.2964	0.37678	758204597;758187197
adenylylsulfate kinase activity	2	12	1695	58671	5.76903	0.2964	0.37678	758194916
N,N-dimethylaniline monooxygenase activity	7	138	1695	58671	1.75579	0.2992	0.378734	758191714
oxidoreductase activity, acting on paired donors, with = incorporation or reduction of molecular oxygen, NAD(P)H as one donor, = and incorporation of one atom of oxygen	7	146	1695	58671	1.65958	0.3212	0.404874	758191714
methyltransferase activity	18	472	1695	58671	1.32003	0.3327	0.417615	758202344;758191712;758201341;758211564;758206469
phosphatidylserine decarboxylase activity	2	14	1695	58671	4.94488	0.3365	0.420625	758193106
nucleobase-containing compound kinase activity	5	97	1695	58671	1.78424	0.3657	0.453347	758208858
transferase activity, transferring phosphorus-containing groups	96	3020	1695	58671	1.10032	0.3721	0.459383	758210271;758194916;758211858;758212228;758202952;758208858;758207574;758198592;758204707;758188043;758205385;758197793;758188437;758189427;758187639;758208734;758187587
coenzyme binding	53	1606	1695	58671	1.14231	0.4052	0.494268	758201624;758209904;758200143;758188992;758193733;758211804;758205105;758206556;758189360;758212705;758203077;758193359;758210275;758199389;758190910;758211760;758196741;758195989;758186875;758191714;758189244
N-methyltransferase activity	3	48	1695	58671	2.16338	0.4053	0.494268	758202344
N-acetyltransferase activity	9	213	1695	58671	1.46257	0.409	0.496761	758204717;758198378;758194749;758205213
uridylyltransferase activity	2	20	1695	58671	3.46142	0.4435	0.536492	758188437;758187639
phosphotransferase activity, alcohol group as acceptor	54	1665	1695	58671	1.12262	0.4574	0.54888	758210271;758194916;758211858;758208858;758207574;758204707;758188043;758205385;758197793;758208734;758187587
catalase activity	7	157	1695	58671	1.54331	0.4669	0.558048	758198919
small conjugating protein ligase activity	4	78	1695	58671	1.77509	0.4938	0.585534	758187889
ubiquitin-protein ligase activity	4	78	1695	58671	1.77509	0.4938	0.585534	758187889
aminoacyl-tRNA editing activity	2	24	1695	58671	2.88451	0.505	0.594118	758208666
adenylyltransferase activity	2	24	1695	58671	2.88451	0.505	0.594118	758194916
FMN binding	9	228	1695	58671	1.36635	0.5483	0.637558	758211804;758212705;758190910;758196741
NADH dehydrogenase (quinone) activity	2	30	1695	58671	2.30761	0.5849	0.667186	758212705
oxidoreductase activity, acting on NAD(P)H, quinone or similar = compound as acceptor	2	30	1695	58671	2.30761	0.5849	0.667186	758212705
NADH dehydrogenase activity	2	30	1695	58671	2.30761	0.5849	0.667186	758212705
NADH dehydrogenase (ubiquinone) activity	2	30	1695	58671	2.30761	0.5849	0.667186	758212705
dioxygenase activity	6	146	1695	58671	1.4225	0.6174	0.698943	758199325;758209169
small GTPase regulator activity	8	208	1695	58671	1.33131	0.6745	0.756889	758204887
GTPase regulator activity	8	214	1695	58671	1.29399	0.6802	0.756889	758204887
peptidyl-prolyl cis-trans isomerase activity	8	215	1695	58671	1.28797	0.6812	0.756889	758188215
cis-trans isomerase activity	8	215	1695	58671	1.28797	0.6812	0.756889	758188215
threonine-type endopeptidase activity	3	60	1695	58671	1.73071	0.6924	0.763676	758187729
threonine-type peptidase activity	3	60	1695	58671	1.73071	0.6924	0.763676	758187729
phosphatase activity	10	276	1695	58671	1.25414	0.7161	0.786923	758209940;758200560;82592916;758212036
cytoskeletal protein binding	10	292	1695	58671	1.18542	0.7275	0.796533	758210146;758194874;758205076
enzyme binding	6	164	1695	58671	1.26637	0.8139	0.878309	758211486;758191498;758206296
nucleoside-triphosphatase regulator activity	8	234	1695	58671	1.18339	0.8442	0.9045	758204887
anion transmembrane transporter activity	8	247	1695	58671	1.12111	1	1	758203491
glucosidase activity	2	50	1695	58671	1.38457	1	1	758211668
aspartic-type endopeptidase activity	7	240	1695	58671	1.00958	1	1	758206573
molecular_function	1695	58663	1695	58671	1.00014	1	1	758190776;758203437;758210271;758189545;758213280;758187579;758211668;85541639;758208332;758201624;758209598;758187413;758189284;758202598;758210122;758209904;758194916;758202344;758192789;758211858;758189272;758210146;758200143;758204561;758195154;758188992;758209238;758211486;91206548;758193647;758202954;758193733;758196507;758212148;758208342;758208646;758204595;758205175;758209210;758211262;7…
malate dehydrogenase activity	2	52	1695	58671	1.33131	1	1	758192117
oxidoreductase activity, acting on NAD(P)H	3	71	1695	58671	1.46257	1	1	758212705
oxidoreductase activity, acting on the CH-NH2 group of donors	5	171	1695	58671	1.01211	1	1	758211804
motor activity	9	276	1695	58671	1.12872	1	1	758210146
acid-amino acid ligase activity	4	124	1695	58671	1.11659	1	1	758187889
hydrolase activity, acting on acid anhydrides	65	2218	1695	58671	1.01439	1	1	758187579;85541639;758210146;758211940;758189697;758195068;758190854;227249968;758209039;758204930;758209468;758188964
serine-type endopeptidase activity	9	290	1695	58671	1.07423	1	1	758206830;758204930
carbon-sulfur lyase activity	3	80	1695	58671	1.29803	1	1	758212148
acetyltransferase activity	9	277	1695	58671	1.12465	1	1	758204717;758198378;758194749;758205213
phosphatidylinositol binding	4	127	1695	58671	1.09021	1	1	758192891
pyrophosphatase activity	63	2150	1695	58671	1.01428	1	1	758187579;85541639;758210146;758211940;758189697;758195068;758190854;227249968;758209039;758204930;758209468;758188964
aspartic-type peptidase activity	7	240	1695	58671	1.00958	1	1	758206573
