# Supplementary material for: Systematic analysis of the lysine acetylome in Fusarium graminearum
Source: BMC Genomics. 2016 Dec 13;17:1019. doi: 10.1186/s12864-016-3361-3 (PMC5153868; doi:10.1186/s12864-016-3361-3)
Supplement: Additional file 5: Table S4. — A GO-based enrichment analysis of the acetylated proteins in terms of cellular component. (XLS 38 kb) [file 12864_2016_3361_MOESM5_ESM.xls]

## Sheet: Regulated
Table S4. A GO-based enrichment analysis of the acetylated proteins in terms of cellular component.
GO Terms	Mapping	Background	All mapping	All background	Fold enrichment	Fisher' exact Test P value	Benjamini	Protein IDs
intracellular	302	8578	353	14305	1.4267	2.2e-16	8.47407e-16	758195823;758190776;758187579;85541639;758189284;758210146;758204561;758202954;758208342;758189182;758204611;758193403;758192781;758203353;758206274;758206602;758203643;758197667;758197255;758195268;758188369;758209161;758187729;758190778;758208778;758193639;758205076;758188513;758204517;758190866;758194994;758193114;758209372;90101337;758195068;758191190;758193689;758208848;758209292;758194789;7…
cell	303	8686	353	14305	1.41363	2.2e-16	8.47407e-16	758195823;758190776;758187579;85541639;758189284;758210146;758204561;758202954;758208342;758189182;758204611;758193403;758192781;758203353;758206274;758206602;758203643;758197667;758197255;758195268;758188369;758209161;758187729;758190778;758208778;758193639;758205076;758188513;758204517;758190866;758194994;758193114;758209372;90101337;758195068;758191190;758193689;758208848;758209292;758206830;7…
DNA bending complex	38	190	353	14305	8.10482	2.2e-16	8.47407e-16	758203353;90101337;84029299;758211306;758197912
protein-DNA complex	38	237	353	14305	6.49753	2.2e-16	8.47407e-16	758203353;90101337;84029299;758211306;758197912
macromolecular complex	220	2948	353	14305	3.02419	2.2e-16	8.47407e-16	758195823;758190776;85541639;758210146;758209238;758202954;758204611;758192781;758203353;758206274;758203643;758188369;758209161;758187729;758190778;758193639;758204517;758190866;758194994;758193114;90101337;758191190;758193689;758206422;758195286;758205171;84029299;758194870;758209039;758204281;758211306;758189892;758209728;758189471;758189084;758195632;758188922;758189515;758189483;758192797;75…
non-membrane-bounded organelle	167	1792	353	14305	3.77652	2.2e-16	8.47407e-16	758190776;85541639;758210146;758192781;758203353;758206274;758188369;758209161;758193639;758205076;758204517;758190866;758193114;90101337;758191190;758206422;758195286;758205171;84029299;758194870;758211306;758189892;758209728;758189084;758195632;758208460;758206183;758188922;758192797;758188789;758210168;758197912;758187891;758192303;758208466;758187883;758193016;758209466
protein complex	130	1833	353	14305	2.87405	2.2e-16	8.47407e-16	85541639;758210146;758209238;758202954;758204611;758203353;758203643;758209161;758187729;758190778;758194994;90101337;758193689;84029299;758209039;758204281;758211306;758189471;758189515;758189483;758191202;758197912;758209854;758192261
intracellular non-membrane-bounded organelle	167	1792	353	14305	3.77652	2.2e-16	8.47407e-16	758190776;85541639;758210146;758192781;758203353;758206274;758188369;758209161;758193639;758205076;758204517;758190866;758193114;90101337;758191190;758206422;758195286;758205171;84029299;758194870;758211306;758189892;758209728;758189084;758195632;758208460;758206183;758188922;758192797;758188789;758210168;758197912;758187891;758192303;758208466;758187883;758193016;758209466
cytoplasm	180	2532	353	14305	2.88086	2.2e-16	8.47407e-16	758190776;758187579;758189284;758204561;758202954;758189182;758193403;758192781;758206274;758206602;758203643;758197255;758195268;758188369;758190778;758208778;758193639;758204517;758190866;758194994;758193114;758209372;758195068;758191190;758193689;758208848;758209292;758206422;758208666;758190098;758207796;758195286;758191176;758205171;758194870;758189892;758209728;758189084;758195632;758188922…
DNA packaging complex	38	192	353	14305	8.02039	2.2e-16	8.47407e-16	758203353;90101337;84029299;758211306;758197912
chromosome	44	326	353	14305	5.46951	2.2e-16	8.47407e-16	758203353;90101337;84029299;758211306;758208460;758206183;758197912
chromosomal part	38	265	353	14305	5.811	2.2e-16	8.47407e-16	758203353;90101337;84029299;758211306;758197912
intracellular part	276	8002	353	14305	1.39773	2.2e-16	8.47407e-16	758195823;758190776;758187579;85541639;758189284;758210146;758204561;758202954;758189182;758204611;758193403;758192781;758203353;758206274;758206602;758203643;758197255;758195268;758188369;758209161;758187729;758190778;758208778;758193639;758205076;758188513;758204517;758190866;758194994;758193114;758209372;90101337;758195068;758191190;758193689;758208848;758209292;758206422;758208666;758190098;7…
organelle part	90	1273	353	14305	2.86502	2.2e-16	8.47407e-16	85541639;758210146;758204561;758203353;758206274;758203643;758209161;758190778;758194994;90101337;758191190;758206422;84029299;758194870;758211306;758197912;758209854
cytosol	23	86	353	14305	10.8378	2.2e-16	8.47407e-16	758202954;758189515
ribosome	89	1011	353	14305	3.5674	2.2e-16	8.47407e-16	758190776;758192781;758206274;758188369;758193639;758204517;758190866;758193114;758191190;758206422;758195286;758205171;758194870;758189892;758209728;758189084;758195632;758188922;758192797;758188789;758210168;758187891;758192303;758208466;758187883;758193016;758209466
nucleosome	38	190	353	14305	8.10482	2.2e-16	8.47407e-16	758203353;90101337;84029299;758211306;758197912
chromatin	38	198	353	14305	7.77735	2.2e-16	8.47407e-16	758203353;90101337;84029299;758211306;758197912
cell part	303	8686	353	14305	1.41363	2.2e-16	8.47407e-16	758195823;758190776;758187579;85541639;758189284;758210146;758204561;758202954;758208342;758189182;758204611;758193403;758192781;758203353;758206274;758206602;758203643;758197667;758197255;758195268;758188369;758209161;758187729;758190778;758208778;758193639;758205076;758188513;758204517;758190866;758194994;758193114;758209372;90101337;758195068;758191190;758193689;758208848;758209292;758206830;7…
cytosolic part	23	76	353	14305	12.2639	2.2e-16	8.47407e-16	758202954;758189515
cytoplasmic part	142	1763	353	14305	3.26399	2.2e-16	8.47407e-16	758190776;758189284;758204561;758202954;758192781;758206274;758203643;758188369;758190778;758208778;758193639;758204517;758190866;758194994;758193114;758191190;758193689;758206422;758195286;758205171;758194870;758189892;758209728;758189084;758195632;758188922;758189515;758192797;758188789;758191202;758210168;758187891;758192303;758208466;758209854;758187883;758192261;758193016;758209466
ribonucleoprotein complex	90	1106	353	14305	3.29762	2.2e-16	8.47407e-16	758195823;758190776;758192781;758206274;758188369;758193639;758204517;758190866;758193114;758191190;758206422;758195286;758205171;758194870;758189892;758209728;758189084;758195632;758188922;758192797;758188789;758210168;758187891;758192303;758208466;758187883;758193016;758209466
intracellular organelle part	90	1273	353	14305	2.86502	2.2e-16	8.47407e-16	85541639;758210146;758204561;758203353;758206274;758203643;758209161;758190778;758194994;90101337;758191190;758206422;84029299;758194870;758211306;758197912;758209854
phosphopyruvate hydratase complex	11	22	353	14305	20.262	3.565e-11	1.23587e-10	758189515
coated membrane	19	141	353	14305	5.46069	1.104e-08	3.588e-08	758203643;758190778;758194994;758191202
membrane coat	19	141	353	14305	5.46069	1.104e-08	3.588e-08	758203643;758190778;758194994;758191202
fatty acid synthase complex	12	48	353	14305	10.131	1.714e-08	5.4017e-08	758202954
cytoskeleton	34	452	353	14305	3.04827	2.401e-08	7.34424e-08	85541639;758210146;758209161;758205076
cytoskeletal part	32	438	353	14305	2.96066	1.312e-07	3.89851e-07	85541639;758210146;758209161
microtubule	23	260	353	14305	3.58482	4.858e-07	1.36549e-06	85541639
vesicle membrane	9	44	353	14305	8.28902	1.015e-05	2.51333e-05	758203643;758190778;758194994
vesicle coat	9	44	353	14305	8.28902	1.015e-05	2.51333e-05	758203643;758190778;758194994
cytoplasmic vesicle part	9	44	353	14305	8.28902	1.015e-05	2.51333e-05	758203643;758190778;758194994
cytoplasmic vesicle membrane	9	44	353	14305	8.28902	1.015e-05	2.51333e-05	758203643;758190778;758194994
coated vesicle membrane	9	44	353	14305	8.28902	1.015e-05	2.51333e-05	758203643;758190778;758194994
cytoplasmic membrane-bounded vesicle	9	46	353	14305	7.92862	1.431e-05	3.16647e-05	758203643;758190778;758194994
membrane-bounded vesicle	9	46	353	14305	7.92862	1.431e-05	3.16647e-05	758203643;758190778;758194994
vesicle	9	46	353	14305	7.92862	1.431e-05	3.16647e-05	758203643;758190778;758194994
cytoplasmic vesicle	9	46	353	14305	7.92862	1.431e-05	3.16647e-05	758203643;758190778;758194994
coated vesicle	9	46	353	14305	7.92862	1.431e-05	3.16647e-05	758203643;758190778;758194994
microtubule cytoskeleton	23	326	353	14305	2.85906	1.94e-05	4.20333e-05	85541639
transport vesicle	7	36	353	14305	7.87968	0.0002219	0.000461552	758203643;758190778
transport vesicle membrane	7	36	353	14305	7.87968	0.0002219	0.000461552	758203643;758190778
clathrin coat	9	69	353	14305	5.28575	0.0002806	0.000572204	758203643;758191202
actin cytoskeleton	11	120	353	14305	3.71471	0.0007561	0.00149144	758210146;758209161;758205076
organelle	194	6575	353	14305	1.19569	0.0007744	0.00149144	758190776;85541639;758189284;758210146;758204561;758192781;758203353;758206274;758203643;758188369;758209161;758190778;758208778;758193639;758205076;758188513;758204517;758190866;758194994;758193114;90101337;758191190;758206422;758195286;758205171;84029299;758194870;758211306;758189892;758209728;758210142;758189084;758195632;758208460;758206183;758188922;758192797;758188789;758210168;758197912;75…
intracellular organelle	194	6575	353	14305	1.19569	0.0007744	0.00149144	758190776;85541639;758189284;758210146;758204561;758192781;758203353;758206274;758203643;758188369;758209161;758190778;758208778;758193639;758205076;758188513;758204517;758190866;758194994;758193114;90101337;758191190;758206422;758195286;758205171;84029299;758194870;758211306;758189892;758209728;758210142;758189084;758195632;758208460;758206183;758188922;758192797;758188789;758210168;758197912;75…
myosin complex	8	62	353	14305	5.22891	0.0007912	0.00149609	758210146
Golgi-associated vesicle	4	14	353	14305	11.5783	0.004395	0.00782997	758203643;758194994
Golgi-associated vesicle membrane	4	14	353	14305	11.5783	0.004395	0.00782997	758203643;758194994
AP-type membrane coat adaptor complex	7	63	353	14305	4.50268	0.004442	0.00782997	758191202
clathrin adaptor complex	7	63	353	14305	4.50268	0.004442	0.00782997	758191202
ER to Golgi transport vesicle membrane	5	30	353	14305	6.75401	0.005957	0.00999239	758190778
COPII vesicle coat	5	30	353	14305	6.75401	0.005957	0.00999239	758190778
ER to Golgi transport vesicle	5	30	353	14305	6.75401	0.005957	0.00999239	758190778
organelle membrane	15	266	353	14305	2.28519	0.007518	0.0124107	758204561;758203643;758190778;758194994;758209854
Golgi membrane	4	23	353	14305	7.04767	0.01816	0.02951	758203643;758194994
Golgi apparatus	4	31	353	14305	5.22891	0.03994	0.0629358	758203643;758194994
Golgi apparatus part	4	31	353	14305	5.22891	0.03994	0.0629358	758203643;758194994
endomembrane system	9	155	353	14305	2.35301	0.05852	0.090837	758203643;758190778;758194994
mitochondrial inner membrane	5	69	353	14305	2.93653	0.08996	0.137586	758204561
organelle inner membrane	5	71	353	14305	2.85381	0.09743	0.146851	758204561
coated pit	2	6	353	14305	13.508	0.1389	0.190074	758203643
trans-Golgi network transport vesicle membrane	2	6	353	14305	13.508	0.1389	0.190074	758203643
clathrin vesicle coat	2	6	353	14305	13.508	0.1389	0.190074	758203643
clathrin coat of trans-Golgi network vesicle	2	6	353	14305	13.508	0.1389	0.190074	758203643
clathrin coat of coated pit	2	6	353	14305	13.508	0.1389	0.190074	758203643
trans-Golgi network transport vesicle	2	6	353	14305	13.508	0.1389	0.190074	758203643
clathrin-coated vesicle membrane	2	6	353	14305	13.508	0.1389	0.190074	758203643
ribosomal subunit	5	82	353	14305	2.47098	0.1433	0.193548	758206274;758191190;758206422;758194870
proton-transporting two-sector ATPase complex, catalytic domain	4	58	353	14305	2.79476	0.171	0.225114	758209039;758189471
COPI vesicle coat	2	8	353	14305	10.131	0.1808	0.226545	758194994
COPI-coated vesicle	2	8	353	14305	10.131	0.1808	0.226545	758194994
clathrin-coated vesicle	2	8	353	14305	10.131	0.1808	0.226545	758203643
COPI-coated vesicle membrane	2	8	353	14305	10.131	0.1808	0.226545	758194994
proteasome complex	6	106	353	14305	2.29382	0.1911	0.2366	758204611;758187729
mitochondrial membrane	6	117	353	14305	2.07816	0.2154	0.263548	758204561;758209854
prefoldin complex	2	10	353	14305	8.10482	0.2206	0.266772	758209238;758189483
eukaryotic translation initiation factor 3 complex	3	38	353	14305	3.19927	0.24	0.286897	758193689;758192261
proteasome core complex, alpha-subunit complex	3	40	353	14305	3.03931	0.2583	0.302418	758187729
mitochondrial envelope	6	131	353	14305	1.85606	0.2588	0.302418	758204561;758209854
proton-transporting V-type ATPase, V1 domain	2	14	353	14305	5.78915	0.2946	0.340427	758209039;758189471
proteasome core complex	5	104	353	14305	1.94827	0.3278	0.374629	758187729
catalytic complex	12	342	353	14305	1.4219	0.3727	0.421313	758204281;758189515
large ribosomal subunit	2	20	353	14305	4.05241	0.3926	0.439037	758191190;758206422
organelle envelope	6	155	353	14305	1.56867	0.4362	0.482604	758204561;758209854
plasma membrane part	2	30	353	14305	2.70161	0.5268	0.576707	758203643
mitochondrial part	6	161	353	14305	1.51021	0.602	0.652167	758204561;758209854
envelope	6	167	353	14305	1.45595	0.61	0.654021	758204561;758209854
small ribosomal subunit	3	62	353	14305	1.96084	0.6659	0.706669	758206274;758194870
plasma membrane	2	64	353	14305	1.26638	1	1	758203643
cell periphery	3	113	353	14305	1.07586	1	1	758203643;758206830
mitochondrion	6	204	353	14305	1.19188	1	1	758204561;758209854
proton-transporting V-type ATPase complex	2	66	353	14305	1.228	1	1	758209039;758189471
