# Supplementary material for: Systematic analysis of the lysine acetylome in Fusarium graminearum
Source: BMC Genomics. 2016 Dec 13;17:1019. doi: 10.1186/s12864-016-3361-3 (PMC5153868; doi:10.1186/s12864-016-3361-3)
Supplement: Additional file 6: Table S5. — Enrichment of protein domain analysis. (XLS 44 kb) [file 12864_2016_3361_MOESM6_ESM.xls]

## Sheet: Protein_domain_enrichment
Table S5. Enrichment of protein domain analysis.
InterPro desc	Mapping	Background	All mapping	All background	Fold enrichment	Fisher' exact Test P value	Benjamini
Armadillo-type fold	18	278	351	19357	3.57074	1.35e-05	0.00238596
Armadillo-like helical	13	197	351	19357	3.63922	0.000258	0.0228419
ATPase, AAA-type, core	9	103	351	19357	4.81877	0.000564	0.0247358
Heat shock protein 70, conserved site	4	10	351	19357	22.0593	0.00064	0.0247358
Heat shock protein 70 family	5	24	351	19357	11.4892	0.000839	0.0247358
Histone core	5	24	351	19357	11.4892	0.000839	0.0247358
Heat shock protein 70kD, peptide-binding domain	4	12	351	19357	18.3827	0.001142	0.0252668
Heat shock protein 70kD, C-terminal domain	4	12	351	19357	18.3827	0.001142	0.0252668
26S proteasome subunit P45	4	14	351	19357	15.7566	0.00184	0.0361867
Mitochondrial substrate/solute carrier	7	83	351	19357	4.65105	0.00393	0.069561
Mitochondrial carrier domain	7	85	351	19357	4.54161	0.004419	0.0711057
HEAT, type 2	4	21	351	19357	10.5044	0.006121	0.080771
Small GTP-binding protein domain	7	92	351	19357	4.19605	0.006489	0.080771
Glucose-methanol-choline oxidoreductase, N-terminal	5	42	351	19357	6.56526	0.006845	0.080771
Translation protein, beta-barrel domain	5	42	351	19357	6.56526	0.006845	0.080771
ATPase, AAA-type, conserved site	5	44	351	19357	6.26684	0.008072	0.0840438
Glucose-methanol-choline oxidoreductase, C-terminal	5	44	351	19357	6.26684	0.008072	0.0840438
Aminoacyl-tRNA synthetase, class I, conserved site	4	26	351	19357	8.48433	0.0112	0.104337
Translation elongation factor EFTu/EF1A, domain 2	4	26	351	19357	8.48433	0.0112	0.104337
Elongation factor, GTP-binding domain	4	30	351	19357	7.35309	0.01658	0.144402
P-loop containing nucleoside triphosphate hydrolase	31	1107	351	19357	1.54435	0.0179	0.144402
Carbamoyl-phosphate synthase, large subunit, N-terminal	3	12	351	19357	13.787	0.01909	0.144402
Carbamoyl-phosphate synthetase large subunit-like, ATP-binding domain	3	12	351	19357	13.787	0.01909	0.144402
Histone-fold	5	57	351	19357	4.83756	0.01958	0.144402
ATP-grasp fold, subdomain 2	4	33	351	19357	6.68462	0.02142	0.151654
Mitochondrial carrier protein	4	39	351	19357	5.65622	0.03316	0.225743
Ribosomal protein L2 domain 2	3	18	351	19357	9.19136	0.04122	0.27022
AAA+ ATPase domain	10	258	351	19357	2.13753	0.04566	0.288636
Acyl-CoA dehydrogenase/oxidase, N-terminal	3	20	351	19357	8.27222	0.05	0.300293
Rossmann-like alpha/beta/alpha sandwich fold	6	113	351	19357	2.92822	0.05442	0.300293
Pre-ATP-grasp domain	3	21	351	19357	7.87831	0.05461	0.300293
Importin-beta, N-terminal domain	3	22	351	19357	7.5202	0.05938	0.300293
Acyl-CoA dehydrogenase/oxidase, N-terminal and middle domain	3	22	351	19357	7.5202	0.05938	0.300293
Acyl-CoA oxidase/dehydrogenase, central domain	3	22	351	19357	7.5202	0.05938	0.300293
Acyl-CoA dehydrogenase/oxidase C-terminal	3	22	351	19357	7.5202	0.05938	0.300293
ATP-grasp fold, subdomain 1	3	23	351	19357	7.19324	0.06428	0.305908
Haem peroxidase	3	24	351	19357	6.89352	0.0693	0.305908
Protease-associated domain, PA	3	24	351	19357	6.89352	0.0693	0.305908
Biotin-binding site	2	4	351	19357	27.5741	0.07039	0.305908
UTP--glucose-1-phosphate uridylyltransferase family	2	4	351	19357	27.5741	0.07039	0.305908
Cytochrome b5-like heme/steroid binding domain	4	53	351	19357	4.16212	0.07086	0.305908
ATP-grasp fold	3	25	351	19357	6.61778	0.07446	0.313796
Translation protein SH3-like domain	3	27	351	19357	6.12757	0.08511	0.350337
Proteasome component (PCI) domain	3	30	351	19357	5.51481	0.1019	0.379997
Translation Initiation factor eIF- 4e	2	6	351	19357	18.3827	0.1037	0.379997
Histone H2A	2	6	351	19357	18.3827	0.1037	0.379997
Ran binding domain	2	6	351	19357	18.3827	0.1037	0.379997
Acyl-CoA dehydrogenase, conserved site	2	6	351	19357	18.3827	0.1037	0.379997
Mitogen-activated protein (MAP) kinase, conserved site	2	7	351	19357	15.7566	0.1199	0.379997
Transketolase, C-terminal	2	7	351	19357	15.7566	0.1199	0.379997
Glycoside hydrolase, catalytic domain	7	188	351	19357	2.05339	0.1265	0.379997
Acyl-CoA N-acyltransferase	6	149	351	19357	2.22073	0.1337	0.379997
Citrate synthase-like, large alpha subdomain	2	8	351	19357	13.787	0.1358	0.379997
Haem peroxidase, animal	2	8	351	19357	13.787	0.1358	0.379997
Translation Initiation factor eIF- 4e-like domain	2	8	351	19357	13.787	0.1358	0.379997
SMCs flexible hinge	2	8	351	19357	13.787	0.1358	0.379997
Citrate synthase-like, core	2	8	351	19357	13.787	0.1358	0.379997
Biotin carboxylation domain	2	8	351	19357	13.787	0.1358	0.379997
Exportin-1/Importin-beta-like	2	8	351	19357	13.787	0.1358	0.379997
Succinate dehydrogenase/fumarate reductase flavoprotein, catalytic domain	2	8	351	19357	13.787	0.1358	0.379997
KOW	2	8	351	19357	13.787	0.1358	0.379997
Biotin carboxylase, C-terminal	2	8	351	19357	13.787	0.1358	0.379997
Citrate synthase-like	2	8	351	19357	13.787	0.1358	0.379997
Small GTPase superfamily, Rab type	4	71	351	19357	3.10694	0.1374	0.379997
Cytochrome P450, conserved site	6	152	351	19357	2.1769	0.1419	0.386405
Glycoside hydrolase, family 17	2	9	351	19357	12.2551	0.1515	0.406295
Translation elongation factor EFTu/EF1A, C-terminal	2	10	351	19357	11.0296	0.1668	0.411525
Serine hydroxymethyltransferase	2	10	351	19357	11.0296	0.1668	0.411525
Domain of unknown function DUF202	2	10	351	19357	11.0296	0.1668	0.411525
Serine hydroxymethyltransferase, pyridoxal phosphate binding site	2	10	351	19357	11.0296	0.1668	0.411525
FAD binding domain	2	10	351	19357	11.0296	0.1668	0.411525
AMP-binding, conserved site	4	78	351	19357	2.82811	0.1674	0.411525
AMP-dependent synthetase/ligase	5	122	351	19357	2.26017	0.1799	0.435085
GOLD	2	11	351	19357	10.0269	0.1819	0.435085
Neurolysin/Thimet oligopeptidase, N-terminal	2	12	351	19357	9.19136	0.1967	0.440708
Transketolase-like, pyrimidine-binding domain	2	12	351	19357	9.19136	0.1967	0.440708
Translation elongation factor EF1A/initiation factor IF2gamma, C-terminal	2	12	351	19357	9.19136	0.1967	0.440708
RNA-binding S4 domain	2	12	351	19357	9.19136	0.1967	0.440708
RecF/RecN/SMC, N-terminal	2	12	351	19357	9.19136	0.1967	0.440708
Succinyl-CoA synthetase-like	2	14	351	19357	7.87831	0.2255	0.475161
Chaperonin TCP-1, conserved site	2	14	351	19357	7.87831	0.2255	0.475161
Peptidase S10, serine carboxypeptidase, active site	2	14	351	19357	7.87831	0.2255	0.475161
Prefoldin	2	14	351	19357	7.87831	0.2255	0.475161
TCP-1-like chaperonin intermediate domain	2	14	351	19357	7.87831	0.2255	0.475161
Thioredoxin-like fold	6	182	351	19357	1.81807	0.2339	0.480913
Mpv17/PMP22	2	15	351	19357	7.35309	0.2395	0.480913
Rudiment single hybrid motif	2	15	351	19357	7.35309	0.2395	0.480913
50S ribosomal protein L30e-like	2	16	351	19357	6.89352	0.2533	0.480913
Neurolysin/Thimet oligopeptidase, domain 2	2	16	351	19357	6.89352	0.2533	0.480913
Transketolase, C-terminal/Pyruvate-ferredoxin oxidoreductase, domain II	2	16	351	19357	6.89352	0.2533	0.480913
Peptidase M3A/M3B	2	16	351	19357	6.89352	0.2533	0.480913
Chaperone tailless complex polypeptide 1 (TCP-1)	2	16	351	19357	6.89352	0.2533	0.480913
Thiolase-like, subgroup	3	54	351	19357	3.06379	0.2554	0.480913
Thiolase-like	3	54	351	19357	3.06379	0.2554	0.480913
Cytochrome P450	7	237	351	19357	1.62885	0.259	0.482558
Glyoxalase/Bleomycin resistance protein/Dihydroxybiphenyl dioxygenase	2	18	351	19357	6.12757	0.2801	0.500785
GroEL-like equatorial domain	2	18	351	19357	6.12757	0.2801	0.500785
Peptidase S10, serine carboxypeptidase	2	18	351	19357	6.12757	0.2801	0.500785
Biotin/lipoyl attachment	2	18	351	19357	6.12757	0.2801	0.500785
Small GTPase superfamily, Ras type	3	59	351	19357	2.80414	0.289	0.510795
Aconitase/3-isopropylmalate dehydratase, swivel	2	19	351	19357	5.80507	0.2931	0.510795
Ribosomal protein S5 domain 2-type fold	3	60	351	19357	2.75741	0.2957	0.510795
GroEL-like apical domain	2	20	351	19357	5.51481	0.3059	0.510795
Chaperonin Cpn60/TCP-1 family	2	20	351	19357	5.51481	0.3059	0.510795
Glycoside hydrolase/deacetylase, beta/alpha-barrel	2	20	351	19357	5.51481	0.3059	0.510795
Aminoacyl-tRNA synthetase, class 1a, anticodon-binding	2	20	351	19357	5.51481	0.3059	0.510795
Small GTPase superfamily, Rho type	3	63	351	19357	2.6261	0.3158	0.522398
Nucleotide-diphospho-sugar transferases	4	112	351	19357	1.96958	0.3302	0.537171
PUA-like domain	2	22	351	19357	5.01347	0.3308	0.537171
Aldolase-type TIM barrel	6	212	351	19357	1.5608	0.3381	0.538362
Small GTPase superfamily	3	67	351	19357	2.46932	0.3423	0.538362
ADF-H/Gelsolin-like domain	2	23	351	19357	4.79549	0.3429	0.538362
Glycoside hydrolase superfamily	7	264	351	19357	1.46226	0.3437	0.538362
AMP-binding enzyme C-terminal domain	3	68	351	19357	2.43301	0.3489	0.541376
ENTH/VHS	2	24	351	19357	4.59568	0.3548	0.541376
Single hybrid motif	2	24	351	19357	4.59568	0.3548	0.541376
Pleckstrin homology-like domain	3	71	351	19357	2.3302	0.3685	0.557474
Protein kinase, ATP binding site	4	122	351	19357	1.80814	0.3795	0.56925
Six-hairpin glycosidase-like	3	75	351	19357	2.20593	0.3943	0.58648
Tetratricopeptide TPR1	2	30	351	19357	3.67654	0.4218	0.617013
Peptidase M28	2	30	351	19357	3.67654	0.4218	0.617013
Cytochrome P450, E-class, group I	4	135	351	19357	1.63402	0.4424	0.641843
Protein kinase-like domain	8	359	351	19357	1.22893	0.4735	0.681378
Ribosomal protein S5 domain 2-type fold, subgroup	2	38	351	19357	2.90253	0.5004	0.712956
RmlC-like cupin domain	3	93	351	19357	1.77897	0.5035	0.712956
Oxidoreductase FAD/NAD(P)-binding	2	41	351	19357	2.69015	0.5271	0.729027
Thiamin diphosphate-binding fold	2	42	351	19357	2.6261	0.5357	0.729027
Acyl transferase domain	2	42	351	19357	2.6261	0.5357	0.729027
Dehydrogenase, multihelical	2	42	351	19357	2.6261	0.5357	0.729027
Tetratricopeptide-like helical domain	5	213	351	19357	1.29456	0.5395	0.729027
EF-Hand 1, calcium-binding site	2	43	351	19357	2.56503	0.5441	0.729027
EF-hand domain	2	43	351	19357	2.56503	0.5441	0.729027
RNA helicase, DEAD-box type, Q motif	3	101	351	19357	1.63806	0.5478	0.729027
RmlC-like jelly roll fold	3	105	351	19357	1.57566	0.5689	0.751457
GNAT domain	3	110	351	19357	1.50404	0.5942	0.779062
Metallopeptidase, catalytic domain	2	52	351	19357	2.12108	0.6133	0.794081
EF-hand domain pair	2	53	351	19357	2.08106	0.6203	0.794081
Pyridoxal phosphate-dependent transferase, major region, subdomain 1	4	177	351	19357	1.24629	0.6236	0.794081
Pyridoxal phosphate-dependent transferase	4	177	351	19357	1.24629	0.6236	0.794081
Serine/threonine-protein kinase, active site	4	179	351	19357	1.23236	0.6312	0.798017
Aminotransferase, class I/classII	2	58	351	19357	1.90166	0.6535	0.820351
Ribonuclease H-like domain	2	61	351	19357	1.80814	0.672	0.837634
Riboflavin synthase-like beta-barrel	2	63	351	19357	1.75073	0.6838	0.840504
6-phosphogluconate dehydrogenase, C-terminal-like	2	63	351	19357	1.75073	0.6838	0.840504
RNA recognition motif domain	3	134	351	19357	1.23466	0.7004	0.847914
Glutathione S-transferase, C-terminal-like	2	66	351	19357	1.67116	0.7007	0.847914
Winged helix-turn-helix DNA-binding domain	3	135	351	19357	1.22551	0.7042	0.847914
DEAD/DEAH box helicase domain	3	137	351	19357	1.20762	0.7119	0.851394
Nucleophile aminohydrolases, N-terminal	2	72	351	19357	1.53189	0.7318	0.851983
Pyridoxal phosphate-dependent transferase, major region, subdomain 2	3	143	351	19357	1.15695	0.7338	0.851983
Ferredoxin reductase-type FAD-binding domain	2	73	351	19357	1.51091	0.7367	0.851983
Acyl transferase/acyl hydrolase/lysophospholipase	2	76	351	19357	1.45127	0.7508	0.851983
Tetratricopeptide repeat-containing domain	2	76	351	19357	1.45127	0.7508	0.851983
HAD-like domain	3	148	351	19357	1.11787	0.7509	0.851983
Serine/threonine/dual specificity protein kinase, catalytic domain	4	218	351	19357	1.01189	0.7576	0.853888
Aldehyde dehydrogenase, C-terminal	2	82	351	19357	1.34508	0.7767	0.853888
Aldehyde dehydrogenase N-terminal domain	2	82	351	19357	1.34508	0.7767	0.853888
Acyl carrier protein-like	2	82	351	19357	1.34508	0.7767	0.853888
Aldehyde dehydrogenase domain	2	82	351	19357	1.34508	0.7767	0.853888
Aldehyde/histidinol dehydrogenase	2	84	351	19357	1.31305	0.7848	0.857467
ATP-dependent RNA helicase DEAD-box, conserved site	2	88	351	19357	1.25337	0.8	0.860689
FAD linked oxidase, N-terminal	2	89	351	19357	1.23928	0.8036	0.860689
Tetratricopeptide repeat	2	90	351	19357	1.22551	0.8072	0.860689
CO dehydrogenase flavoprotein-like, FAD-binding, subdomain 2	2	103	351	19357	1.07084	0.8481	0.893534
