# Supplementary material for: Systematic analysis of the lysine acetylome in Fusarium graminearum
Source: BMC Genomics. 2016 Dec 13;17:1019. doi: 10.1186/s12864-016-3361-3 (PMC5153868; doi:10.1186/s12864-016-3361-3)
Supplement: Additional file 7: Table S6. — KEGG pathway enrichment analysis. (XLS 25 kb) [file 12864_2016_3361_MOESM7_ESM.xls]

## Sheet: Protein_Pathway_enrichment
Table S6. KEGG pathway enrichment analysis
KEGG Pathway	Mapping	Background	All Mapping	All Background	Fold enrichment	Fisher' exact Test P value	Benjamini
Carbon metabolism - Fusarium graminearum	29	266	184	4060	2.40561	1.517e-05	0.00065109
Ribosome - Fusarium graminearum	28	255	184	4060	2.42285	1.973e-05	0.00065109
Biosynthesis of antibiotics - Fusarium graminearum	42	577	184	4060	1.60613	0.001471	0.02937
Biosynthesis of amino acids - Fusarium graminearum	25	287	184	4060	1.92206	0.002054	0.02937
Glycolysis / Gluconeogenesis - Fusarium graminearum	13	104	184	4060	2.75815	0.002225	0.02937
Proteasome - Fusarium graminearum	10	67	184	4060	3.29332	0.002801	0.030811
Amino sugar and nucleotide sugar metabolism - Fusarium graminearum	12	105	184	4060	2.52174	0.007084	0.066792
Pyruvate metabolism - Fusarium graminearum	9	73	184	4060	2.72037	0.01598	0.131835
Methane metabolism - Fusarium graminearum	8	64	184	4060	2.75815	0.02385	0.1749
Biosynthesis of secondary metabolites - Fusarium graminearum	47	783	184	4060	1.32448	0.02785	0.18381
Pentose phosphate pathway - Fusarium graminearum	7	59	184	4060	2.61791	0.04806	0.28836
Fatty acid biosynthesis - Fusarium graminearum	4	20	184	4060	4.41304	0.05841	0.321255
Starch and sucrose metabolism - Fusarium graminearum	9	99	184	4060	2.00593	0.07628	0.387268
Citrate cycle (TCA cycle) - Fusarium graminearum	7	68	184	4060	2.27142	0.08417	0.396801
Oxidative phosphorylation - Fusarium graminearum	12	156	184	4060	1.69732	0.09166	0.403304
Glutathione metabolism - Fusarium graminearum	6	55	184	4060	2.40711	0.09997	0.412376
Lysine degradation - Fusarium graminearum	5	44	184	4060	2.50741	0.1346	0.522565
Fatty acid degradation - Fusarium graminearum	5	47	184	4060	2.34736	0.1599	0.5863
Endocytosis - Fusarium graminearum	7	83	184	4060	1.86092	0.1696	0.589137
2-Oxocarboxylic acid metabolism - Fusarium graminearum	7	85	184	4060	1.81714	0.1831	0.60423
Metabolic pathways - Fusarium graminearum	87	1777	184	4060	1.08029	0.2047	0.6198
Glyoxylate and dicarboxylate metabolism - Fusarium graminearum	6	70	184	4060	1.8913	0.2066	0.6198
Cysteine and methionine metabolism - Fusarium graminearum	7	92	184	4060	1.67888	0.2333	0.644875
Fatty acid metabolism - Fusarium graminearum	5	55	184	4060	2.00593	0.2345	0.644875
Lysine biosynthesis - Fusarium graminearum	3	28	184	4060	2.36413	0.3621	0.933392
Tryptophan metabolism - Fusarium graminearum	5	68	184	4060	1.62244	0.3677	0.933392
Synthesis and degradation of ketone bodies - Fusarium graminearum	2	12	184	4060	3.67754	0.4255	0.978166
Arachidonic acid metabolism - Fusarium graminearum	2	12	184	4060	3.67754	0.4255	0.978166
Fructose and mannose metabolism - Fusarium graminearum	5	74	184	4060	1.49089	0.4298	0.978166
Other glycan degradation - Fusarium graminearum	2	14	184	4060	3.15217	0.4763	0.9971
MAPK signaling pathway - yeast - Fusarium graminearum	4	60	184	4060	1.47101	0.5127	0.9971
Propanoate metabolism - Fusarium graminearum	3	38	184	4060	1.74199	0.5168	0.9971
Alanine, aspartate and glutamate metabolism - Fusarium graminearum	5	85	184	4060	1.29795	0.5385	0.9971
Selenocompound metabolism - Fusarium graminearum	2	17	184	4060	2.59591	0.5442	0.9971
Sulfur metabolism - Fusarium graminearum	3	41	184	4060	1.61453	0.5582	0.9971
Terpenoid backbone biosynthesis - Fusarium graminearum	3	44	184	4060	1.50445	0.5971	0.9971
Galactose metabolism - Fusarium graminearum	3	52	184	4060	1.27299	0.688	0.9971
Meiosis - yeast - Fusarium graminearum	5	105	184	4060	1.05072	0.7052	0.9971
mRNA surveillance pathway - Fusarium graminearum	5	109	184	4060	1.01217	0.7327	0.9971
Butanoate metabolism - Fusarium graminearum	2	34	184	4060	1.29795	0.7929	0.9971
One carbon pool by folate - Fusarium graminearum	2	37	184	4060	1.19271	0.8199	0.9971
Pantothenate and CoA biosynthesis - Fusarium graminearum	2	41	184	4060	1.07635	0.8505	0.9971
Cyanoamino acid metabolism - Fusarium graminearum	2	42	184	4060	1.05072	0.8573	0.9971
Valine, leucine and isoleucine biosynthesis - Fusarium graminearum	2	44	184	4060	1.00296	0.87	0.9971
