# Supplementary material for: Systematic analysis of the lysine acetylome in Fusarium graminearum
Source: BMC Genomics. 2016 Dec 13;17:1019. doi: 10.1186/s12864-016-3361-3 (PMC5153868; doi:10.1186/s12864-016-3361-3)
Supplement: Additional file 8: Table S7. — Protein-protein interaction network of indentified acetylated proteins. (XLSX 57 kb) [file 12864_2016_3361_MOESM8_ESM.xlsx]

## Sheet: node information
Table S7. Protein-protein interaction network of indentified acetylated proteins.
Node name	UniProt accession	GI number	Protein description	No. of modification	Subcellular Location	Biologicl process	Cellular component	Molecular function	Interpro ID	Domain desc	KO No.	Gene desc	Pathway desc	MCODE_Cluster	MCODE_Score
FG09870.1	I1RZM1	758192789	hypothetical protein FGSG_09870	2	cytosol,nuclear			molecular_function;binding;protein binding;	IPR001680;IPR019775;IPR017986;IPR020472;IPR015943;	WD40 repeat;WD40 repeat, conserved site;WD40-repeat-containing domain;G-protein beta WD-40 repeat;WD40/YVTN repeat-like-containing domain;				Cluster 1	27.9356
FG08896.1	I1RX46	758194870	40S ribosomal protein S9	2	mitochondria			molecular_function;binding;heterocyclic compound binding;organic cyclic compound binding;nucleic acid binding;RNA binding;	IPR001912;IPR005710;IPR002942;	Ribosomal protein S4/S9, N-terminal;Ribosomal protein S4/S9, eukaryotic/archaeal;RNA-binding S4 domain;	K02997	RP-S9e:small subunit ribosomal protein S9e;	Ribosome - Fusarium graminearum ;	Cluster 1	27.9356
FG06927.1	I1RS20	758208848	eukaryotic peptide chain release factor subunit 1	1	cytosol				IPR005140;IPR005142;IPR005141;IPR024049;IPR029064;IPR004403;	eRF1 domain 1/Pelota-like;eRF1 domain 3;eRF1 domain 2;Peptide Chain Release Factor eRF1/aRF1, N-terminal;50S ribosomal protein L30e-like;Peptide chain release factor eRF1/aRF1;	K03265	ETF1:peptide chain release factor subunit 1;	mRNA surveillance pathway - Fusarium graminearum ;	Cluster 1	24
FG10010.1	I1RZZ9	758193114	60S ribosomal protein L5	1	nuclear	gene expression;organic substance biosynthetic process;biosynthetic process;macromolecule biosynthetic process;cellular macromolecule metabolic process;cellular process;biological_process;cellular macromolecule biosynthetic process;metabolic process;organic substance metabolic process;cellular biosynthetic process;cellular protein metabolic process;macromolecule metabolic process;cellular metabol…	cell part;cell;cellular_component;intracellular;cytoplasmic part;cytoplasm;intracellular non-membrane-bounded organelle;organelle;macromolecular complex;non-membrane-bounded organelle;ribonucleoprotein complex;intracellular organelle;intracellular part;ribosome;	molecular_function;structural molecule activity;structural constituent of ribosome;binding;heterocyclic compound binding;RNA binding;organic cyclic compound binding;rRNA binding;nucleic acid binding;5S rRNA binding;	IPR005485;IPR005484;IPR025607;	Ribosomal protein L5 eukaryotic/L18 archaeal;Ribosomal protein L18/L5;Ribosomal protein L5 eukaryotic/L18 archaeal, C-terminal;	K02932	RP-L5e:large subunit ribosomal protein L5e;	Ribosome - Fusarium graminearum ;	Cluster 1	27.9356
FG00845.1	I1RBC9	758188369	60S ribosomal protein L15	2	mitochondria	gene expression;organic substance biosynthetic process;biosynthetic process;macromolecule biosynthetic process;cellular macromolecule metabolic process;cellular process;biological_process;cellular macromolecule biosynthetic process;metabolic process;organic substance metabolic process;cellular biosynthetic process;cellular protein metabolic process;macromolecule metabolic process;cellular metabol…	cell part;cell;cellular_component;intracellular;cytoplasmic part;cytoplasm;intracellular non-membrane-bounded organelle;organelle;macromolecular complex;non-membrane-bounded organelle;ribonucleoprotein complex;intracellular organelle;intracellular part;ribosome;	molecular_function;structural molecule activity;structural constituent of ribosome;	IPR000439;IPR024794;IPR012678;IPR020925;	Ribosomal protein L15e;Ribosomal protein L15e core domain;Ribosomal protein L23/L15e core domain;Ribosomal protein L15e, conserved site;	K02877	RP-L15e:large subunit ribosomal protein L15e;	Ribosome - Fusarium graminearum ;	Cluster 1	27.9356
FG02588.1	I1RFU8	758192303	40S ribosomal protein S19	2	cytosol	gene expression;organic substance biosynthetic process;biosynthetic process;macromolecule biosynthetic process;cellular macromolecule metabolic process;cellular process;biological_process;cellular macromolecule biosynthetic process;metabolic process;organic substance metabolic process;cellular biosynthetic process;cellular protein metabolic process;macromolecule metabolic process;cellular metabol…	cell part;cell;cellular_component;intracellular;cytoplasmic part;cytoplasm;intracellular non-membrane-bounded organelle;organelle;macromolecular complex;non-membrane-bounded organelle;ribonucleoprotein complex;intracellular organelle;intracellular part;ribosome;	molecular_function;structural molecule activity;structural constituent of ribosome;	IPR001266;	Ribosomal protein S19e;	K02966	RP-S19e:small subunit ribosomal protein S19e;	Ribosome - Fusarium graminearum ;	Cluster 1	27.9356
FG00631.1	I1RAU5	758187883	40S ribosomal protein S8-B	1	nuclear	gene expression;organic substance biosynthetic process;biosynthetic process;macromolecule biosynthetic process;cellular macromolecule metabolic process;cellular process;biological_process;cellular macromolecule biosynthetic process;metabolic process;organic substance metabolic process;cellular biosynthetic process;cellular protein metabolic process;macromolecule metabolic process;cellular metabol…	cell part;cell;cellular_component;intracellular;cytoplasmic part;cytoplasm;intracellular non-membrane-bounded organelle;organelle;macromolecular complex;non-membrane-bounded organelle;ribonucleoprotein complex;intracellular organelle;intracellular part;ribosome;	molecular_function;structural molecule activity;structural constituent of ribosome;	IPR001047;IPR022309;	Ribosomal protein S8e;Ribosomal protein S8e/ribosomal biogenesis NSA2;	K02995	RP-S8e:small subunit ribosomal protein S8e;	Ribosome - Fusarium graminearum ;	Cluster 1	27.9356
FG08478.1	I1RW25	758195823	60S ribosomal protein L8	1	nuclear	biological_process;cellular component biogenesis;ribonucleoprotein complex biogenesis;cellular component organization or biogenesis;ribosome biogenesis;	intracellular;macromolecular complex;cell part;cell;intracellular part;cellular_component;ribonucleoprotein complex;		IPR018492;IPR001921;IPR029064;IPR004037;IPR004038;	Ribosomal protein L7Ae/L8/Nhp2 family;Ribosomal protein L7A/L8;50S ribosomal protein L30e-like;Ribosomal protein L7Ae conserved site;Ribosomal protein L7Ae/L30e/S12e/Gadd45;	K02936	RP-L7Ae:large subunit ribosomal protein L7Ae;	Ribosome - Fusarium graminearum ;	Cluster 1	27.9356
FG08714.1	I1RWN6	758195286	40S ribosomal protein S4	2	mitochondria				IPR005824;IPR018199;IPR013845;IPR013843;IPR000876;IPR002942;	KOW;Ribosomal protein S4e, N-terminal, conserved site;Ribosomal protein S4e, central region;Ribosomal protein S4e, N-terminal;Ribosomal protein S4e;RNA-binding S4 domain;	K02987	RP-S4e:small subunit ribosomal protein S4e;	Ribosome - Fusarium graminearum ;	Cluster 1	27.9356
FG01081.1	I1RBY4	758188922	60S ribosomal protein L11	2	mitochondria	gene expression;organic substance biosynthetic process;biosynthetic process;macromolecule biosynthetic process;cellular macromolecule metabolic process;cellular process;biological_process;cellular macromolecule biosynthetic process;metabolic process;organic substance metabolic process;cellular biosynthetic process;cellular protein metabolic process;macromolecule metabolic process;cellular metabol…	cell part;cell;cellular_component;intracellular;cytoplasmic part;cytoplasm;intracellular non-membrane-bounded organelle;organelle;macromolecular complex;non-membrane-bounded organelle;ribonucleoprotein complex;intracellular organelle;intracellular part;ribosome;	molecular_function;structural molecule activity;structural constituent of ribosome;	IPR002132;IPR022803;IPR020929;	Ribosomal protein L5;Ribosomal protein L5 domain;Ribosomal protein L5, conserved site;	K02868	RP-L11e:large subunit ribosomal protein L11e;	Ribosome - Fusarium graminearum ;	Cluster 1	27.9356
FG00634.1	I1RAU7	758187891	40S ribosomal protein S6-B	1	cytosol	gene expression;organic substance biosynthetic process;biosynthetic process;macromolecule biosynthetic process;cellular macromolecule metabolic process;cellular process;biological_process;cellular macromolecule biosynthetic process;metabolic process;organic substance metabolic process;cellular biosynthetic process;cellular protein metabolic process;macromolecule metabolic process;cellular metabol…	cell part;cell;cellular_component;intracellular;cytoplasmic part;cytoplasm;intracellular non-membrane-bounded organelle;organelle;macromolecular complex;non-membrane-bounded organelle;ribonucleoprotein complex;intracellular organelle;intracellular part;ribosome;	molecular_function;structural molecule activity;structural constituent of ribosome;	IPR001377;IPR018282;	Ribosomal protein S6e;Ribosomal protein S6e, conserved site;	K02991	RP-S6e:small subunit ribosomal protein S6e;	Ribosome - Fusarium graminearum ;	Cluster 1	27.9356
FG10845.1	I1S261	758206422	60S ribosomal protein L26-1	1	nuclear				IPR008991;IPR005824;IPR005825;IPR005756;IPR014722;	Translation protein SH3-like domain;KOW;Ribosomal protein L24/L26, conserved site;Ribosomal protein L26/L24P, eukaryotic/archaeal;Ribosomal protein L2 domain 2;	K02898	RP-L26e:large subunit ribosomal protein L26e;	Ribosome - Fusarium graminearum ;	Cluster 1	27.9356
FG09866.1	I1RZL7	758192781	hypothetical protein FGSG_09866	1	cytosol				IPR021132;IPR021131;	Ribosomal protein L18e, conserved site;Ribosomal protein L18e/L15P;	K02883	RP-L18e:large subunit ribosomal protein L18e;	Ribosome - Fusarium graminearum ;	Cluster 1	27.9356
FG02099.1	I1REK8	758191190	60S ribosomal protein L16	1	cytosol	gene expression;organic substance biosynthetic process;biosynthetic process;macromolecule biosynthetic process;cellular macromolecule metabolic process;cellular process;biological_process;cellular macromolecule biosynthetic process;metabolic process;organic substance metabolic process;cellular biosynthetic process;cellular protein metabolic process;macromolecule metabolic process;cellular metabol…	cell;cellular_component;intracellular;cytoplasmic part;cytoplasm;intracellular non-membrane-bounded organelle;organelle;macromolecular complex;non-membrane-bounded organelle;ribonucleoprotein complex;cell part;intracellular organelle;intracellular part;ribosome;	molecular_function;structural molecule activity;structural constituent of ribosome;	IPR023563;IPR023564;IPR005755;IPR005822;	Ribosomal protein L13, conserved site;Ribosomal protein L13 domain;Ribosomal protein L13, eukaryotic/archaeal;Ribosomal protein L13;	K02872	RP-L13Ae:large subunit ribosomal protein L13Ae;	Ribosome - Fusarium graminearum ;	Cluster 1	27.9356
FG10246.1	I1S0L4	758193639	60S ribosomal protein L10-B	2	nuclear	gene expression;organic substance biosynthetic process;biosynthetic process;macromolecule biosynthetic process;cellular macromolecule metabolic process;cellular process;biological_process;cellular macromolecule biosynthetic process;metabolic process;organic substance metabolic process;cellular biosynthetic process;cellular protein metabolic process;macromolecule metabolic process;cellular metabol…	cell;cellular_component;intracellular;cytoplasmic part;cytoplasm;intracellular non-membrane-bounded organelle;organelle;macromolecular complex;non-membrane-bounded organelle;ribonucleoprotein complex;cell part;intracellular organelle;intracellular part;ribosome;	molecular_function;structural molecule activity;structural constituent of ribosome;	IPR018255;IPR001197;IPR016180;	Ribosomal protein L10e, conserved site;Ribosomal protein L10e;Ribosomal protein L10e/L16;	K02866	RP-L10e:large subunit ribosomal protein L10e;	Ribosome - Fusarium graminearum ;	Cluster 1	27.9356
FG06270.1	I1RQC9	758205131	hypothetical protein FGSG_06270	1	mitochondria				IPR005326;	Plectin/S10, N-terminal;	K02947	RP-S10e:small subunit ribosomal protein S10e;	Ribosome - Fusarium graminearum ;	Cluster 1	27.9356
FG09874.1	I1S9Y4	758192799	hypothetical protein FGSG_13665	1	cytosol				IPR021133;IPR016024;IPR011989;IPR019399;	HEAT, type 2;Armadillo-type fold;Armadillo-like helical;Parkin co-regulated protein;				Cluster 1	27.9356
FG02542.1	I1RFQ6	758192201	hypothetical protein FGSG_02542	3	nuclear				IPR016082;IPR012988;IPR005998;	Ribosomal protein L30, ferredoxin-like fold domain;Ribosomal protein L30, N-terminal;Ribosomal protein L7, eukaryotic;	K02937	RP-L7e:large subunit ribosomal protein L7e;	Ribosome - Fusarium graminearum ;	Cluster 1	27.9356
FG06827.1	I1RRT8	758208620	hypothetical protein FGSG_06827	1	cytosol				IPR001790;	Ribosomal protein L10P;	K02941	RP-LP0:large subunit ribosomal protein LP0;	Ribosome - Fusarium graminearum ;	Cluster 1	27.9356
FG09574.1	I1RYW3	758211940	elongation factor 2	5	cytosol				IPR005517;IPR005225;IPR020568;IPR009000;IPR009022;IPR004161;IPR000795;IPR000640;IPR027417;IPR014721;	Translation elongation factor EFG/EF2, domain IV;Small GTP-binding protein domain;Ribosomal protein S5 domain 2-type fold;Translation protein, beta-barrel domain;Elongation factor G, III-V domain;Translation elongation factor EFTu/EF1A, domain 2;Elongation factor, GTP-binding domain;Translation elongation factor EFG, V domain;P-loop containing nucleoside triphosphate hydrolase;Ribosomal protein S…				Cluster 1	28
FG05999.1	I1RPM4	758204517	hypothetical protein FGSG_05999	1	mitochondria	gene expression;organic substance biosynthetic process;biosynthetic process;macromolecule biosynthetic process;cellular macromolecule metabolic process;cellular process;biological_process;cellular macromolecule biosynthetic process;metabolic process;organic substance metabolic process;cellular biosynthetic process;cellular protein metabolic process;macromolecule metabolic process;cellular metabol…	cell part;cell;cellular_component;intracellular;cytoplasmic part;cytoplasm;intracellular non-membrane-bounded organelle;organelle;macromolecular complex;non-membrane-bounded organelle;ribonucleoprotein complex;intracellular organelle;intracellular part;ribosome;	molecular_function;structural molecule activity;structural constituent of ribosome;	IPR001141;IPR014722;IPR008991;	Ribosomal protein L27e;Ribosomal protein L2 domain 2;Translation protein SH3-like domain;	K02901	RP-L27e:large subunit ribosomal protein L27e;	Ribosome - Fusarium graminearum ;	Cluster 1	27.9356
FG01154.1	I1RC51	758189084	60S ribosomal protein L9-B	2	cytosol,nuclear	gene expression;organic substance biosynthetic process;biosynthetic process;macromolecule biosynthetic process;cellular macromolecule metabolic process;cellular process;biological_process;cellular macromolecule biosynthetic process;metabolic process;organic substance metabolic process;cellular biosynthetic process;cellular protein metabolic process;macromolecule metabolic process;cellular metabol…	cell part;cell;cellular_component;intracellular;cytoplasmic part;cytoplasm;intracellular non-membrane-bounded organelle;organelle;macromolecular complex;non-membrane-bounded organelle;ribonucleoprotein complex;intracellular organelle;intracellular part;ribosome;	molecular_function;structural molecule activity;structural constituent of ribosome;	IPR020040;IPR002359;	Ribosomal protein L6, alpha-beta domain;Ribosomal protein L6, conserved site-2;	K02940	RP-L9e:large subunit ribosomal protein L9e;	Ribosome - Fusarium graminearum ;	Cluster 1	27.9356
FG01956.1	I1RE77	758190866	hypothetical protein FGSG_01956	1	nuclear			molecular_function;binding;protein binding;	IPR019954;IPR019956;IPR001975;IPR029071;IPR000626;	Ubiquitin conserved site;Ubiquitin;Ribosomal protein L40e;Ubiquitin-related domain;Ubiquitin-like;	K02927	RP-L40e:large subunit ribosomal protein L40e;	Ribosome - Fusarium graminearum ;	Cluster 1	27.9356
FG01516.1	I1RD29	758189892	60S ribosomal protein L20	2	nuclear	gene expression;organic substance biosynthetic process;biosynthetic process;macromolecule biosynthetic process;cellular macromolecule metabolic process;cellular process;biological_process;cellular macromolecule biosynthetic process;metabolic process;organic substance metabolic process;cellular biosynthetic process;cellular protein metabolic process;macromolecule metabolic process;cellular metabol…	cell;cellular_component;intracellular;cytoplasmic part;cytoplasm;intracellular non-membrane-bounded organelle;organelle;macromolecular complex;non-membrane-bounded organelle;ribonucleoprotein complex;cell part;intracellular organelle;intracellular part;ribosome;	molecular_function;structural molecule activity;structural constituent of ribosome;	IPR023573;IPR028877;	Ribosomal protein L18a/LX;50S ribosomal protein L18Ae/60S ribosomal protein L20 and L18a;	K02882	RP-L18Ae:large subunit ribosomal protein L18Ae;	Ribosome - Fusarium graminearum ;	Cluster 1	27.9356
FG07480.1	I1RTH6	758210168	40S ribosomal protein S3aE	1	nuclear	gene expression;organic substance biosynthetic process;biosynthetic process;macromolecule biosynthetic process;cellular macromolecule metabolic process;cellular process;biological_process;cellular macromolecule biosynthetic process;metabolic process;organic substance metabolic process;cellular biosynthetic process;cellular protein metabolic process;macromolecule metabolic process;cellular metabol…	cell part;cell;cellular_component;intracellular;cytoplasmic part;cytoplasm;intracellular non-membrane-bounded organelle;organelle;macromolecular complex;non-membrane-bounded organelle;ribonucleoprotein complex;intracellular organelle;intracellular part;ribosome;	molecular_function;structural molecule activity;structural constituent of ribosome;	IPR027500;IPR001593;IPR018281;IPR001063;	40S ribosomal protein S1/3, eukaryotes;Ribosomal protein S3Ae;Ribosomal protein S3Ae, conserved site;Ribosomal protein L22/L17;	K02984	RP-S3Ae:small subunit ribosomal protein S3Ae;	Ribosome - Fusarium graminearum ;	Cluster 1	27.9356
FG06289.1	I1RQE7	758205171	60S ribosomal protein L3	1	mitochondria	gene expression;organic substance biosynthetic process;biosynthetic process;macromolecule biosynthetic process;cellular macromolecule metabolic process;cellular process;biological_process;cellular macromolecule biosynthetic process;metabolic process;organic substance metabolic process;cellular biosynthetic process;cellular protein metabolic process;macromolecule metabolic process;cellular metabol…	cell part;cell;cellular_component;intracellular;cytoplasmic part;cytoplasm;intracellular non-membrane-bounded organelle;organelle;macromolecular complex;non-membrane-bounded organelle;ribonucleoprotein complex;intracellular organelle;intracellular part;ribosome;	molecular_function;structural molecule activity;structural constituent of ribosome;	IPR000597;IPR019926;IPR009000;	Ribosomal protein L3;Ribosomal protein L3, conserved site;Translation protein, beta-barrel domain;	K02925	RP-L3e:large subunit ribosomal protein L3e;	Ribosome - Fusarium graminearum ;	Cluster 1	27.9356
FG08561.1	I1RW99	758195632	60S ribosomal protein L14-B	2	cytosol				IPR014722;IPR002784;IPR008991;	Ribosomal protein L2 domain 2;Ribosomal protein L14;Translation protein SH3-like domain;	K02875	RP-L14e:large subunit ribosomal protein L14e;	Ribosome - Fusarium graminearum ;	Cluster 1	27.9356
FG07291.1	I1RT03	758209728	40S ribosomal protein S22	1	cytosol,mitochondria				IPR000630;	Ribosomal protein S8;	K02957	RP-S15Ae:small subunit ribosomal protein S15Ae;	Ribosome - Fusarium graminearum ;	Cluster 1	27.9356
FG09974.1	I1RZW8	758193016	hypothetical protein FGSG_09974	2	nuclear	gene expression;organic substance biosynthetic process;biosynthetic process;macromolecule biosynthetic process;cellular macromolecule metabolic process;cellular process;biological_process;cellular macromolecule biosynthetic process;metabolic process;organic substance metabolic process;cellular biosynthetic process;cellular protein metabolic process;macromolecule metabolic process;cellular metabol…	cell part;cell;cellular_component;intracellular;cytoplasmic part;cytoplasm;intracellular non-membrane-bounded organelle;organelle;macromolecular complex;non-membrane-bounded organelle;ribonucleoprotein complex;intracellular organelle;intracellular part;ribosome;	molecular_function;structural molecule activity;structural constituent of ribosome;	IPR002671;	Ribosomal protein L22e;	K02891	RP-L22e:large subunit ribosomal protein L22e;	Ribosome - Fusarium graminearum ;	Cluster 1	28
FG01021.1	I1RBT1	758188789	hypothetical protein FGSG_01021	1	nuclear	gene expression;organic substance biosynthetic process;biosynthetic process;macromolecule biosynthetic process;cellular macromolecule metabolic process;cellular process;biological_process;cellular macromolecule biosynthetic process;metabolic process;organic substance metabolic process;cellular biosynthetic process;cellular protein metabolic process;macromolecule metabolic process;cellular metabol…	cell part;cell;cellular_component;intracellular;cytoplasmic part;cytoplasm;intracellular non-membrane-bounded organelle;organelle;macromolecular complex;non-membrane-bounded organelle;ribonucleoprotein complex;intracellular organelle;intracellular part;ribosome;	molecular_function;structural molecule activity;structural constituent of ribosome;	IPR001854;	Ribosomal protein L29;	K02918	RP-L35e:large subunit ribosomal protein L35e;	Ribosome - Fusarium graminearum ;	Cluster 1	27.9356
FG06757.1	I1RRM5	758208466	hypothetical protein FGSG_06757	1	mitochondria	gene expression;organic substance biosynthetic process;biosynthetic process;macromolecule biosynthetic process;cellular macromolecule metabolic process;cellular process;biological_process;cellular macromolecule biosynthetic process;metabolic process;organic substance metabolic process;cellular biosynthetic process;cellular protein metabolic process;macromolecule metabolic process;cellular metabol…	cell part;cell;cellular_component;intracellular;cytoplasmic part;cytoplasm;intracellular non-membrane-bounded organelle;organelle;macromolecular complex;non-membrane-bounded organelle;ribonucleoprotein complex;intracellular organelle;intracellular part;ribosome;	molecular_function;structural molecule activity;structural constituent of ribosome;	IPR002674;IPR011332;IPR011331;	Ribosomal protein L37ae;Zinc-binding ribosomal protein;Ribosomal protein L37ae/L37e;	K02921	RP-L37Ae:large subunit ribosomal protein L37Ae;	Ribosome - Fusarium graminearum ;	Cluster 1	27.9356
FG00500.1	I1RAH1	758187587	hexokinase	1	cytosol				IPR001312;IPR022672;IPR022673;IPR019807;	Hexokinase;Hexokinase, N-terminal;Hexokinase, C-terminal;Hexokinase, conserved site;	K00844	HK:hexokinase [EC:2.7.1.1];HK:hexokinase [EC:2.7.1.1];HK:hexokinase [EC:2.7.1.1];HK:hexokinase [EC:2.7.1.1];HK:hexokinase [EC:2.7.1.1];HK:hexokinase [EC:2.7.1.1];HK:hexokinase [EC:2.7.1.1];HK:hexokinase [EC:2.7.1.1];HK:hexokinase [EC:2.7.1.1];	Metabolic pathways - Fusarium graminearum ;Biosynthesis of secondary metabolites - Fusarium graminearum ;Biosynthesis of antibiotics - Fusarium graminearum ;Carbon metabolism - Fusarium graminearum ;Starch and sucrose metabolism - Fusarium graminearum ;Amino sugar and nucleotide sugar metabolism - Fusarium graminearum ;Glycolysis / Gluconeogenesis - Fusarium graminearum ;Galactose metabolism - Fu…	Cluster 2	6
FG05843.1	I1RP86	758204169	glucose-6-phosphate isomerase	1	cytosol	carbohydrate biosynthetic process;biological_process;organic substance biosynthetic process;monosaccharide biosynthetic process;single-organism carbohydrate metabolic process;biosynthetic process;carbohydrate metabolic process;metabolic process;glucose metabolic process;hexose metabolic process;hexose biosynthetic process;organic substance metabolic process;monosaccharide metabolic process;primar…		molecular_function;intramolecular oxidoreductase activity;intramolecular oxidoreductase activity, interconverting aldoses = and ketoses;catalytic activity;isomerase activity;glucose-6-phosphate isomerase activity;	IPR023096;IPR018189;IPR001672;	Phosphoglucose isomerase, C-terminal;Phosphoglucose isomerase, conserved site;Phosphoglucose isomerase (PGI);	K01810	GPI:glucose-6-phosphate isomerase [EC:5.3.1.9];GPI:glucose-6-phosphate isomerase [EC:5.3.1.9];GPI:glucose-6-phosphate isomerase [EC:5.3.1.9];GPI:glucose-6-phosphate isomerase [EC:5.3.1.9];GPI:glucose-6-phosphate isomerase [EC:5.3.1.9];GPI:glucose-6-phosphate isomerase [EC:5.3.1.9];GPI:glucose-6-phosphate isomerase [EC:5.3.1.9];GPI:glucose-6-phosphate isomerase [EC:5.3.1.9];	Metabolic pathways - Fusarium graminearum ;Biosynthesis of secondary metabolites - Fusarium graminearum ;Biosynthesis of antibiotics - Fusarium graminearum ;Carbon metabolism - Fusarium graminearum ;Starch and sucrose metabolism - Fusarium graminearum ;Amino sugar and nucleotide sugar metabolism - Fusarium graminearum ;Glycolysis / Gluconeogenesis - Fusarium graminearum ;Pentose phosphate pathway…	Cluster 2	6.80556
FG00387.1	I1RA62	758187337	phosphoglucomutase	2	cytosol	biological_process;metabolic process;organic substance metabolic process;primary metabolic process;carbohydrate metabolic process;		molecular_function;intramolecular transferase activity;catalytic activity;isomerase activity;intramolecular transferase activity, phosphotransferases;	IPR005845;IPR005846;IPR005843;IPR005844;IPR005841;IPR016055;IPR016066;	Alpha-D-phosphohexomutase, alpha/beta/alpha domain II;Alpha-D-phosphohexomutase, alpha/beta/alpha domain III;Alpha-D-phosphohexomutase, C-terminal;Alpha-D-phosphohexomutase, alpha/beta/alpha domain I;Alpha-D-phosphohexomutase superfamily;Alpha-D-phosphohexomutase, alpha/beta/alpha I/II/III;Alpha-D-phosphohexomutase, conserved site;	K01835	pgm:phosphoglucomutase [EC:5.4.2.2];pgm:phosphoglucomutase [EC:5.4.2.2];pgm:phosphoglucomutase [EC:5.4.2.2];pgm:phosphoglucomutase [EC:5.4.2.2];pgm:phosphoglucomutase [EC:5.4.2.2];pgm:phosphoglucomutase [EC:5.4.2.2];pgm:phosphoglucomutase [EC:5.4.2.2];pgm:phosphoglucomutase [EC:5.4.2.2];pgm:phosphoglucomutase [EC:5.4.2.2];	Metabolic pathways - Fusarium graminearum ;Biosynthesis of secondary metabolites - Fusarium graminearum ;Biosynthesis of antibiotics - Fusarium graminearum ;Purine metabolism - Fusarium graminearum ;Starch and sucrose metabolism - Fusarium graminearum ;Amino sugar and nucleotide sugar metabolism - Fusarium graminearum ;Glycolysis / Gluconeogenesis - Fusarium graminearum ;Pentose phosphate pathway…	Cluster 2	7
FG02782.1	I1RGC3	758201343	pyruvate dehydrogenase E1 component subunit beta	1	mitochondria	biological_process;metabolic process;		molecular_function;catalytic activity;	IPR005475;IPR005476;IPR009014;IPR029061;	Transketolase-like, pyrimidine-binding domain;Transketolase, C-terminal;Transketolase, C-terminal/Pyruvate-ferredoxin oxidoreductase, domain II;Thiamin diphosphate-binding fold;	K00162	PDHB:pyruvate dehydrogenase E1 component beta subunit [EC:1.2.4.1];PDHB:pyruvate dehydrogenase E1 component beta subunit [EC:1.2.4.1];PDHB:pyruvate dehydrogenase E1 component beta subunit [EC:1.2.4.1];PDHB:pyruvate dehydrogenase E1 component beta subunit [EC:1.2.4.1];PDHB:pyruvate dehydrogenase E1 component beta subunit [EC:1.2.4.1];PDHB:pyruvate dehydrogenase E1 component beta subunit [EC:1.2.4.…	Metabolic pathways - Fusarium graminearum ;Biosynthesis of secondary metabolites - Fusarium graminearum ;Biosynthesis of antibiotics - Fusarium graminearum ;Carbon metabolism - Fusarium graminearum ;Glycolysis / Gluconeogenesis - Fusarium graminearum ;Pyruvate metabolism - Fusarium graminearum ;Citrate cycle (TCA cycle) - Fusarium graminearum ;	Cluster 2	6
FG07528.1	I1RTL7	758210271	pyruvate kinase	1	cytosol				IPR018209;IPR015806;IPR015813;IPR015794;IPR015795;IPR015793;IPR011037;IPR001697;	Pyruvate kinase, active site;Pyruvate kinase, beta-barrel insert domain;Pyruvate/Phosphoenolpyruvate kinase-like domain;Pyruvate kinase, alpha/beta;Pyruvate kinase, C-terminal;Pyruvate kinase, barrel;Pyruvate kinase-like, insert domain;Pyruvate kinase;	K00873	PK:pyruvate kinase [EC:2.7.1.40];PK:pyruvate kinase [EC:2.7.1.40];PK:pyruvate kinase [EC:2.7.1.40];PK:pyruvate kinase [EC:2.7.1.40];PK:pyruvate kinase [EC:2.7.1.40];PK:pyruvate kinase [EC:2.7.1.40];PK:pyruvate kinase [EC:2.7.1.40];PK:pyruvate kinase [EC:2.7.1.40];	Metabolic pathways - Fusarium graminearum ;Biosynthesis of secondary metabolites - Fusarium graminearum ;Biosynthesis of antibiotics - Fusarium graminearum ;Biosynthesis of amino acids - Fusarium graminearum ;Carbon metabolism - Fusarium graminearum ;Purine metabolism - Fusarium graminearum ;Glycolysis / Gluconeogenesis - Fusarium graminearum ;Pyruvate metabolism - Fusarium graminearum ;	Cluster 2	6.80556
FG02770.1	I1RGB2	758192718	fructose-bisphosphate aldolase	1	cytosol	biological_process;metabolic process;organic substance metabolic process;primary metabolic process;carbohydrate metabolic process;		molecular_function;binding;cation binding;ion binding;transition metal ion binding;metal ion binding;zinc ion binding;carbon-carbon lyase activity;catalytic activity;lyase activity;aldehyde-lyase activity;	IPR006411;IPR000771;IPR013785;	Fructose-bisphosphate aldolase, class II, yeast/E. coli subtype;Ketose-bisphosphate aldolase, class-II;Aldolase-type TIM barrel;	K01624	FBA:fructose-bisphosphate aldolase, class II [EC:4.1.2.13];FBA:fructose-bisphosphate aldolase, class II [EC:4.1.2.13];FBA:fructose-bisphosphate aldolase, class II [EC:4.1.2.13];FBA:fructose-bisphosphate aldolase, class II [EC:4.1.2.13];FBA:fructose-bisphosphate aldolase, class II [EC:4.1.2.13];FBA:fructose-bisphosphate aldolase, class II [EC:4.1.2.13];FBA:fructose-bisphosphate aldolase, class II …	Metabolic pathways - Fusarium graminearum ;Biosynthesis of secondary metabolites - Fusarium graminearum ;Biosynthesis of antibiotics - Fusarium graminearum ;Biosynthesis of amino acids - Fusarium graminearum ;Carbon metabolism - Fusarium graminearum ;Glycolysis / Gluconeogenesis - Fusarium graminearum ;Methane metabolism - Fusarium graminearum ;Pentose phosphate pathway - Fusarium graminearum ;Fr…	Cluster 2	6.80556
FG06257.1	I1RQB6	758205105	glyceraldehyde-3-phosphate dehydrogenase	3	cytosol	biological_process;single-organism carbohydrate metabolic process;carbohydrate metabolic process;metabolic process;hexose metabolic process;organic substance metabolic process;monosaccharide metabolic process;primary metabolic process;glucose metabolic process;single-organism metabolic process;oxidation-reduction process;		molecular_function;oxidoreductase activity, acting on the aldehyde or oxo group of = donors;oxidoreductase activity;catalytic activity;oxidoreductase activity, acting on the aldehyde or oxo group of = donors, NAD or NADP as acceptor;nucleoside phosphate binding;coenzyme binding;cofactor binding;nucleotide binding;heterocyclic compound binding;binding;small molecule binding;organic cyclic compound…	IPR006424;IPR020831;IPR020830;IPR020828;IPR020829;IPR016040;	Glyceraldehyde-3-phosphate dehydrogenase, type I;Glyceraldehyde/Erythrose phosphate dehydrogenase family;Glyceraldehyde 3-phosphate dehydrogenase, active site;Glyceraldehyde 3-phosphate dehydrogenase, NAD(P) binding domain;Glyceraldehyde 3-phosphate dehydrogenase, catalytic domain;NAD(P)-binding domain;	K00134	GAPDH:glyceraldehyde 3-phosphate dehydrogenase [EC:1.2.1.12];GAPDH:glyceraldehyde 3-phosphate dehydrogenase [EC:1.2.1.12];GAPDH:glyceraldehyde 3-phosphate dehydrogenase [EC:1.2.1.12];GAPDH:glyceraldehyde 3-phosphate dehydrogenase [EC:1.2.1.12];GAPDH:glyceraldehyde 3-phosphate dehydrogenase [EC:1.2.1.12];GAPDH:glyceraldehyde 3-phosphate dehydrogenase [EC:1.2.1.12];	Metabolic pathways - Fusarium graminearum ;Biosynthesis of secondary metabolites - Fusarium graminearum ;Biosynthesis of antibiotics - Fusarium graminearum ;Biosynthesis of amino acids - Fusarium graminearum ;Carbon metabolism - Fusarium graminearum ;Glycolysis / Gluconeogenesis - Fusarium graminearum ;	Cluster 2	7
FG01346.1	I1RCM5	758189515	enolase	1	cytosol	monosaccharide catabolic process;organic substance catabolic process;cellular process;carbohydrate metabolic process;hexose metabolic process;catabolic process;generation of precursor metabolites and energy;biological_process;carbohydrate catabolic process;single-organism carbohydrate metabolic process;single-organism carbohydrate catabolic process;metabolic process;glucose catabolic process;gluc…	intracellular;cytosolic part;cytoplasmic part;protein complex;cytoplasm;catalytic complex;macromolecular complex;cell part;cell;intracellular part;cellular_component;cytosol;phosphopyruvate hydratase complex;	molecular_function;binding;cation binding;ion binding;metal ion binding;magnesium ion binding;carbon-oxygen lyase activity;hydro-lyase activity;catalytic activity;lyase activity;phosphopyruvate hydratase activity;	IPR020809;IPR020811;IPR020810;IPR000941;IPR029017;IPR029065;	Enolase, conserved site;Enolase, N-terminal;Enolase, C-terminal;Enolase;Enolase N-terminal domain-like;Enolase C-terminal domain-like;	K01689	ENO:enolase [EC:4.2.1.11];ENO:enolase [EC:4.2.1.11];ENO:enolase [EC:4.2.1.11];ENO:enolase [EC:4.2.1.11];ENO:enolase [EC:4.2.1.11];ENO:enolase [EC:4.2.1.11];ENO:enolase [EC:4.2.1.11];ENO:enolase [EC:4.2.1.11];	Metabolic pathways - Fusarium graminearum ;Biosynthesis of secondary metabolites - Fusarium graminearum ;Biosynthesis of antibiotics - Fusarium graminearum ;Biosynthesis of amino acids - Fusarium graminearum ;Carbon metabolism - Fusarium graminearum ;RNA degradation - Fusarium graminearum ;Glycolysis / Gluconeogenesis - Fusarium graminearum ;Methane metabolism - Fusarium graminearum ;	Cluster 2	6.80556
FG01279.1	I1RCG5	758189360	glucose-6-phosphate 1-dehydrogenase	1	cytosol,nuclear	biological_process;single-organism carbohydrate metabolic process;carbohydrate metabolic process;metabolic process;hexose metabolic process;organic substance metabolic process;monosaccharide metabolic process;primary metabolic process;glucose metabolic process;single-organism metabolic process;oxidation-reduction process;		molecular_function;oxidoreductase activity;oxidoreductase activity, acting on CH-OH group of donors;catalytic activity;oxidoreductase activity, acting on the CH-OH group of donors, NAD = or NADP as acceptor;glucose-6-phosphate dehydrogenase activity;	IPR001282;IPR019796;IPR016040;IPR022674;IPR022675;	Glucose-6-phosphate dehydrogenase;Glucose-6-phosphate dehydrogenase, active site;NAD(P)-binding domain;Glucose-6-phosphate dehydrogenase, NAD-binding;Glucose-6-phosphate dehydrogenase, C-terminal;	K00036	G6PD:glucose-6-phosphate 1-dehydrogenase [EC:1.1.1.49];G6PD:glucose-6-phosphate 1-dehydrogenase [EC:1.1.1.49];G6PD:glucose-6-phosphate 1-dehydrogenase [EC:1.1.1.49];G6PD:glucose-6-phosphate 1-dehydrogenase [EC:1.1.1.49];G6PD:glucose-6-phosphate 1-dehydrogenase [EC:1.1.1.49];G6PD:glucose-6-phosphate 1-dehydrogenase [EC:1.1.1.49];	Metabolic pathways - Fusarium graminearum ;Biosynthesis of secondary metabolites - Fusarium graminearum ;Biosynthesis of antibiotics - Fusarium graminearum ;Carbon metabolism - Fusarium graminearum ;Glutathione metabolism - Fusarium graminearum ;Pentose phosphate pathway - Fusarium graminearum ;	Cluster 2	6.80556
FG09998.1	I1RZY8	758193084	transketolase 1	2	cytosol				IPR005478;IPR005476;IPR005474;IPR005475;IPR020826;IPR009014;IPR029061;	Transketolase, bacterial-like;Transketolase, C-terminal;Transketolase, N-terminal;Transketolase-like, pyrimidine-binding domain;Transketolase binding site;Transketolase, C-terminal/Pyruvate-ferredoxin oxidoreductase, domain II;Thiamin diphosphate-binding fold;	K00615	E2.2.1.1:transketolase [EC:2.2.1.1];E2.2.1.1:transketolase [EC:2.2.1.1];E2.2.1.1:transketolase [EC:2.2.1.1];E2.2.1.1:transketolase [EC:2.2.1.1];E2.2.1.1:transketolase [EC:2.2.1.1];E2.2.1.1:transketolase [EC:2.2.1.1];	Metabolic pathways - Fusarium graminearum ;Biosynthesis of secondary metabolites - Fusarium graminearum ;Biosynthesis of antibiotics - Fusarium graminearum ;Biosynthesis of amino acids - Fusarium graminearum ;Carbon metabolism - Fusarium graminearum ;Pentose phosphate pathway - Fusarium graminearum ;	Cluster 2	6.80556
FG08723.1	I1RWP5	758195268	transaldolase	2	cytosol	biological_process;metabolic process;organic substance metabolic process;primary metabolic process;carbohydrate metabolic process;			IPR004730;IPR013785;IPR018225;IPR001585;	Transaldolase type 1;Aldolase-type TIM barrel;Transaldolase, active site;Transaldolase;	K00616	E2.2.1.2:transaldolase [EC:2.2.1.2];E2.2.1.2:transaldolase [EC:2.2.1.2];E2.2.1.2:transaldolase [EC:2.2.1.2];E2.2.1.2:transaldolase [EC:2.2.1.2];E2.2.1.2:transaldolase [EC:2.2.1.2];E2.2.1.2:transaldolase [EC:2.2.1.2];	Metabolic pathways - Fusarium graminearum ;Biosynthesis of secondary metabolites - Fusarium graminearum ;Biosynthesis of antibiotics - Fusarium graminearum ;Biosynthesis of amino acids - Fusarium graminearum ;Carbon metabolism - Fusarium graminearum ;Pentose phosphate pathway - Fusarium graminearum ;	Cluster 2	6.80556
FGSG_06417	I1RQR8	758205453	hypothetical protein FGSG_06417	2	cytosol				IPR011989;IPR016024;IPR021843;	Armadillo-like helical;Armadillo-type fold;Protein of unknown function DUF3437;	K06699	PSME4:proteasome activator subunit 4;	Proteasome - Fusarium graminearum ;	Cluster 3	6
FG00564.1	I1RAN2	758187729	proteasome component C1	1	cytosol	cellular macromolecule catabolic process;organic substance catabolic process;cellular macromolecule metabolic process;cellular process;catabolic process;macromolecule catabolic process;protein catabolic process;biological_process;metabolic process;proteolysis;cellular catabolic process;cellular protein catabolic process;organic substance metabolic process;cellular protein metabolic process;cellul…	intracellular;protein complex;proteasome complex;macromolecular complex;cell part;cell;intracellular part;cellular_component;proteasome core complex;	peptidase activity, acting on L-amino acid peptides;molecular_function;endopeptidase activity;hydrolase activity;peptidase activity;threonine-type peptidase activity;catalytic activity;threonine-type endopeptidase activity;	IPR001353;IPR029055;IPR000426;IPR023332;	Proteasome, subunit alpha/beta;Nucleophile aminohydrolases, N-terminal;Proteasome alpha-subunit, N-terminal domain;Proteasome A-type subunit;	K02727	PSMA3:20S proteasome subunit alpha 7 [EC:3.4.25.1];	Proteasome - Fusarium graminearum ;	Cluster 3	7
FGSG_09783	I1RZE4	758211480	26S proteasome regulatory subunit rpn-1	1	nuclear				IPR002015;IPR011989;IPR016024;	Proteasome/cyclosome repeat;Armadillo-like helical;Armadillo-type fold;	K03028	PSMD2:26S proteasome regulatory subunit N1;	Proteasome - Fusarium graminearum ;	Cluster 3	7
FG01605.1	I1RDB1	758190098	26S protease regulatory subunit 8	1	cytosol,nuclear				IPR027417;IPR005937;IPR003593;IPR003959;IPR003960;	P-loop containing nucleoside triphosphate hydrolase;26S proteasome subunit P45;AAA+ ATPase domain;ATPase, AAA-type, core;ATPase, AAA-type, conserved site;	K03066	PSMC5:26S proteasome regulatory subunit T6;	Proteasome - Fusarium graminearum ;	Cluster 3	7
FG01198.1	I1RC95	758189182	hypothetical protein FGSG_01198	1	cytosol			purine ribonucleotide binding;anion binding;ribonucleotide binding;small molecule binding;ion binding;ribonucleoside binding;purine ribonucleoside triphosphate binding;carbohydrate derivative binding;adenyl ribonucleotide binding;nucleoside phosphate binding;molecular_function;nucleotide binding;nucleoside binding;adenyl nucleotide binding;heterocyclic compound binding;binding;purine nucleoside b…	IPR005937;IPR027417;IPR003593;IPR003960;IPR003959;	26S proteasome subunit P45;P-loop containing nucleoside triphosphate hydrolase;AAA+ ATPase domain;ATPase, AAA-type, conserved site;ATPase, AAA-type, core;	K03064	PSMC6:26S proteasome regulatory subunit T4;	Proteasome - Fusarium graminearum ;	Cluster 3	7
FG09432.1	I1RYH9	758212276	hypothetical protein FGSG_09432	2	nuclear			molecular_function;binding;protein binding;	IPR000717;IPR011991;	Proteasome component (PCI) domain;Winged helix-turn-helix DNA-binding domain;	K03035	PSMD12:26S proteasome regulatory subunit N5;	Proteasome - Fusarium graminearum ;	Cluster 3	7
FG06045.1	I1RPR6	758204611	hypothetical protein FGSG_06045	1	nuclear			molecular_function;binding;protein binding;	IPR011991;IPR013586;IPR013143;IPR000717;	Winged helix-turn-helix DNA-binding domain;26S proteasome regulatory subunit, C-terminal;PCI/PINT associated module;Proteasome component (PCI) domain;	K03033	PSMD3:26S proteasome regulatory subunit N3;	Proteasome - Fusarium graminearum ;	Cluster 3	7
FG00559.1	I1RAM7	758187719	26S protease regulatory subunit 7	1	nuclear				IPR027417;IPR003960;IPR003959;IPR003593;IPR005937;	P-loop containing nucleoside triphosphate hydrolase;ATPase, AAA-type, conserved site;ATPase, AAA-type, core;AAA+ ATPase domain;26S proteasome subunit P45;	K03061	PSMC2:26S proteasome regulatory subunit T1;	Proteasome - Fusarium graminearum ;	Cluster 3	7
FG07956.1	I1RUQ5	758211268	hypothetical protein FGSG_07956	1	nuclear			molecular_function;binding;protein binding;	IPR000717;	Proteasome component (PCI) domain;	K03039	PSMD13:26S proteasome regulatory subunit N9;	Proteasome - Fusarium graminearum ;	Cluster 3	7
FG09321.1	I1RY81	758212537	acetyl-CoA acetyltransferase IB	1	cytosol	biological_process;metabolic process;		molecular_function;transferase activity, transferring acyl groups;catalytic activity;transferase activity;transferase activity, transferring acyl groups other than = amino-acyl groups;	IPR020617;IPR020616;IPR020610;IPR020615;IPR020613;IPR016039;IPR016038;IPR002155;	Thiolase, C-terminal;Thiolase, N-terminal;Thiolase, active site;Thiolase, acyl-enzyme intermediate active site;Thiolase, conserved site;Thiolase-like;Thiolase-like, subgroup;Thiolase;	K00626	E2.3.1.9:acetyl-CoA C-acetyltransferase [EC:2.3.1.9];E2.3.1.9:acetyl-CoA C-acetyltransferase [EC:2.3.1.9];E2.3.1.9:acetyl-CoA C-acetyltransferase [EC:2.3.1.9];E2.3.1.9:acetyl-CoA C-acetyltransferase [EC:2.3.1.9];E2.3.1.9:acetyl-CoA C-acetyltransferase [EC:2.3.1.9];E2.3.1.9:acetyl-CoA C-acetyltransferase [EC:2.3.1.9];E2.3.1.9:acetyl-CoA C-acetyltransferase [EC:2.3.1.9];E2.3.1.9:acetyl-CoA C-acetyl…	Metabolic pathways - Fusarium graminearum ;Biosynthesis of secondary metabolites - Fusarium graminearum ;Biosynthesis of antibiotics - Fusarium graminearum ;Carbon metabolism - Fusarium graminearum ;Pyruvate metabolism - Fusarium graminearum ;Tryptophan metabolism - Fusarium graminearum ;Valine, leucine and isoleucine degradation - Fusarium graminearum ;Glyoxylate and dicarboxylate metabolism - F…	Cluster 4	4
FG05322.1	I1RMW9	758202954	fatty acid synthase subunit beta dehydratase	3	cytosol				IPR020801;IPR014043;IPR002539;IPR013565;IPR001227;IPR029069;IPR016035;IPR003965;	Polyketide synthase, acyl transferase domain;Acyl transferase;MaoC-like domain;Domain of unknown function DUF1729;Acyl transferase domain;HotDog domain;Acyl transferase/acyl hydrolase/lysophospholipase;Fatty acid synthase;	K00668	FAS1:fatty acid synthase subunit beta, fungi type [EC:2.3.1.86];FAS1:fatty acid synthase subunit beta, fungi type [EC:2.3.1.86];FAS1:fatty acid synthase subunit beta, fungi type [EC:2.3.1.86];	Metabolic pathways - Fusarium graminearum ;Fatty acid metabolism - Fusarium graminearum ;Fatty acid biosynthesis - Fusarium graminearum ;	Cluster 4	4
FG06580.1	I1RR68	758207804	acetyl-CoA carboxylase	6	nuclear				IPR001882;IPR013815;IPR013816;IPR013537;IPR016185;IPR000022;IPR000089;IPR005481;IPR005482;IPR005479;IPR011762;IPR011761;IPR011764;IPR011763;IPR011054;IPR011053;IPR029045;	Biotin-binding site;ATP-grasp fold, subdomain 1;ATP-grasp fold, subdomain 2;Acetyl-CoA carboxylase, central domain;Pre-ATP-grasp domain;Carboxyl transferase;Biotin/lipoyl attachment;Carbamoyl-phosphate synthase, large subunit, N-terminal;Biotin carboxylase, C-terminal;Carbamoyl-phosphate synthetase large subunit-like, ATP-binding domain;Acetyl-coenzyme A carboxyltransferase, N-terminal;ATP-grasp …	K11262	ACAC:acetyl-CoA carboxylase / biotin carboxylase [EC:6.4.1.2 6.3.4.14];ACAC:acetyl-CoA carboxylase / biotin carboxylase [EC:6.4.1.2 6.3.4.14];ACAC:acetyl-CoA carboxylase / biotin carboxylase [EC:6.4.1.2 6.3.4.14];ACAC:acetyl-CoA carboxylase / biotin carboxylase [EC:6.4.1.2 6.3.4.14];ACAC:acetyl-CoA carboxylase / biotin carboxylase [EC:6.4.1.2 6.3.4.14];ACAC:acetyl-CoA carboxylase / biotin carboxy…	Metabolic pathways - Fusarium graminearum ;Biosynthesis of secondary metabolites - Fusarium graminearum ;Pyruvate metabolism - Fusarium graminearum ;Fatty acid metabolism - Fusarium graminearum ;Propanoate metabolism - Fusarium graminearum ;Fatty acid biosynthesis - Fusarium graminearum ;Aflatoxin biosynthesis - Fusarium graminearum ;	Cluster 4	4
FG06039.1	I1RPR1	758204595	hypothetical protein FGSG_06039	1	cytosol				IPR016102;IPR013816;IPR013650;	Succinyl-CoA synthetase-like;ATP-grasp fold, subdomain 2;ATP-grasp fold, succinyl-CoA synthetase-type;	K01648	ACLY:ATP citrate (pro-S)-lyase [EC:2.3.3.8];ACLY:ATP citrate (pro-S)-lyase [EC:2.3.3.8];ACLY:ATP citrate (pro-S)-lyase [EC:2.3.3.8];ACLY:ATP citrate (pro-S)-lyase [EC:2.3.3.8];	Metabolic pathways - Fusarium graminearum ;Biosynthesis of secondary metabolites - Fusarium graminearum ;Biosynthesis of antibiotics - Fusarium graminearum ;Citrate cycle (TCA cycle) - Fusarium graminearum ;	Cluster 4	4
FG05250.1	I1RMQ5	758202802	T-complex protein 1 subunit alpha	2	cytosol	biological_process;cellular process;cellular macromolecule metabolic process;metabolic process;organic substance metabolic process;cellular protein metabolic process;protein metabolic process;macromolecule metabolic process;cellular metabolic process;primary metabolic process;protein folding;		purine ribonucleotide binding;anion binding;ribonucleotide binding;small molecule binding;ion binding;ribonucleoside binding;purine ribonucleoside triphosphate binding;carbohydrate derivative binding;adenyl ribonucleotide binding;nucleoside phosphate binding;molecular_function;nucleotide binding;nucleoside binding;adenyl nucleotide binding;heterocyclic compound binding;binding;purine nucleoside b…	IPR027409;IPR027413;IPR027410;IPR017998;IPR002423;IPR002194;	GroEL-like apical domain;GroEL-like equatorial domain;TCP-1-like chaperonin intermediate domain;Chaperone tailless complex polypeptide 1 (TCP-1);Chaperonin Cpn60/TCP-1 family;Chaperonin TCP-1, conserved site;				Cluster 4	3.73333
FGSG_01950	I1RE73	758190852	heat shock protein Hsp88	1	cytosol				IPR029047;IPR029048;IPR013126;IPR018181;	Heat shock protein 70kD, peptide-binding domain;Heat shock protein 70kD, C-terminal domain;Heat shock protein 70 family;Heat shock protein 70, conserved site;				Cluster 4	4.10714
FG01422.1	I1RCU2	758189689	citrate synthase	4	mitochondria	biological_process;carbohydrate metabolic process;cellular process;metabolic process;organic substance metabolic process;cellular metabolic process;primary metabolic process;cellular carbohydrate metabolic process;		molecular_function;transferase activity, transferring acyl groups;catalytic activity;transferase activity;transferase activity, transferring acyl groups, acyl groups = converted into alkyl on transfer;	IPR002020;IPR010109;IPR019810;IPR016142;IPR016141;	Citrate synthase-like;Citrate synthase, eukaryotic;Citrate synthase active site;Citrate synthase-like, large alpha subdomain;Citrate synthase-like, core;	K01647	CS:citrate synthase [EC:2.3.3.1];CS:citrate synthase [EC:2.3.3.1];CS:citrate synthase [EC:2.3.3.1];CS:citrate synthase [EC:2.3.3.1];CS:citrate synthase [EC:2.3.3.1];CS:citrate synthase [EC:2.3.3.1];CS:citrate synthase [EC:2.3.3.1];CS:citrate synthase [EC:2.3.3.1];	Metabolic pathways - Fusarium graminearum ;Biosynthesis of secondary metabolites - Fusarium graminearum ;Biosynthesis of antibiotics - Fusarium graminearum ;Biosynthesis of amino acids - Fusarium graminearum ;Carbon metabolism - Fusarium graminearum ;2-Oxocarboxylic acid metabolism - Fusarium graminearum ;Glyoxylate and dicarboxylate metabolism - Fusarium graminearum ;Citrate cycle (TCA cycle) - …	Cluster 4	4
FG04121.1	I1RJT9	758198289	hypothetical protein FGSG_04121	1	nuclear			protein binding;molecular_function;binding;heat shock protein binding;unfolded protein binding;	IPR012724;IPR008971;IPR002939;IPR001305;IPR001623;IPR018253;	Chaperone DnaJ;HSP40/DnaJ peptide-binding;Chaperone DnaJ, C-terminal;Heat shock protein DnaJ, cysteine-rich domain;DnaJ domain;DnaJ domain, conserved site;	K09503	DNAJA2:DnaJ homolog subfamily A member 2;	Protein processing in endoplasmic reticulum - Fusarium graminearum ;	Cluster 4	3.73333
FG00766.1	I1RB59	758188193	hypothetical protein FGSG_00766	2	cytosol			molecular_function;binding;protein binding;	IPR011990;IPR019734;IPR023114;IPR001440;IPR006636;IPR013026;	Tetratricopeptide-like helical domain;Tetratricopeptide repeat;Elongated TPR repeat-containing domain;Tetratricopeptide TPR1;Heat shock chaperonin-binding;Tetratricopeptide repeat-containing domain;				Cluster 4	3.73333
FG00558.1	I1RAM6	758187717	T-complex protein 1 subunit delta	1	cytosol	biological_process;cellular process;cellular macromolecule metabolic process;metabolic process;organic substance metabolic process;cellular protein metabolic process;protein metabolic process;macromolecule metabolic process;cellular metabolic process;primary metabolic process;protein folding;		purine ribonucleotide binding;anion binding;ribonucleotide binding;small molecule binding;ion binding;ribonucleoside binding;purine ribonucleoside triphosphate binding;carbohydrate derivative binding;adenyl ribonucleotide binding;nucleoside phosphate binding;molecular_function;nucleotide binding;nucleoside binding;adenyl nucleotide binding;heterocyclic compound binding;binding;purine nucleoside b…	IPR017998;IPR012717;IPR027409;IPR027410;IPR027413;IPR002423;IPR002194;	Chaperone tailless complex polypeptide 1 (TCP-1);T-complex protein 1, delta subunit;GroEL-like apical domain;TCP-1-like chaperonin intermediate domain;GroEL-like equatorial domain;Chaperonin Cpn60/TCP-1 family;Chaperonin TCP-1, conserved site;				Cluster 4	3.73333
FG02014.1	I1REC7	758191006	heat shock protein 90	6	nuclear				IPR001404;IPR003594;IPR020575;IPR020568;IPR019805;	Heat shock protein Hsp90 family;Histidine kinase-like ATPase, C-terminal domain;Heat shock protein Hsp90, N-terminal;Ribosomal protein S5 domain 2-type fold;Heat shock protein Hsp90, conserved site;	K04079	htpG:molecular chaperone HtpG;	Protein processing in endoplasmic reticulum - Fusarium graminearum ;	Cluster 4	3.66667
FG01099.1	I1RC00	758188964	GTP-binding nuclear protein GSP1/Ran	2	cytosol	cellular response to stimulus;cellular process;single-organism process;signaling;single-organism cellular process;biological regulation;intracellular signal transduction;signal transduction;biological_process;cell communication;regulation of cellular process;regulation of biological process;single organism signaling;response to stimulus;small GTPase mediated signal transduction;		purine ribonucleotide binding;anion binding;ribonucleotide binding;small molecule binding;ion binding;ribonucleoside binding;purine ribonucleoside triphosphate binding;carbohydrate derivative binding;nucleoside phosphate binding;molecular_function;guanyl nucleotide binding;nucleotide binding;nucleoside binding;heterocyclic compound binding;binding;purine nucleoside binding;guanyl ribonucleotide b…	IPR002041;IPR020849;IPR001806;IPR005225;IPR027417;IPR003579;IPR003578;	Ran GTPase;Small GTPase superfamily, Ras type;Small GTPase superfamily;Small GTP-binding protein domain;P-loop containing nucleoside triphosphate hydrolase;Small GTPase superfamily, Rab type;Small GTPase superfamily, Rho type;	K07936	RAN:GTP-binding nuclear protein Ran;RAN:GTP-binding nuclear protein Ran;	RNA transport - Fusarium graminearum ;Ribosome biogenesis in eukaryotes - Fusarium graminearum ;	Cluster 5	3
FG10894.1	I1S2A8	758206296	exportin-1	1	nuclear	macromolecule localization;cellular macromolecule localization;cellular process;single-organism process;single-organism cellular process;intracellular transport;protein transport;establishment of localization;establishment of protein localization;cellular localization;biological_process;protein localization;transport;establishment of localization in cell;cellular protein localization;organic subs…		protein binding;molecular_function;GTPase binding;small GTPase binding;binding;enzyme binding;Ras GTPase binding;Ran GTPase binding;	IPR014877;IPR011989;IPR016024;IPR001494;IPR013598;	CRM1 C-terminal domain;Armadillo-like helical;Armadillo-type fold;Importin-beta, N-terminal domain;Exportin-1/Importin-beta-like;	K14290	XPO1:exportin-1;XPO1:exportin-1;	RNA transport - Fusarium graminearum ;Ribosome biogenesis in eukaryotes - Fusarium graminearum ;	Cluster 5	3
FG09994.1	I1RZY4	758193074	hypothetical protein FGSG_09994	1	nuclear				IPR011993;IPR025574;IPR000156;	Pleckstrin homology-like domain;Nucleoporin FG repeat;Ran binding domain;				Cluster 5	3
FG04107.1	I1RJS5	758198317	hypothetical protein FGSG_04107	1	cytosol				IPR011993;IPR000156;	Pleckstrin homology-like domain;Ran binding domain;				Cluster 5	3
FG00777.1	I1RB70	758188215	hypothetical protein FGSG_00777	2	cytosol	cellular macromolecule metabolic process;cellular process;biological_process;peptidyl-proline modification;peptidyl-amino acid modification;metabolic process;macromolecule modification;organic substance metabolic process;cellular protein metabolic process;protein modification process;cellular protein modification process;cellular metabolic process;macromolecule metabolic process;protein metabolic…		molecular_function;catalytic activity;isomerase activity;cis-trans isomerase activity;peptidyl-prolyl cis-trans isomerase activity;	IPR029000;IPR020892;IPR002130;	Cyclophilin-like domain;Cyclophilin-type peptidyl-prolyl cis-trans isomerase, conserved site;Cyclophilin-type peptidyl-prolyl cis-trans isomerase domain;				Cluster 6	2
FG05447.1	I1RN81	758203251	cell division control protein 42	1	cytosol				IPR003579;IPR003578;IPR027417;IPR001806;IPR005225;IPR020849;	Small GTPase superfamily, Rab type;Small GTPase superfamily, Rho type;P-loop containing nucleoside triphosphate hydrolase;Small GTPase superfamily;Small GTP-binding protein domain;Small GTPase superfamily, Ras type;	K04393	CDC42:cell division control protein 42;CDC42:cell division control protein 42;	Endocytosis - Fusarium graminearum ;MAPK signaling pathway - yeast - Fusarium graminearum ;	Cluster 6	2
HOG1	P0C431	758211858	mitogen-activated protein kinase sty1	1	nuclear	cellular process;cellular macromolecule metabolic process;phosphate-containing compound metabolic process;phosphorus metabolic process;phosphorylation;biological_process;metabolic process;macromolecule modification;organic substance metabolic process;cellular protein metabolic process;protein modification process;protein metabolic process;cellular metabolic process;cellular protein modification p…		molecular_function;kinase activity;phosphotransferase activity, alcohol group as acceptor;catalytic activity;transferase activity;transferase activity, transferring phosphorus-containing groups;protein kinase activity;purine ribonucleotide binding;anion binding;ribonucleotide binding;small molecule binding;ion binding;ribonucleoside binding;purine ribonucleoside triphosphate binding;carbohydrate …	IPR008271;IPR003527;IPR000719;IPR011009;IPR008352;IPR017441;IPR002290;	Serine/threonine-protein kinase, active site;Mitogen-activated protein (MAP) kinase, conserved site;Protein kinase domain;Protein kinase-like domain;Mitogen-activated protein (MAP) kinase, p38;Protein kinase, ATP binding site;Serine/threonine/dual specificity protein kinase, catalytic domain;	K04441	P38:p38 MAP kinase [EC:2.7.11.24];	MAPK signaling pathway - yeast - Fusarium graminearum ;	Cluster 6	1.66667
pmk1	I1RQN9	758205385	mitogen-activated protein kinase	1	nuclear			purine ribonucleotide binding;anion binding;ribonucleotide binding;small molecule binding;ion binding;ribonucleoside binding;purine ribonucleoside triphosphate binding;carbohydrate derivative binding;adenyl ribonucleotide binding;nucleoside phosphate binding;molecular_function;nucleotide binding;nucleoside binding;adenyl nucleotide binding;heterocyclic compound binding;binding;purine nucleoside b…	IPR017441;IPR000719;IPR002290;IPR011009;IPR003527;IPR008271;	Protein kinase, ATP binding site;Protein kinase domain;Serine/threonine/dual specificity protein kinase, catalytic domain;Protein kinase-like domain;Mitogen-activated protein (MAP) kinase, conserved site;Serine/threonine-protein kinase, active site;				Cluster 6	1.66667
FG07957.1	I1S8S9	758211270	hypothetical protein FGSG_13257	1	mitochondria				IPR016040;	NAD(P)-binding domain;	K03953	NDUFA9:NADH dehydrogenase (ubiquinone) 1 alpha subcomplex subunit 9;NDUFA9:NADH dehydrogenase (ubiquinone) 1 alpha subcomplex subunit 9;	Metabolic pathways - Fusarium graminearum ;Oxidative phosphorylation - Fusarium graminearum ;	Cluster 7	2
FG09250.1	I1RY21	758212705	NADH dehydrogenase flavoprotein 1	1	mitochondria				IPR019554;IPR019575;IPR001949;IPR011538;IPR011537;	Soluble ligand binding domain;NADH-ubiquinone oxidoreductase 51 kDa subunit, iron-sulphur binding domain;NADH:ubiquinone oxidoreductase, 51kDa subunit, conserved site;NADH-ubiquinone oxidoreductase 51 kDa subunit, FMN-binding domain;NADH ubiquinone oxidoreductase, F subunit;	K03942	NDUFV1:NADH dehydrogenase (ubiquinone) flavoprotein 1 [EC:1.6.5.3 1.6.99.3];NDUFV1:NADH dehydrogenase (ubiquinone) flavoprotein 1 [EC:1.6.5.3 1.6.99.3];	Metabolic pathways - Fusarium graminearum ;Oxidative phosphorylation - Fusarium graminearum ;	Cluster 7	2
FG09547.1	I1RYT8	758212004	NADH-ubiquinone oxidoreductase 20.8 kDa subunit	1	nuclear				IPR010625;	CHCH;	K03952	NDUFA8:NADH dehydrogenase (ubiquinone) 1 alpha subcomplex subunit 8;NDUFA8:NADH dehydrogenase (ubiquinone) 1 alpha subcomplex subunit 8;	Metabolic pathways - Fusarium graminearum ;Oxidative phosphorylation - Fusarium graminearum ;	Cluster 7	2
FG10944.1	I1S2F2	758206183	hypothetical protein FGSG_10944	1	nuclear				IPR010935;IPR003395;IPR027417;	SMCs flexible hinge;RecF/RecN/SMC, N-terminal;P-loop containing nucleoside triphosphate hydrolase;	K06675	SMC4:structural maintenance of chromosome 4;	Cell cycle - yeast - Fusarium graminearum ;	Cluster 8	2
FG06754.1	I1RRM2	758208460	chromosome segregation protein sudA	1	nuclear	biological_process;organelle organization;cellular process;single-organism process;single-organism cellular process;cellular component organization or biogenesis;cellular component organization;chromosome organization;	intracellular;intracellular non-membrane-bounded organelle;organelle;non-membrane-bounded organelle;cell part;cell;intracellular organelle;intracellular part;cellular_component;chromosome;	molecular_function;binding;protein binding;purine ribonucleotide binding;anion binding;ribonucleotide binding;small molecule binding;ion binding;ribonucleoside binding;purine ribonucleoside triphosphate binding;carbohydrate derivative binding;adenyl ribonucleotide binding;nucleoside phosphate binding;nucleotide binding;nucleoside binding;adenyl nucleotide binding;heterocyclic compound binding;pur…	IPR003395;IPR010935;IPR027417;	RecF/RecN/SMC, N-terminal;SMCs flexible hinge;P-loop containing nucleoside triphosphate hydrolase;	K06669	SMC3:structural maintenance of chromosome 3 (chondroitin sulfate proteoglycan 6);SMC3:structural maintenance of chromosome 3 (chondroitin sulfate proteoglycan 6);	Cell cycle - yeast - Fusarium graminearum ;Meiosis - yeast - Fusarium graminearum ;	Cluster 8	2
FG07139.1	I1RSL6	758209358	hypothetical protein FGSG_07139	1	nuclear				IPR013721;IPR020839;IPR016024;IPR011989;	STAG;Stromalin conservative domain;Armadillo-type fold;Armadillo-like helical;	K06671	STAG1_2:cohesin complex subunit SA-1/2;STAG1_2:cohesin complex subunit SA-1/2;	Cell cycle - yeast - Fusarium graminearum ;Meiosis - yeast - Fusarium graminearum ;	Cluster 8	2
FG06291.1	I1RQE9	758205177	hypothetical protein FGSG_06291	3	nuclear			molecular_function;binding;protein binding;	IPR006565;IPR001487;IPR018359;	Bromodomain transcription factor;Bromodomain;Bromodomain, conserved site;				Cluster 9	2
HTZ1	Q4IMD1	84029299	histone H2A.Z	4	nuclear		chromosome;cell;cellular_component;intracellular;protein complex;intracellular non-membrane-bounded organelle;organelle;DNA bending complex;protein-DNA complex;non-membrane-bounded organelle;macromolecular complex;intracellular organelle part;cell part;chromosomal part;intracellular organelle;intracellular part;organelle part;chromatin;DNA packaging complex;nucleosome;membrane-bounded organelle;i…	molecular_function;binding;heterocyclic compound binding;organic cyclic compound binding;nucleic acid binding;DNA binding;	IPR002119;IPR009072;IPR007125;	Histone H2A;Histone-fold;Histone core;				Cluster 9	2
H3F3	Q4IER8	758197912	histone H3	6	nuclear		chromosome;cell;cellular_component;intracellular;protein complex;intracellular non-membrane-bounded organelle;organelle;DNA bending complex;protein-DNA complex;non-membrane-bounded organelle;macromolecular complex;intracellular organelle part;cell part;chromosomal part;intracellular organelle;intracellular part;organelle part;chromatin;DNA packaging complex;nucleosome;	molecular_function;binding;heterocyclic compound binding;organic cyclic compound binding;nucleic acid binding;DNA binding;	IPR007125;IPR000164;IPR009072;	Histone core;Histone H3/CENP-A;Histone-fold;				Cluster 9	2
EF1	I1RWX5	758195068	elongation factor 1-alpha	6	cytosol				IPR000795;IPR027417;IPR009001;IPR009000;IPR004539;IPR004161;IPR004160;	Elongation factor, GTP-binding domain;P-loop containing nucleoside triphosphate hydrolase;Translation elongation factor EF1A/initiation factor IF2gamma, C-terminal;Translation protein, beta-barrel domain;Translation elongation factor EF1A, eukaryotic/archaeal;Translation elongation factor EFTu/EF1A, domain 2;Translation elongation factor EFTu/EF1A, C-terminal;	K03231	EEF1A:elongation factor 1-alpha;	RNA transport - Fusarium graminearum ;		12
FG09744.1	I1RZB1	758211564	hypothetical protein FGSG_09744	1	cytosol				IPR018314;IPR023267;IPR023270;IPR029063;IPR001678;	Bacterial Fmu (Sun)/eukaryotic nucleolar NOL1/Nop2p, conserved site;RNA (C5-cytosine) methyltransferase;tRNA (C5-cytosine) methyltransferase, NCL1;S-adenosyl-L-methionine-dependent methyltransferase;SAM-dependent methyltransferase RsmB/NOP2-type;
FG09532.1	I1RYS3	758212036	hypothetical protein FGSG_09532	1	cytosol				IPR006239;IPR020550;IPR000760;IPR020583;	3(2),5 -bisphosphate nucleotidase HAL2;Inositol monophosphatase, conserved site;Inositol monophosphatase;Inositol monophosphatase, metal-binding site;	K01082	E3.1.3.7:3'(2'), 5'-bisphosphate nucleotidase [EC:3.1.3.7];E3.1.3.7:3'(2'), 5'-bisphosphate nucleotidase [EC:3.1.3.7];E3.1.3.7:3'(2'), 5'-bisphosphate nucleotidase [EC:3.1.3.7];	Metabolic pathways - Fusarium graminearum ;Biosynthesis of antibiotics - Fusarium graminearum ;Sulfur metabolism - Fusarium graminearum ;
FG07401.1	I1RTA0	758210000	elongation factor 1-gamma 1	2	cytosol				IPR012336;IPR004045;IPR004046;IPR010987;IPR001662;	Thioredoxin-like fold;Glutathione S-transferase, N-terminal;Glutathione S-transferase, C-terminal;Glutathione S-transferase, C-terminal-like;Translation elongation factor EF1B, gamma chain, conserved;					20
FG07113.1	I1RSJ2	758209292	phosphomannomutase	1	cytosol				IPR005002;IPR023214;IPR006379;	Eukaryotic phosphomannomutase;HAD-like domain;HAD-superfamily hydrolase, subfamily IIB;	K17497	PMM:phosphomannomutase [EC:5.4.2.8];PMM:phosphomannomutase [EC:5.4.2.8];PMM:phosphomannomutase [EC:5.4.2.8];PMM:phosphomannomutase [EC:5.4.2.8];	Metabolic pathways - Fusarium graminearum ;Biosynthesis of secondary metabolites - Fusarium graminearum ;Amino sugar and nucleotide sugar metabolism - Fusarium graminearum ;Fructose and mannose metabolism - Fusarium graminearum ;		0
FG09471.1	I1RYL5	758212170	glucose-regulated protein	1	extracellular				IPR018181;IPR013126;IPR029047;IPR029048;	Heat shock protein 70, conserved site;Heat shock protein 70 family;Heat shock protein 70kD, peptide-binding domain;Heat shock protein 70kD, C-terminal domain;	K09490	HSPA5:heat shock 70kDa protein 5;HSPA5:heat shock 70kDa protein 5;	Protein processing in endoplasmic reticulum - Fusarium graminearum ;Protein export - Fusarium graminearum ;		3.2381
FG06895.1	I1RRZ1	758208778	carboxypeptidase Y precursor	1	extracellular				IPR018202;IPR001563;IPR029058;IPR008442;	Peptidase S10, serine carboxypeptidase, active site;Peptidase S10, serine carboxypeptidase;Alpha/Beta hydrolase fold;Propeptide, carboxypeptidase Y;					2
FG05422.1	I1RN58	758203197	hypothetical protein FGSG_05422	1	nuclear				IPR022745;IPR016024;IPR016021;IPR003890;	Eukaryotic translation initiation factor 4G1, eIF4E-binding domain;Armadillo-type fold;MIF4-like, type 1/2/3;MIF4G-like, type 3;	K03260	EIF4G:translation initiation factor 4G;	RNA transport - Fusarium graminearum ;		2.4
FG09966.1	I1RZW0	758193000	hypothetical protein FGSG_09966	1	nuclear	gene expression;organic substance biosynthetic process;biosynthetic process;cellular process;macromolecule biosynthetic process;cellular macromolecule metabolic process;translation;biological_process;cellular macromolecule biosynthetic process;metabolic process;organic substance metabolic process;cellular protein metabolic process;cellular biosynthetic process;cellular metabolic process;macromole…		molecular_function;binding;heterocyclic compound binding;RNA binding;organic cyclic compound binding;nucleic acid binding;translation factor activity, nucleic acid binding;translation initiation factor activity;	IPR002735;IPR016190;IPR016189;	Translation initiation factor IF2/IF5;Translation initiation factor IF2/IF5, zinc-binding;Translation initiation factor IF2/IF5, N-terminal;	K03238	EIF2S2:translation initiation factor 2 subunit 2;	RNA transport - Fusarium graminearum ;		9.84848
FGSG_02523	Q4IJT5	758192157	hypothetical protein FGSG_02523	3	cytosol				IPR018103;IPR018105;IPR011057;IPR011323;	Translationally controlled tumour protein, conserved site;Translationally controlled tumour protein;Mss4-like;Mss4/translationally controlled tumour-associated TCTP;					18
FG02314.1	I1RF48	758191688	hypothetical protein FGSG_02314	2	extracellular	biological_process;metabolic process;organic substance metabolic process;primary metabolic process;carbohydrate metabolic process;		molecular_function;hydrolase activity;hydrolase activity, acting on glycosyl bonds;catalytic activity;hydrolase activity, hydrolyzing O-glycosyl compounds;	IPR017853;IPR008979;IPR006104;IPR006102;IPR013812;IPR013781;	Glycoside hydrolase superfamily;Galactose-binding domain-like;Glycosyl hydrolases family 2, sugar binding domain;Glycoside hydrolase, family 2, immunoglobulin-like beta-sandwich;Glycoside hydrolase, family 2/20, immunoglobulin-like beta-sandwich domain;Glycoside hydrolase, catalytic domain;	K15855	csxA:exo-1,4-beta-D-glucosaminidase [EC:3.2.1.165];	Amino sugar and nucleotide sugar metabolism - Fusarium graminearum ;		0
FG00330.1	I1RA13	758187197	acetyl-coenzyme A synthetase	2	cytosol	biological_process;metabolic process;		molecular_function;catalytic activity;	IPR011904;IPR000873;IPR020845;IPR025110;	Acetate-CoA ligase;AMP-dependent synthetase/ligase;AMP-binding, conserved site;AMP-binding enzyme C-terminal domain;	K01895	ACSS:acetyl-CoA synthetase [EC:6.2.1.1];ACSS:acetyl-CoA synthetase [EC:6.2.1.1];ACSS:acetyl-CoA synthetase [EC:6.2.1.1];ACSS:acetyl-CoA synthetase [EC:6.2.1.1];ACSS:acetyl-CoA synthetase [EC:6.2.1.1];ACSS:acetyl-CoA synthetase [EC:6.2.1.1];ACSS:acetyl-CoA synthetase [EC:6.2.1.1];ACSS:acetyl-CoA synthetase [EC:6.2.1.1];	Metabolic pathways - Fusarium graminearum ;Biosynthesis of secondary metabolites - Fusarium graminearum ;Biosynthesis of antibiotics - Fusarium graminearum ;Carbon metabolism - Fusarium graminearum ;Glycolysis / Gluconeogenesis - Fusarium graminearum ;Pyruvate metabolism - Fusarium graminearum ;Methane metabolism - Fusarium graminearum ;Propanoate metabolism - Fusarium graminearum ;		3
FG10268.1	I1S0N4	758193689	eukaryotic translation initiation factor 3 39 kDa subunit	1	cytosol			molecular_function;binding;protein binding;	IPR027525;IPR019775;IPR015943;IPR001680;IPR017986;	Eukaryotic translation initiation factor 3 subunit I;WD40 repeat, conserved site;WD40/YVTN repeat-like-containing domain;WD40 repeat;WD40-repeat-containing domain;	K03246	EIF3I:translation initiation factor 3 subunit I;	RNA transport - Fusarium graminearum ;		18
FG10790.1	I1S210	758206556	hypothetical protein FGSG_10790	1	cytoskeleton			molecular_function;binding;heterocyclic compound binding;organic cyclic compound binding;tetrapyrrole binding;heme binding;	IPR013786;IPR001199;IPR009100;IPR009075;IPR006091;	Acyl-CoA dehydrogenase/oxidase, N-terminal;Cytochrome b5-like heme/steroid binding domain;Acyl-CoA dehydrogenase/oxidase, N-terminal and middle domain;Acyl-CoA dehydrogenase/oxidase C-terminal;Acyl-CoA oxidase/dehydrogenase, central domain;					2
FG05321.1	I1RMW8	758202952	fatty acid synthase subunit alpha reductase	3	cytosol	biological_process;metabolic process;			IPR001227;IPR016040;IPR016039;IPR016035;IPR016038;IPR004568;IPR008278;IPR018201;IPR014031;IPR014030;IPR002582;	Acyl transferase domain;NAD(P)-binding domain;Thiolase-like;Acyl transferase/acyl hydrolase/lysophospholipase;Thiolase-like, subgroup;Phosphopantetheine-protein transferase domain;4'-phosphopantetheinyl transferase superfamily;Beta-ketoacyl synthase, active site;Beta-ketoacyl synthase, C-terminal;Beta-ketoacyl synthase, N-terminal;Holo-[acyl carrier protein] synthase;	K00667	FAS2:fatty acid synthase subunit alpha, fungi type [EC:2.3.1.86];FAS2:fatty acid synthase subunit alpha, fungi type [EC:2.3.1.86];FAS2:fatty acid synthase subunit alpha, fungi type [EC:2.3.1.86];	Metabolic pathways - Fusarium graminearum ;Fatty acid metabolism - Fusarium graminearum ;Fatty acid biosynthesis - Fusarium graminearum ;		3
FG07075.1	I1RSF7	758209210	pyruvate carboxylase	3	cytosol				IPR000089;IPR000891;IPR005482;IPR005481;IPR005479;IPR009057;IPR013816;IPR013815;IPR013785;IPR001882;IPR007087;IPR003379;IPR003604;IPR011053;IPR011054;IPR011761;IPR011764;IPR015880;IPR016185;	Biotin/lipoyl attachment;Pyruvate carboxyltransferase;Biotin carboxylase, C-terminal;Carbamoyl-phosphate synthase, large subunit, N-terminal;Carbamoyl-phosphate synthetase large subunit-like, ATP-binding domain;Homeodomain-like;ATP-grasp fold, subdomain 2;ATP-grasp fold, subdomain 1;Aldolase-type TIM barrel;Biotin-binding site;Zinc finger, C2H2;Carboxylase, conserved domain;Zinc finger, U1-type;S…	K01958	PC:pyruvate carboxylase [EC:6.4.1.1];PC:pyruvate carboxylase [EC:6.4.1.1];PC:pyruvate carboxylase [EC:6.4.1.1];PC:pyruvate carboxylase [EC:6.4.1.1];PC:pyruvate carboxylase [EC:6.4.1.1];	Metabolic pathways - Fusarium graminearum ;Biosynthesis of amino acids - Fusarium graminearum ;Carbon metabolism - Fusarium graminearum ;Pyruvate metabolism - Fusarium graminearum ;Citrate cycle (TCA cycle) - Fusarium graminearum ;		3
FG07419.1	I1RTB8	758210040	yop-1 protein	1	plasma membrane				IPR004345;	TB2/DP1/HVA22-related protein;
FG00833.1	I1RBC0	758188337	SEY1 protein	1	cytosol				IPR030386;IPR008803;IPR027417;	GB1/RHD3-type guanine nucleotide-binding (G) domain;RHD3/Sey1;P-loop containing nucleoside triphosphate hydrolase;
FG07361.1	I1S8F8	758209904	succinate dehydrogenase flavoprotein subunit	2	mitochondria	biological_process;single-organism metabolic process;metabolic process;oxidation-reduction process;		molecular_function;catalytic activity;oxidoreductase activity;	IPR014006;IPR011281;IPR015939;IPR003953;IPR003952;IPR027477;	Succinate dehydrogenase/fumarate reductase, flavoprotein subunit;Succinate dehydrogenase, flavoprotein subunit;Fumarate reductase/succinate dehydrogenase flavoprotein-like, C-terminal;FAD binding domain;Fumarate reductase/succinate dehydrogenase, FAD-binding site;Succinate dehydrogenase/fumarate reductase flavoprotein, catalytic domain;					2.7
FG05894.1	I1RPD1	758204281	serine/threonine protein phosphatase 2A	1	nuclear			molecular_function;binding;	IPR002554;IPR016024;	Protein phosphatase 2A, regulatory B subunit, B56;Armadillo-type fold;	K11584	PPP2R5:serine/threonine-protein phosphatase 2A regulatory subunit B';PPP2R5:serine/threonine-protein phosphatase 2A regulatory subunit B';	Meiosis - yeast - Fusarium graminearum ;mRNA surveillance pathway - Fusarium graminearum ;		0.5
FG05430.1	I1RN65	758203215	phosphatase PP2A regulatory subunit A	1	cytosol			molecular_function;binding;	IPR021133;IPR016024;IPR011989;	HEAT, type 2;Armadillo-type fold;Armadillo-like helical;	K03456	PPP2R1:serine/threonine-protein phosphatase 2A regulatory subunit A;PPP2R1:serine/threonine-protein phosphatase 2A regulatory subunit A;PPP2R1:serine/threonine-protein phosphatase 2A regulatory subunit A;	Cell cycle - yeast - Fusarium graminearum ;Meiosis - yeast - Fusarium graminearum ;mRNA surveillance pathway - Fusarium graminearum ;		0
FG02536.1	I1RFQ1	758192185	pre-mRNA-processing-splicing factor 8	1	nuclear				IPR012337;IPR012591;IPR012592;IPR012984;IPR000555;IPR021983;IPR019582;IPR019581;IPR019580;	Ribonuclease H-like domain;PRO8NT domain;PROCN domain;PROCT domain;JAB1/MPN/MOV34 metalloenzyme domain;PRP8 domain IV core;RNA recognition motif, spliceosomal PrP8;Pre-mRNA-processing-splicing factor 8, U5-snRNA-binding;Pre-mRNA-processing-splicing factor 8, U6-snRNA-binding;	K12856	PRPF8:pre-mRNA-processing factor 8;	Spliceosome - Fusarium graminearum ;		0.666667
FG01951.1	I1S5B7	758190854	hypothetical protein FGSG_12035	1	cytosol			molecular_function;pyrophosphatase activity;nucleoside-triphosphatase activity;hydrolase activity, acting on acid anhydrides;hydrolase activity;catalytic activity;hydrolase activity, acting on acid anhydrides, in = phosphorus-containing anhydrides;GTPase activity;purine ribonucleotide binding;anion binding;ribonucleotide binding;small molecule binding;ion binding;ribonucleoside binding;purine rib…	IPR027417;IPR004161;IPR000795;IPR009000;IPR005225;IPR023115;	P-loop containing nucleoside triphosphate hydrolase;Translation elongation factor EFTu/EF1A, domain 2;Elongation factor, GTP-binding domain;Translation protein, beta-barrel domain;Small GTP-binding protein domain;Translation initiation factor IF- 2, domain 3;	K03243	EIF5B:translation initiation factor 5B;	RNA transport - Fusarium graminearum ;		21
FG10825.1	I1S241	758206469	5-methyltetrahydropteroyltriglutamate-homocysteine methyltransferase	7	cytosol				IPR013215;IPR002629;IPR006276;	Cobalamin-independent methionine synthase MetE, N-terminal;Cobalamin-independent methionine synthase MetE, C-terminal/archaeal;Cobalamin-independent methionine synthase;	K00549	metE:5-methyltetrahydropteroyltriglutamate--homocysteine methyltransferase [EC:2.1.1.14];metE:5-methyltetrahydropteroyltriglutamate--homocysteine methyltransferase [EC:2.1.1.14];metE:5-methyltetrahydropteroyltriglutamate--homocysteine methyltransferase [EC:2.1.1.14];metE:5-methyltetrahydropteroyltriglutamate--homocysteine methyltransferase [EC:2.1.1.14];metE:5-methyltetrahydropteroyltriglutamate-…	Metabolic pathways - Fusarium graminearum ;Biosynthesis of secondary metabolites - Fusarium graminearum ;Biosynthesis of amino acids - Fusarium graminearum ;Cysteine and methionine metabolism - Fusarium graminearum ;Selenocompound metabolism - Fusarium graminearum ;
FG06290.1	I1RQE8	758205175	serine hydroxymethyltransferase	2	cytosol,nuclear			molecular_function;catalytic activity;cofactor binding;anion binding;binding;ion binding;pyridoxal phosphate binding;	IPR015422;IPR015421;IPR015424;IPR019798;IPR001085;	Pyridoxal phosphate-dependent transferase, major region, subdomain 2;Pyridoxal phosphate-dependent transferase, major region, subdomain 1;Pyridoxal phosphate-dependent transferase;Serine hydroxymethyltransferase, pyridoxal phosphate binding site;Serine hydroxymethyltransferase;	K00600	glyA:glycine hydroxymethyltransferase [EC:2.1.2.1];glyA:glycine hydroxymethyltransferase [EC:2.1.2.1];glyA:glycine hydroxymethyltransferase [EC:2.1.2.1];glyA:glycine hydroxymethyltransferase [EC:2.1.2.1];glyA:glycine hydroxymethyltransferase [EC:2.1.2.1];glyA:glycine hydroxymethyltransferase [EC:2.1.2.1];glyA:glycine hydroxymethyltransferase [EC:2.1.2.1];glyA:glycine hydroxymethyltransferase [EC:…	Metabolic pathways - Fusarium graminearum ;Biosynthesis of secondary metabolites - Fusarium graminearum ;Biosynthesis of antibiotics - Fusarium graminearum ;Biosynthesis of amino acids - Fusarium graminearum ;Carbon metabolism - Fusarium graminearum ;Glycine, serine and threonine metabolism - Fusarium graminearum ;Glyoxylate and dicarboxylate metabolism - Fusarium graminearum ;Methane metabolism …
FG09012.1	I1RXE6	758213250	hypothetical protein FGSG_09012	2	extracellular				IPR000701;	Succinate dehydrogenase/Fumarate reductase, transmembrane subunit;	K00236	SDHC:succinate dehydrogenase (ubiquinone) cytochrome b560 subunit;SDHC:succinate dehydrogenase (ubiquinone) cytochrome b560 subunit;SDHC:succinate dehydrogenase (ubiquinone) cytochrome b560 subunit;SDHC:succinate dehydrogenase (ubiquinone) cytochrome b560 subunit;SDHC:succinate dehydrogenase (ubiquinone) cytochrome b560 subunit;SDHC:succinate dehydrogenase (ubiquinone) cytochrome b560 subunit;	Metabolic pathways - Fusarium graminearum ;Biosynthesis of secondary metabolites - Fusarium graminearum ;Biosynthesis of antibiotics - Fusarium graminearum ;Carbon metabolism - Fusarium graminearum ;Oxidative phosphorylation - Fusarium graminearum ;Citrate cycle (TCA cycle) - Fusarium graminearum ;		2.7
TUB2	Q4HZS8	85541639	tubulin beta chain	1	nuclear	biological_process;cellular process;single-organism process;single-organism cellular process;microtubule-based process;	cytoskeletal part;cell;cellular_component;intracellular;protein complex;intracellular non-membrane-bounded organelle;organelle;macromolecular complex;non-membrane-bounded organelle;intracellular organelle part;microtubule cytoskeleton;cell part;intracellular organelle;intracellular part;organelle part;cytoskeleton;microtubule;	purine ribonucleotide binding;anion binding;ribonucleotide binding;small molecule binding;ion binding;ribonucleoside binding;purine ribonucleoside triphosphate binding;carbohydrate derivative binding;nucleoside phosphate binding;molecular_function;guanyl nucleotide binding;nucleotide binding;nucleoside binding;heterocyclic compound binding;binding;purine nucleoside binding;guanyl ribonucleotide b…	IPR000217;IPR008280;IPR003008;IPR002453;IPR023123;IPR017975;IPR013838;IPR018316;	Tubulin;Tubulin/FtsZ, C-terminal;Tubulin/FtsZ, GTPase domain;Beta tubulin;Tubulin, C-terminal;Tubulin, conserved site;Beta tubulin, autoregulation binding site;Tubulin/FtsZ, 2-layer sandwich domain;	K07375	TUBB:tubulin beta;	Phagosome - Fusarium graminearum ;		0.666667
FG05615.1	I1RNN2	758203631	adenosylhomocysteinase	3	cytosol				IPR016040;IPR000043;IPR020082;IPR015878;	NAD(P)-binding domain;Adenosylhomocysteinase;S-adenosyl-L-homocysteine hydrolase, conserved site;S-adenosyl-L-homocysteine hydrolase, NAD binding domain;	K01251	E3.3.1.1:adenosylhomocysteinase [EC:3.3.1.1];E3.3.1.1:adenosylhomocysteinase [EC:3.3.1.1];	Metabolic pathways - Fusarium graminearum ;Cysteine and methionine metabolism - Fusarium graminearum ;
FG00421.1	I1RA94	758187413	S-adenosylmethionine synthetase	2	cytosol	nitrogen compound metabolic process;sulfur compound metabolic process;purine ribonucleoside biosynthetic process;purine ribonucleoside metabolic process;cellular nitrogen compound metabolic process;organic acid biosynthetic process;single-organism metabolic process;single-organism biosynthetic process;coenzyme biosynthetic process;ribonucleoside biosynthetic process;heterocycle biosynthetic proce…		molecular_function;transferase activity, transferring alkyl or aryl (other than = methyl) groups;catalytic activity;transferase activity;methionine adenosyltransferase activity;	IPR022629;IPR022628;IPR022631;IPR022630;IPR022636;IPR002133;	S-adenosylmethionine synthetase, central domain;S-adenosylmethionine synthetase, N-terminal;S-adenosylmethionine synthetase, conserved site;S-adenosylmethionine synthetase, C-terminal;S-adenosylmethionine synthetase superfamily;S-adenosylmethionine synthetase;	K00789	metK:S-adenosylmethionine synthetase [EC:2.5.1.6];metK:S-adenosylmethionine synthetase [EC:2.5.1.6];metK:S-adenosylmethionine synthetase [EC:2.5.1.6];metK:S-adenosylmethionine synthetase [EC:2.5.1.6];	Metabolic pathways - Fusarium graminearum ;Biosynthesis of secondary metabolites - Fusarium graminearum ;Biosynthesis of amino acids - Fusarium graminearum ;Cysteine and methionine metabolism - Fusarium graminearum ;
FG06041.1	I1RPR2	758204603	hypothetical protein FGSG_06041	1	cytosol				IPR025110;IPR000873;IPR013120;IPR009081;IPR014397;IPR010080;IPR010071;IPR016040;	AMP-binding enzyme C-terminal domain;AMP-dependent synthetase/ligase;Male sterility, NAD-binding;Acyl carrier protein-like;L-aminoadipate-semialdehyde dehydrogenase;Thioester reductase-like domain;Amino acid adenylation domain;NAD(P)-binding domain;	K00143	LYS2:L-aminoadipate-semialdehyde dehydrogenase [EC:1.2.1.31];LYS2:L-aminoadipate-semialdehyde dehydrogenase [EC:1.2.1.31];LYS2:L-aminoadipate-semialdehyde dehydrogenase [EC:1.2.1.31];LYS2:L-aminoadipate-semialdehyde dehydrogenase [EC:1.2.1.31];LYS2:L-aminoadipate-semialdehyde dehydrogenase [EC:1.2.1.31];LYS2:L-aminoadipate-semialdehyde dehydrogenase [EC:1.2.1.31];	Metabolic pathways - Fusarium graminearum ;Biosynthesis of secondary metabolites - Fusarium graminearum ;Biosynthesis of antibiotics - Fusarium graminearum ;Biosynthesis of amino acids - Fusarium graminearum ;Lysine degradation - Fusarium graminearum ;Lysine biosynthesis - Fusarium graminearum ;
FG00346.1	I1RA28	758187245	saccharopine dehydrogenase	1	cytosol	biological_process;single-organism metabolic process;metabolic process;oxidation-reduction process;		molecular_function;catalytic activity;oxidoreductase activity;	IPR016040;IPR005097;	NAD(P)-binding domain;Saccharopine dehydrogenase / Homospermidine synthase;	K00293	LYS9:saccharopine dehydrogenase (NADP+, L-glutamate forming) [EC:1.5.1.10];LYS9:saccharopine dehydrogenase (NADP+, L-glutamate forming) [EC:1.5.1.10];LYS9:saccharopine dehydrogenase (NADP+, L-glutamate forming) [EC:1.5.1.10];LYS9:saccharopine dehydrogenase (NADP+, L-glutamate forming) [EC:1.5.1.10];LYS9:saccharopine dehydrogenase (NADP+, L-glutamate forming) [EC:1.5.1.10];LYS9:saccharopine dehydr…	Metabolic pathways - Fusarium graminearum ;Biosynthesis of secondary metabolites - Fusarium graminearum ;Biosynthesis of antibiotics - Fusarium graminearum ;Biosynthesis of amino acids - Fusarium graminearum ;Lysine degradation - Fusarium graminearum ;Lysine biosynthesis - Fusarium graminearum ;
FG07182.1	I1RSQ4	758209468	elongation factor Tu	1	mitochondria				IPR005225;IPR027417;IPR004161;IPR004160;IPR004541;IPR009000;IPR009001;IPR000795;	Small GTP-binding protein domain;P-loop containing nucleoside triphosphate hydrolase;Translation elongation factor EFTu/EF1A, domain 2;Translation elongation factor EFTu/EF1A, C-terminal;Translation elongation factor EFTu/EF1A, bacterial/organelle;Translation protein, beta-barrel domain;Translation elongation factor EF1A/initiation factor IF2gamma, C-terminal;Elongation factor, GTP-binding domain;					9
FG02504.1	I1RFM4	758192117	malate dehydrogenase	3	extracellular	biological_process;single-organism metabolic process;metabolic process;oxidation-reduction process;		molecular_function;catalytic activity;oxidoreductase activity;	IPR001252;IPR001236;IPR010097;IPR022383;IPR015955;IPR016040;	Malate dehydrogenase, active site;Lactate/malate dehydrogenase, N-terminal;Malate dehydrogenase, type 1;Lactate/malate dehydrogenase, C-terminal;Lactate dehydrogenase/glycoside hydrolase, family 4, C-terminal;NAD(P)-binding domain;	K00026	MDH2:malate dehydrogenase [EC:1.1.1.37];MDH2:malate dehydrogenase [EC:1.1.1.37];MDH2:malate dehydrogenase [EC:1.1.1.37];MDH2:malate dehydrogenase [EC:1.1.1.37];MDH2:malate dehydrogenase [EC:1.1.1.37];MDH2:malate dehydrogenase [EC:1.1.1.37];MDH2:malate dehydrogenase [EC:1.1.1.37];MDH2:malate dehydrogenase [EC:1.1.1.37];	Metabolic pathways - Fusarium graminearum ;Biosynthesis of secondary metabolites - Fusarium graminearum ;Biosynthesis of antibiotics - Fusarium graminearum ;Carbon metabolism - Fusarium graminearum ;Cysteine and methionine metabolism - Fusarium graminearum ;Pyruvate metabolism - Fusarium graminearum ;Glyoxylate and dicarboxylate metabolism - Fusarium graminearum ;Citrate cycle (TCA cycle) - Fusar…		2.4
FG09061.1	I1RXJ0	758213136	2,3-dihydroxybenzoic acid decarboxylase	1	cytosol				IPR006992;	Amidohydrolase 2;
FG07058.1	I1RSE0	758209169	3-hydroxyanthranilate 3,4-dioxygenase	1	nuclear				IPR011051;IPR010329;IPR014710;	RmlC-like cupin domain;3-hydroxyanthranilic acid dioxygenase;RmlC-like jelly roll fold;	K00452	HAAO:3-hydroxyanthranilate 3,4-dioxygenase [EC:1.13.11.6];HAAO:3-hydroxyanthranilate 3,4-dioxygenase [EC:1.13.11.6];	Metabolic pathways - Fusarium graminearum ;Tryptophan metabolism - Fusarium graminearum ;
FG10285.1	I1S0P9	758193733	hypothetical protein FGSG_10285	3	cytoskeleton	biological_process;metabolic process;single-organism metabolic process;oxidation-reduction process;		molecular_function;oxidoreductase activity;catalytic activity;oxidoreductase activity, acting on the CH-CH group of donors;nucleoside phosphate binding;coenzyme binding;cofactor binding;nucleotide binding;anion binding;heterocyclic compound binding;binding;small molecule binding;ion binding;organic cyclic compound binding;flavin adenine dinucleotide binding;	IPR013786;IPR006089;IPR006091;IPR018506;IPR009100;IPR009075;IPR001199;	Acyl-CoA dehydrogenase/oxidase, N-terminal;Acyl-CoA dehydrogenase, conserved site;Acyl-CoA oxidase/dehydrogenase, central domain;Cytochrome b5, heme-binding site;Acyl-CoA dehydrogenase/oxidase, N-terminal and middle domain;Acyl-CoA dehydrogenase/oxidase C-terminal;Cytochrome b5-like heme/steroid binding domain;					0
FG08548.1	I1RW87	758195661	hypothetical protein FGSG_08548	3	mitochondria				IPR013126;	Heat shock protein 70 family;					3.2381
FG07536.1	I1RTM5	758210290	peroxiredoxin PRX1	1	cytosol				IPR019479;IPR000866;IPR012336;	Peroxiredoxin, C-terminal;Alkyl hydroperoxide reductase subunit C/ Thiol specific antioxidant;Thioredoxin-like fold;
FG01246.1	I1S4Z7	758189284	disulfide-isomerase	2	cytosol				IPR017937;IPR012336;IPR005792;IPR005788;IPR013766;	Thioredoxin, conserved site;Thioredoxin-like fold;Protein disulphide isomerase;Disulphide isomerase;Thioredoxin domain;	K09580	PDIA1:protein disulfide-isomerase A1 [EC:5.3.4.1];	Protein processing in endoplasmic reticulum - Fusarium graminearum ;
FG06021.1	I1RPP5	758204561	ADP,ATP carrier protein	5	mitochondria				IPR002067;IPR002113;IPR023395;IPR018108;	Mitochondrial carrier protein;Adenine nucleotide translocator 1;Mitochondrial carrier domain;Mitochondrial substrate/solute carrier;					0
FG00644.1	I1RAV5	758187911	hypothetical protein FGSG_00644	1	mitochondria				IPR007863;IPR011249;IPR011237;IPR011765;	Peptidase M16, C-terminal domain;Metalloenzyme, LuxS/M16 peptidase-like;Peptidase M16 domain;Peptidase M16, N-terminal;	K00415	QCR2:ubiquinol-cytochrome c reductase core subunit 2;QCR2:ubiquinol-cytochrome c reductase core subunit 2;	Metabolic pathways - Fusarium graminearum ;Oxidative phosphorylation - Fusarium graminearum ;		0.4
FG05530.1	I1RNF4	758203437	cell division cycle protein 48	1	nuclear				IPR005938;IPR003593;IPR003338;IPR003960;IPR003959;IPR027417;IPR004201;IPR029067;IPR009010;	AAA ATPase, CDC48 family;AAA+ ATPase domain;CDC48, N-terminal subdomain;ATPase, AAA-type, conserved site;ATPase, AAA-type, core;P-loop containing nucleoside triphosphate hydrolase;CDC48, domain 2;CDC48 domain 2-like;Aspartate decarboxylase-like domain;	K13525	VCP:transitional endoplasmic reticulum ATPase;	Protein processing in endoplasmic reticulum - Fusarium graminearum ;		0.5
pyr4	I1RMG6	758202598	orotidine 5'-phosphate decarboxylase	1	mitochondria	nitrogen compound metabolic process;cellular aromatic compound metabolic process;organic substance biosynthetic process;small molecule metabolic process;cellular nitrogen compound metabolic process;single-organism metabolic process;nucleobase biosynthetic process;heterocycle biosynthetic process;cellular metabolic process;primary metabolic process;heterocycle metabolic process;organonitrogen comp…		molecular_function;carboxy-lyase activity;carbon-carbon lyase activity;catalytic activity;lyase activity;orotidine-5'-phosphate decarboxylase activity;	IPR013785;IPR018089;IPR011060;IPR001754;	Aldolase-type TIM barrel;Orotidine 5'-phosphate decarboxylase, active site;Ribulose-phosphate binding barrel;Orotidine 5'-phosphate decarboxylase domain;	K13421	UMPS:uridine monophosphate synthetase [EC:2.4.2.10 4.1.1.23];UMPS:uridine monophosphate synthetase [EC:2.4.2.10 4.1.1.23];	Metabolic pathways - Fusarium graminearum ;Pyrimidine metabolism - Fusarium graminearum ;		0
FG01217.1	I1RCB4	758189222	carbamoyl-phosphate synthase arginine-specific large chain	1	mitochondria			purine ribonucleotide binding;anion binding;ribonucleotide binding;small molecule binding;ion binding;ribonucleoside binding;purine ribonucleoside triphosphate binding;carbohydrate derivative binding;adenyl ribonucleotide binding;nucleoside phosphate binding;molecular_function;nucleotide binding;nucleoside binding;adenyl nucleotide binding;heterocyclic compound binding;binding;purine nucleoside b…	IPR013816;IPR013815;IPR006275;IPR005483;IPR005481;IPR005480;IPR005479;IPR011761;IPR011607;IPR016185;	ATP-grasp fold, subdomain 2;ATP-grasp fold, subdomain 1;Carbamoyl-phosphate synthase, large subunit;Carbamoyl-phosphate synthase large subunit, CPSase domain;Carbamoyl-phosphate synthase, large subunit, N-terminal;Carbamoyl-phosphate synthetase, large subunit oligomerisation domain;Carbamoyl-phosphate synthetase large subunit-like, ATP-binding domain;ATP-grasp fold;Methylglyoxal synthase-like dom…	K01955	carB:carbamoyl-phosphate synthase large subunit [EC:6.3.5.5];carB:carbamoyl-phosphate synthase large subunit [EC:6.3.5.5];carB:carbamoyl-phosphate synthase large subunit [EC:6.3.5.5];	Metabolic pathways - Fusarium graminearum ;Pyrimidine metabolism - Fusarium graminearum ;Alanine, aspartate and glutamate metabolism - Fusarium graminearum ;		0.666667
FG09341.1	I1RYA0	758212485	hypothetical protein FGSG_09341	1	cytosol				IPR027477;IPR001199;IPR010960;IPR003953;	Succinate dehydrogenase/fumarate reductase flavoprotein, catalytic domain;Cytochrome b5-like heme/steroid binding domain;Flavocytochrome c;FAD binding domain;					3
FG07469.1	I1RTG5	758210146	myosin-2B	1	nuclear			molecular_function;binding;protein binding;	IPR000048;IPR008989;IPR027417;IPR002710;IPR001609;IPR018444;	IQ motif, EF-hand binding site;Myosin S1 fragment, N-terminal;P-loop containing nucleoside triphosphate hydrolase;Dilute;Myosin head, motor domain;Dil domain;					0
FG10940.1	I1S2E8	758206193	SIK1 protein	1	cytosol				IPR012976;IPR012974;IPR002687;	NOSIC;NOP5, N-terminal;Nop domain;	K14564	NOP56:nucleolar protein 56;	Ribosome biogenesis in eukaryotes - Fusarium graminearum ;		0
FG00567.1	I1RAN5	758187739	hypothetical protein FGSG_00567	1	nuclear				IPR016024;IPR011989;IPR011430;	Armadillo-type fold;Armadillo-like helical;Down-regulated-in-metastasis protein;					0.666667
DBP5	Q4HY71	91206548	ATP-dependent RNA helicase DBP5	1	cytosol				IPR000629;IPR027417;IPR001650;IPR014014;IPR014001;IPR011545;	ATP-dependent RNA helicase DEAD-box, conserved site;P-loop containing nucleoside triphosphate hydrolase;Helicase, C-terminal;RNA helicase, DEAD-box type, Q motif;Helicase superfamily 1/2, ATP-binding domain;DEAD/DEAH box helicase domain;					0
FG00838.1	I1RBC4	758188349	heat shock protein 70	2	cytosol				IPR013126;IPR029048;IPR029047;IPR018181;	Heat shock protein 70 family;Heat shock protein 70kD, C-terminal domain;Heat shock protein 70kD, peptide-binding domain;Heat shock protein 70, conserved site;	K03283	HSPA1_8:heat shock 70kDa protein 1/8;HSPA1_8:heat shock 70kDa protein 1/8;HSPA1_8:heat shock 70kDa protein 1/8;	Spliceosome - Fusarium graminearum ;Protein processing in endoplasmic reticulum - Fusarium graminearum ;Endocytosis - Fusarium graminearum ;		2.2
FG06094.1	I1RPW2	758204717	hypothetical protein FGSG_06094	1	mitochondria	nitrogen compound metabolic process;organic substance biosynthetic process;small molecule biosynthetic process;oxoacid metabolic process;glutamine family amino acid biosynthetic process;small molecule metabolic process;glutamine family amino acid metabolic process;organic acid biosynthetic process;single-organism metabolic process;single-organism biosynthetic process;arginine metabolic process;ce…		molecular_function;transferase activity, transferring acyl groups other than = amino-acyl groups;transferase activity, transferring acyl groups;N-acyltransferase activity;N-acetyltransferase activity;acetyltransferase activity;catalytic activity;transferase activity;glutamate N-acetyltransferase activity;	IPR016117;IPR002813;	ArgJ-like domain;Arginine biosynthesis protein ArgJ;	K00620	argJ:glutamate N-acetyltransferase / amino-acid N-acetyltransferase [EC:2.3.1.35 2.3.1.1];argJ:glutamate N-acetyltransferase / amino-acid N-acetyltransferase [EC:2.3.1.35 2.3.1.1];argJ:glutamate N-acetyltransferase / amino-acid N-acetyltransferase [EC:2.3.1.35 2.3.1.1];argJ:glutamate N-acetyltransferase / amino-acid N-acetyltransferase [EC:2.3.1.35 2.3.1.1];argJ:glutamate N-acetyltransferase / am…	Metabolic pathways - Fusarium graminearum ;Biosynthesis of secondary metabolites - Fusarium graminearum ;Biosynthesis of antibiotics - Fusarium graminearum ;Biosynthesis of amino acids - Fusarium graminearum ;Arginine and proline metabolism - Fusarium graminearum ;2-Oxocarboxylic acid metabolism - Fusarium graminearum ;
FG05187.1	I1RMJ7	758202670	hypothetical protein FGSG_05187	1	cytosol				IPR018220;IPR001114;IPR027417;	Adenylosuccinate synthase, active site;Adenylosuccinate synthetase;P-loop containing nucleoside triphosphate hydrolase;	K01939	purA:adenylosuccinate synthase [EC:6.3.4.4];purA:adenylosuccinate synthase [EC:6.3.4.4];purA:adenylosuccinate synthase [EC:6.3.4.4];	Metabolic pathways - Fusarium graminearum ;Purine metabolism - Fusarium graminearum ;Alanine, aspartate and glutamate metabolism - Fusarium graminearum ;
FG08329.1	I1RVP5	758196171	hypothetical protein FGSG_08329	1	cytosol				IPR004143;IPR004408;IPR029062;IPR019197;	Biotin/lipoate A/B protein ligase;Biotin--acetyl-CoA-carboxylase ligase;Class I glutamine amidotransferase-like;Biotin-protein ligase, N-terminal;	K01942	HLCS:biotin--protein ligase [EC:6.3.4.9 6.3.4.10 6.3.4.11 6.3.4.15];HLCS:biotin--protein ligase [EC:6.3.4.9 6.3.4.10 6.3.4.11 6.3.4.15];	Metabolic pathways - Fusarium graminearum ;Biotin metabolism - Fusarium graminearum ;		2
FG08944.1	I1RX90	758194749	glucosamine 6-phosphate N-acetyltransferase	1	cytosol			molecular_function;transferase activity, transferring acyl groups other than = amino-acyl groups;transferase activity, transferring acyl groups;N-acyltransferase activity;acetyltransferase activity;catalytic activity;transferase activity;N-acetyltransferase activity;	IPR000182;IPR016181;	GNAT domain;Acyl-CoA N-acyltransferase;	K00621	GNPNAT1:glucosamine-phosphate N-acetyltransferase [EC:2.3.1.4];	Amino sugar and nucleotide sugar metabolism - Fusarium graminearum ;		0.666667
FG09613.1	I1RYZ6	758211856	glycogen phosphorylase	3	cytosol	biological_process;metabolic process;organic substance metabolic process;primary metabolic process;carbohydrate metabolic process;		molecular_function;transferase activity, transferring hexosyl groups;transferase activity, transferring glycosyl groups;catalytic activity;transferase activity;phosphorylase activity;cofactor binding;anion binding;binding;ion binding;pyridoxal phosphate binding;	IPR000811;IPR011833;	Glycosyl transferase, family 35;Glycogen/starch/alpha-glucan phosphorylase;	K00688	E2.4.1.1:starch phosphorylase [EC:2.4.1.1];E2.4.1.1:starch phosphorylase [EC:2.4.1.1];E2.4.1.1:starch phosphorylase [EC:2.4.1.1];	Metabolic pathways - Fusarium graminearum ;Biosynthesis of secondary metabolites - Fusarium graminearum ;Starch and sucrose metabolism - Fusarium graminearum ;		3
FG04313.1	I1RKB5	758197862	1,4-alpha-glucan branching enzyme	3	cytosol,nuclear	biological_process;metabolic process;organic substance metabolic process;primary metabolic process;carbohydrate metabolic process;			IPR004193;IPR017853;IPR013781;IPR013780;IPR013783;IPR006589;IPR006048;IPR006047;IPR014756;	Glycoside hydrolase, family 13, N-terminal;Glycoside hydrolase superfamily;Glycoside hydrolase, catalytic domain;Glycosyl hydrolase, family 13, all-beta;Immunoglobulin-like fold;Glycosyl hydrolase, family 13, subfamily, catalytic domain;Alpha-amylase, C-terminal all beta;Glycosyl hydrolase, family 13, catalytic domain;Immunoglobulin E-set;	K00700	glgB:1,4-alpha-glucan branching enzyme [EC:2.4.1.18];glgB:1,4-alpha-glucan branching enzyme [EC:2.4.1.18];glgB:1,4-alpha-glucan branching enzyme [EC:2.4.1.18];	Metabolic pathways - Fusarium graminearum ;Biosynthesis of secondary metabolites - Fusarium graminearum ;Starch and sucrose metabolism - Fusarium graminearum ;		1.66667
FG09661.1	I1RZ38	758211760	hypothetical protein FGSG_09661	1	mitochondria	biological_process;metabolic process;single-organism metabolic process;oxidation-reduction process;		molecular_function;oxidoreductase activity;catalytic activity;oxidoreductase activity, acting on the CH-CH group of donors;	IPR009075;IPR009100;IPR006089;IPR006091;IPR013786;	Acyl-CoA dehydrogenase/oxidase C-terminal;Acyl-CoA dehydrogenase/oxidase, N-terminal and middle domain;Acyl-CoA dehydrogenase, conserved site;Acyl-CoA oxidase/dehydrogenase, central domain;Acyl-CoA dehydrogenase/oxidase, N-terminal;					2
FG03127.1	I1RH82	758200560	hypothetical protein FGSG_03127	1	cytosol				IPR023079;IPR000146;	Sedoheptulose-1,7-bisphosphatase;Fructose-1,6-bisphosphatase class 1/Sedoheputulose-1,7-bisphosphatase;	K01100	E3.1.3.37:sedoheptulose-bisphosphatase [EC:3.1.3.37];E3.1.3.37:sedoheptulose-bisphosphatase [EC:3.1.3.37];	Metabolic pathways - Fusarium graminearum ;Carbon metabolism - Fusarium graminearum ;		3
FG04826.1	I1RLM0	758201834	L-xylulose reductase	1	cytosol				IPR002347;IPR016040;	Glucose/ribitol dehydrogenase;NAD(P)-binding domain;					2
FG08897.1	I1RX47	758194868	pre-mRNA-splicing factor SLU7	1	nuclear				IPR021715;	Pre-mRNA splicing Prp18-interacting factor;	K12819	SLU7:pre-mRNA-processing factor SLU7;	Spliceosome - Fusarium graminearum ;		0
FG10118.1	I1S099	758193359	ketol-acid reductoisomerase	1	mitochondria	cellular amino acid metabolic process;organonitrogen compound metabolic process;nitrogen compound metabolic process;organic substance biosynthetic process;organonitrogen compound biosynthetic process;biosynthetic process;cellular process;small molecule biosynthetic process;cellular amino acid biosynthetic process;oxoacid metabolic process;organic acid metabolic process;small molecule metabolic pr…		molecular_function;catalytic activity;oxidoreductase activity;	IPR013328;IPR013116;IPR013023;IPR000506;IPR008927;	Dehydrogenase, multihelical;Acetohydroxy acid isomeroreductase, catalytic;Acetohydroxy acid isomeroreductase;Acetohydroxy acid isomeroreductase C-terminal;6-phosphogluconate dehydrogenase, C-terminal-like;	K00053	ilvC:ketol-acid reductoisomerase [EC:1.1.1.86];ilvC:ketol-acid reductoisomerase [EC:1.1.1.86];ilvC:ketol-acid reductoisomerase [EC:1.1.1.86];ilvC:ketol-acid reductoisomerase [EC:1.1.1.86];ilvC:ketol-acid reductoisomerase [EC:1.1.1.86];ilvC:ketol-acid reductoisomerase [EC:1.1.1.86];ilvC:ketol-acid reductoisomerase [EC:1.1.1.86];	Metabolic pathways - Fusarium graminearum ;Biosynthesis of secondary metabolites - Fusarium graminearum ;Biosynthesis of antibiotics - Fusarium graminearum ;Biosynthesis of amino acids - Fusarium graminearum ;2-Oxocarboxylic acid metabolism - Fusarium graminearum ;Pantothenate and CoA biosynthesis - Fusarium graminearum ;Valine, leucine and isoleucine biosynthesis - Fusarium graminearum ;
FG02056.1	I1REG8	758191100	dihydroxy-acid dehydratase	1	mitochondria	cellular amino acid metabolic process;organonitrogen compound metabolic process;nitrogen compound metabolic process;organic substance biosynthetic process;organonitrogen compound biosynthetic process;biosynthetic process;cellular process;small molecule biosynthetic process;cellular amino acid biosynthetic process;oxoacid metabolic process;organic acid metabolic process;small molecule metabolic pr…		molecular_function;carbon-oxygen lyase activity;hydro-lyase activity;catalytic activity;lyase activity;dihydroxy-acid dehydratase activity;	IPR015928;IPR020558;IPR004404;IPR000581;	Aconitase/3-isopropylmalate dehydratase, swivel;Dihydroxy-acid/6-phosphogluconate dehydratase, conserved site;Dihydroxy-acid dehydratase;Dihydroxy-acid/6-phosphogluconate dehydratase;	K01687	ilvD:dihydroxy-acid dehydratase [EC:4.2.1.9];ilvD:dihydroxy-acid dehydratase [EC:4.2.1.9];ilvD:dihydroxy-acid dehydratase [EC:4.2.1.9];ilvD:dihydroxy-acid dehydratase [EC:4.2.1.9];ilvD:dihydroxy-acid dehydratase [EC:4.2.1.9];ilvD:dihydroxy-acid dehydratase [EC:4.2.1.9];ilvD:dihydroxy-acid dehydratase [EC:4.2.1.9];	Metabolic pathways - Fusarium graminearum ;Biosynthesis of secondary metabolites - Fusarium graminearum ;Biosynthesis of antibiotics - Fusarium graminearum ;Biosynthesis of amino acids - Fusarium graminearum ;2-Oxocarboxylic acid metabolism - Fusarium graminearum ;Pantothenate and CoA biosynthesis - Fusarium graminearum ;Valine, leucine and isoleucine biosynthesis - Fusarium graminearum ;
FG10007.1	I1RZZ6	758193106	hypothetical protein FGSG_10007	1	mitochondria			molecular_function;binding;protein binding;	IPR000008;IPR011992;IPR003817;IPR002048;IPR018247;	C2 domain;EF-hand domain pair;Phosphatidylserine decarboxylase-related;EF-hand domain;EF-Hand 1, calcium-binding site;	K01613	psd:phosphatidylserine decarboxylase [EC:4.1.1.65];psd:phosphatidylserine decarboxylase [EC:4.1.1.65];psd:phosphatidylserine decarboxylase [EC:4.1.1.65];	Metabolic pathways - Fusarium graminearum ;Biosynthesis of secondary metabolites - Fusarium graminearum ;Glycerophospholipid metabolism - Fusarium graminearum ;		0
FG09917.1	I1RZR4	758192891	hypothetical protein FGSG_09917	2	nuclear				IPR001683;IPR001736;IPR025202;	Phox homologous domain;Phospholipase D/Transphosphatidylase;Phospholipase D-like domain;	K01115	PLD1_2:phospholipase D1/2 [EC:3.1.4.4];PLD1_2:phospholipase D1/2 [EC:3.1.4.4];PLD1_2:phospholipase D1/2 [EC:3.1.4.4];PLD1_2:phospholipase D1/2 [EC:3.1.4.4];PLD1_2:phospholipase D1/2 [EC:3.1.4.4];	Metabolic pathways - Fusarium graminearum ;Biosynthesis of secondary metabolites - Fusarium graminearum ;Glycerophospholipid metabolism - Fusarium graminearum ;Endocytosis - Fusarium graminearum ;Ether lipid metabolism - Fusarium graminearum ;		0.5
FG10782.1	I1S202	758206573	vacuolar protease A precursor	1	extracellular				IPR001461;IPR001969;IPR021109;	Aspartic peptidase;Aspartic peptidase, active site;Aspartic peptidase domain;					2
FG07146.1	I1RSM2	758209372	hypothetical protein FGSG_07146	1	nuclear				IPR023398;IPR001040;	Translation Initiation factor eIF- 4e-like domain;Translation Initiation factor eIF- 4e;					3
FG09266.1	I1RY35	758212671	hydroxymethylglutaryl-CoA synthase	3	cytosol	lipid metabolic process;lipid biosynthetic process;organic substance biosynthetic process;biosynthetic process;cellular process;biological_process;single-organism metabolic process;metabolic process;organic substance metabolic process;cellular biosynthetic process;cellular lipid metabolic process;isoprenoid metabolic process;cellular metabolic process;primary metabolic process;isoprenoid biosynth…		molecular_function;transferase activity, transferring acyl groups;transferase activity, transferring acyl groups, acyl groups = converted into alkyl on transfer;catalytic activity;transferase activity;hydroxymethylglutaryl-CoA synthase activity;	IPR013746;IPR013528;IPR010122;IPR000590;IPR016038;IPR016039;	Hydroxymethylglutaryl-coenzyme A synthase C-terminal domain;Hydroxymethylglutaryl-coenzyme A synthase, N-terminal;Hydroxymethylglutaryl-CoA synthase, eukaryotic;Hydroxymethylglutaryl-coenzyme A synthase, active site;Thiolase-like, subgroup;Thiolase-like;	K01641	E2.3.3.10:hydroxymethylglutaryl-CoA synthase [EC:2.3.3.10];E2.3.3.10:hydroxymethylglutaryl-CoA synthase [EC:2.3.3.10];E2.3.3.10:hydroxymethylglutaryl-CoA synthase [EC:2.3.3.10];E2.3.3.10:hydroxymethylglutaryl-CoA synthase [EC:2.3.3.10];E2.3.3.10:hydroxymethylglutaryl-CoA synthase [EC:2.3.3.10];E2.3.3.10:hydroxymethylglutaryl-CoA synthase [EC:2.3.3.10];E2.3.3.10:hydroxymethylglutaryl-CoA synthase …	Metabolic pathways - Fusarium graminearum ;Biosynthesis of secondary metabolites - Fusarium graminearum ;Biosynthesis of antibiotics - Fusarium graminearum ;Valine, leucine and isoleucine degradation - Fusarium graminearum ;Terpenoid backbone biosynthesis - Fusarium graminearum ;Butanoate metabolism - Fusarium graminearum ;Synthesis and degradation of ketone bodies - Fusarium graminearum ;		3
FG01361.1	I1RCN8	758189545	uroporphyrinogen decarboxylase	2	cytosol				IPR000257;IPR006361;	Uroporphyrinogen decarboxylase (URO-D);Uroporphyrinogen decarboxylase HemE;	K01599	hemE:uroporphyrinogen decarboxylase [EC:4.1.1.37];hemE:uroporphyrinogen decarboxylase [EC:4.1.1.37];hemE:uroporphyrinogen decarboxylase [EC:4.1.1.37];	Metabolic pathways - Fusarium graminearum ;Biosynthesis of secondary metabolites - Fusarium graminearum ;Porphyrin and chlorophyll metabolism - Fusarium graminearum ;
FGSG_00921	I1RBJ6	758188555	heat shock protein SSB1	1	cytosol				IPR018181;IPR029048;IPR029047;IPR013126;	Heat shock protein 70, conserved site;Heat shock protein 70kD, C-terminal domain;Heat shock protein 70kD, peptide-binding domain;Heat shock protein 70 family;					2.2
FG07467.1	I1RTG3	758210142	hypothetical protein FGSG_07467	2	nuclear				IPR002164;	Nucleosome assembly protein (NAP);					0.5
FG01425.1	I1RCU4	758189697	plasma membrane ATPase	3	plasma membrane		membrane;intrinsic to membrane;cellular_component;membrane part;integral to membrane;		IPR006534;IPR001757;IPR018303;IPR008250;IPR004014;IPR023214;IPR023298;IPR023299;	P-type ATPase, subfamily IIIA;P-type ATPase;P-type ATPase, phosphorylation site;P-type ATPase, A domain;Cation-transporting P-type ATPase, N-terminal;HAD-like domain;P-type ATPase, transmembrane domain;P-type ATPase, cytoplasmic domain N;	K01535	E3.6.3.6:H+-transporting ATPase [EC:3.6.3.6];	Oxidative phosphorylation - Fusarium graminearum ;
FG00496.1	I1RAG8	758187579	inorganic pyrophosphatase	1	cytosol	biological_process;cellular process;metabolic process;cellular metabolic process;phosphorus metabolic process;phosphate-containing compound metabolic process;	intracellular;cell part;cell;intracellular part;cellular_component;cytoplasm;	molecular_function;binding;cation binding;ion binding;metal ion binding;magnesium ion binding;pyrophosphatase activity;hydrolase activity, acting on acid anhydrides;hydrolase activity;catalytic activity;hydrolase activity, acting on acid anhydrides, in = phosphorus-containing anhydrides;inorganic diphosphatase activity;	IPR008162;	Inorganic pyrophosphatase;	K01507	ppa:inorganic pyrophosphatase [EC:3.6.1.1];	Oxidative phosphorylation - Fusarium graminearum ;
FG06150.1	I1RQ17	758204848	peroxiredoxin HYR1	1	cytosol	biological_process;response to stress;response to stimulus;response to oxidative stress;single-organism metabolic process;metabolic process;oxidation-reduction process;		molecular_function;antioxidant activity;peroxidase activity;oxidoreductase activity;catalytic activity;oxidoreductase activity, acting on peroxide as acceptor;glutathione peroxidase activity;	IPR000889;IPR029760;IPR029759;IPR012336;	Glutathione peroxidase;Glutathione peroxidase conserved site;Glutathione peroxidase active site;Thioredoxin-like fold;	K00432	E1.11.1.9:glutathione peroxidase [EC:1.11.1.9];E1.11.1.9:glutathione peroxidase [EC:1.11.1.9];	Glutathione metabolism - Fusarium graminearum ;Arachidonic acid metabolism - Fusarium graminearum ;
FG10396.1	I1S103	758193979	hypothetical protein FGSG_10396	1	cytosol				IPR029068;IPR025870;	Glyoxalase/Bleomycin resistance protein/Dihydroxybiphenyl dioxygenase;Glyoxalase-like domain;					0
FG09780.1	I1RZE1	758211486	hypothetical protein FGSG_09780	1	cytosol				IPR001494;IPR013598;IPR011989;IPR016024;	Importin-beta, N-terminal domain;Exportin-1/Importin-beta-like;Armadillo-like helical;Armadillo-type fold;					0
FG09704.1	I1RZ78	758211668	Dextrin 6-alpha-D-glucosidase	2	cytosol	biological_process;metabolic process;organic substance metabolic process;primary metabolic process;carbohydrate metabolic process;			IPR013781;IPR017853;IPR029436;IPR006421;IPR008928;IPR010401;	Glycoside hydrolase, catalytic domain;Glycoside hydrolase superfamily;Eukaryotic glycogen debranching enzyme, N-terminal domain;Glycogen debranching enzyme, metazoa;Six-hairpin glycosidase-like;Glycogen debranching enzyme;	K01196	AGL:glycogen debranching enzyme [EC:2.4.1.25 3.2.1.33];AGL:glycogen debranching enzyme [EC:2.4.1.25 3.2.1.33];	Metabolic pathways - Fusarium graminearum ;Starch and sucrose metabolism - Fusarium graminearum ;		2
FG06864.1	I1RRW5	758208700	hypothetical protein FGSG_06864	1	mitochondria				IPR019166;	Apolipoprotein O;
FG06697.1	I1RRH6	758208318	hypothetical protein FGSG_06697	1	mitochondria				IPR007512;	Protein of unknown function DUF543;
MET3	Q4I1N3	758194916	sulfate adenylyltransferase	1	cytosol	biological_process;sulfur compound metabolic process;cellular process;metabolic process;cellular metabolic process;sulfate assimilation;		sulfate adenylyltransferase activity;molecular_function;nucleotidyltransferase activity;catalytic activity;adenylyltransferase activity;transferase activity;transferase activity, transferring phosphorus-containing groups;sulfate adenylyltransferase (ATP) activity;	IPR024951;IPR027417;IPR027535;IPR002891;IPR002650;IPR014729;IPR015947;IPR025980;	Sulphate adenylyltransferase catalytic domain;P-loop containing nucleoside triphosphate hydrolase;Sulfate adenylyltransferase;Adenylylsulphate kinase;Sulphate adenylyltransferase;Rossmann-like alpha/beta/alpha sandwich fold;PUA-like domain;ATP-sulfurylase PUA-like domain;	K00958	sat:sulfate adenylyltransferase [EC:2.7.7.4];sat:sulfate adenylyltransferase [EC:2.7.7.4];sat:sulfate adenylyltransferase [EC:2.7.7.4];sat:sulfate adenylyltransferase [EC:2.7.7.4];sat:sulfate adenylyltransferase [EC:2.7.7.4];sat:sulfate adenylyltransferase [EC:2.7.7.4];	Metabolic pathways - Fusarium graminearum ;Biosynthesis of antibiotics - Fusarium graminearum ;Purine metabolism - Fusarium graminearum ;Sulfur metabolism - Fusarium graminearum ;Selenocompound metabolism - Fusarium graminearum ;Monobactam biosynthesis - Fusarium graminearum ;
FG01111.1	I1RC11	758188992	6-phosphogluconate dehydrogenase	3	cytosol	nitrogen compound metabolic process;cellular aromatic compound metabolic process;organic substance catabolic process;pyridine nucleotide metabolic process;phosphate-containing compound metabolic process;small molecule metabolic process;phosphorus metabolic process;cellular nitrogen compound metabolic process;nucleoside phosphate metabolic process;carbohydrate catabolic process;single-organism met…		molecular_function;oxidoreductase activity;oxidoreductase activity, acting on CH-OH group of donors;catalytic activity;oxidoreductase activity, acting on the CH-OH group of donors, NAD = or NADP as acceptor;phosphogluconate dehydrogenase (decarboxylating) activity;	IPR006115;IPR006114;IPR006113;IPR006184;IPR012284;IPR016040;IPR008927;IPR013328;	6-phosphogluconate dehydrogenase, NADP-binding;6-phosphogluconate dehydrogenase, C-terminal;6-phosphogluconate dehydrogenase, decarboxylating;6-phosphogluconate-binding site;Fibritin/6-phosphogluconate dehydrogenase, C-terminal extension;NAD(P)-binding domain;6-phosphogluconate dehydrogenase, C-terminal-like;Dehydrogenase, multihelical;	K00033	PGD:6-phosphogluconate dehydrogenase [EC:1.1.1.44 1.1.1.343];PGD:6-phosphogluconate dehydrogenase [EC:1.1.1.44 1.1.1.343];PGD:6-phosphogluconate dehydrogenase [EC:1.1.1.44 1.1.1.343];PGD:6-phosphogluconate dehydrogenase [EC:1.1.1.44 1.1.1.343];PGD:6-phosphogluconate dehydrogenase [EC:1.1.1.44 1.1.1.343];PGD:6-phosphogluconate dehydrogenase [EC:1.1.1.44 1.1.1.343];	Metabolic pathways - Fusarium graminearum ;Biosynthesis of secondary metabolites - Fusarium graminearum ;Biosynthesis of antibiotics - Fusarium graminearum ;Carbon metabolism - Fusarium graminearum ;Glutathione metabolism - Fusarium graminearum ;Pentose phosphate pathway - Fusarium graminearum ;		3
FG08474.1	I1RW22	758195833	hypothetical protein FGSG_08474	1	mitochondria				IPR007196;IPR024557;	CCR4-Not complex component, Not1, C-terminal;CCR4-Not complex, Not1 subunit, domain of unknown function DUF3819;	K12604	CNOT1:CCR4-NOT transcription complex subunit 1;	RNA degradation - Fusarium graminearum ;
FG05565.1	I1RNI4	758203513	CCR4-NOT transcription complex subunit 7	1	nuclear			molecular_function;binding;heterocyclic compound binding;organic cyclic compound binding;nucleic acid binding;	IPR012337;IPR006941;	Ribonuclease H-like domain;Ribonuclease CAF1;	K12581	CNOT7_8:CCR4-NOT transcription complex subunit 7/8;	RNA degradation - Fusarium graminearum ;
FG02233.1	I1REX4	758191498	hypothetical protein FGSG_02233	1	cytosol	macromolecule localization;cellular macromolecule localization;cellular process;single-organism process;single-organism cellular process;intracellular transport;protein transport;establishment of localization;establishment of protein localization;cellular localization;biological_process;protein localization;transport;establishment of localization in cell;cellular protein localization;organic subs…		protein binding;molecular_function;GTPase binding;small GTPase binding;binding;enzyme binding;Ras GTPase binding;Ran GTPase binding;	IPR016024;IPR011989;IPR001494;IPR021133;	Armadillo-type fold;Armadillo-like helical;Importin-beta, N-terminal domain;HEAT, type 2;					0
FGSG_13725	I1SA44	758193647	spermidine synthase	1	cytosol,nuclear			molecular_function;catalytic activity;	IPR001045;IPR029063;IPR030374;IPR030373;	Spermidine/spermine synthases;S-adenosyl-L-methionine-dependent methyltransferase;Polyamine biosynthesis domain;Polyamine biosynthesis domain, conserved site;	K00797	speE:spermidine synthase [EC:2.5.1.16];speE:spermidine synthase [EC:2.5.1.16];speE:spermidine synthase [EC:2.5.1.16];speE:spermidine synthase [EC:2.5.1.16];speE:spermidine synthase [EC:2.5.1.16];	Metabolic pathways - Fusarium graminearum ;Arginine and proline metabolism - Fusarium graminearum ;Cysteine and methionine metabolism - Fusarium graminearum ;Glutathione metabolism - Fusarium graminearum ;beta-Alanine metabolism - Fusarium graminearum ;
FG06790.1	I1RRQ5	758208540	hypothetical protein FGSG_06790	1	cytoskeleton				IPR023398;IPR019770;IPR001040;	Translation Initiation factor eIF- 4e-like domain;Eukaryotic translation initiation factor 4E (eIF-4E), conserved site;Translation Initiation factor eIF- 4e;	K03259	EIF4E:translation initiation factor 4E;	RNA transport - Fusarium graminearum ;		3
FG01241.1	I1RCD4	758189272	hypothetical protein FGSG_01241	1	cytosol,nuclear			protein binding;molecular_function;binding;protein domain specific binding;	IPR000308;IPR023410;IPR023409;	14-3-3 protein;14-3-3 domain;14-3-3 protein, conserved site;					0
FG05619.1	I1RNN5	758203643	clathrin heavy chain	1	cytosol,nuclear				IPR000547;IPR022365;IPR016024;IPR016025;IPR011990;IPR001473;	Clathrin, heavy chain/VPS, 7-fold repeat;Clathrin, heavy chain, propeller repeat;Armadillo-type fold;Clathrin, heavy chain, linker/propeller domain;Tetratricopeptide-like helical domain;Clathrin, heavy chain, propeller, N-terminal;	K04646	CLTC:clathrin heavy chain;	Endocytosis - Fusarium graminearum ;		0.666667
FG01014.1	I1RBS4	758188773	hypothetical protein FGSG_01014	1	mitochondria			purine ribonucleotide binding;anion binding;ribonucleotide binding;small molecule binding;ion binding;ribonucleoside binding;purine ribonucleoside triphosphate binding;carbohydrate derivative binding;nucleoside phosphate binding;molecular_function;guanyl nucleotide binding;nucleotide binding;nucleoside binding;heterocyclic compound binding;binding;purine nucleoside binding;guanyl ribonucleotide b…	IPR006689;IPR006687;IPR027417;IPR003579;IPR024156;IPR005225;	Small GTPase superfamily, ARF/SAR type;Small GTPase superfamily, SAR1-type;P-loop containing nucleoside triphosphate hydrolase;Small GTPase superfamily, Rab type;Small GTPase superfamily, ARF type;Small GTP-binding protein domain;	K07937	ARF1:ADP-ribosylation factor 1;	Endocytosis - Fusarium graminearum ;		0.5
FG00633.1	I1RAU6	758187889	hypothetical protein FGSG_00633	1	nuclear			molecular_function;acid-amino acid ligase activity;small conjugating protein ligase activity;ligase activity;catalytic activity;ligase activity, forming carbon-nitrogen bonds;ubiquitin-protein ligase activity;	IPR016024;IPR000569;IPR025527;IPR010309;IPR010314;	Armadillo-type fold;HECT;Domain of unknown function DUF4414;E3 ubiquitin ligase, domain of unknown function DUF908;E3 ubiquitin ligase, domain of unknown function DUF913;	K10592	HUWE1:E3 ubiquitin-protein ligase HUWE1 [EC:6.3.2.19];	Ubiquitin mediated proteolysis - Fusarium graminearum ;		0.666667
FG07380.1	I1RT81	758209950	cell division control protein 12	1	nuclear				IPR030379;IPR027417;	Septin-type guanine nucleotide-binding (G) domain;P-loop containing nucleoside triphosphate hydrolase;					0
FG06932.1	I1RS25	758208858	hypothetical protein FGSG_06932	1	mitochondria				IPR002173;IPR001805;IPR029056;IPR011611;	Carbohydrate/puine kinase, PfkB, conserved site;Adenosine kinase;Ribokinase-like;Carbohydrate kinase PfkB;	K00856	E2.7.1.20:adenosine kinase [EC:2.7.1.20];E2.7.1.20:adenosine kinase [EC:2.7.1.20];	Metabolic pathways - Fusarium graminearum ;Purine metabolism - Fusarium graminearum ;
FG10831.1	I1S247	758206455	hypothetical protein FGSG_10831	1	mitochondria				IPR007052;IPR008978;	CS domain;HSP20-like chaperone;					2
FG05049.1	I1RM67	758202344	dimethyladenosine transferase	1	cytosol				IPR020596;IPR020598;IPR029063;IPR001737;IPR011530;	Ribosomal RNA adenine methylase transferase, conserved site;Ribosomal RNA adenine methylase transferase, N-terminal;S-adenosyl-L-methionine-dependent methyltransferase;Ribosomal RNA adenine methyltransferase KsgA/Erm;Ribosomal RNA adenine dimethylase;					0.666667
FG08840.1	I1RWZ9	758194994	hypothetical protein FGSG_08840	2	cytosol	macromolecule localization;cellular macromolecule localization;cellular process;single-organism process;single-organism cellular process;intracellular transport;protein transport;establishment of localization;establishment of protein localization;cellular localization;biological_process;protein localization;transport;establishment of localization in cell;cellular protein localization;organic subs…	COPI-coated vesicle;coated membrane;coated vesicle;membrane coat;intracellular membrane-bounded organelle;intracellular;Golgi apparatus part;cytoplasm;cytoplasmic vesicle part;organelle;macromolecular complex;organelle membrane;membrane-bounded organelle;intracellular organelle;cytoplasmic vesicle membrane;vesicle membrane;Golgi apparatus;vesicle coat;membrane-bounded vesicle;Golgi-associated ves…	molecular_function;structural molecule activity;	IPR009028;IPR013040;IPR013041;IPR011989;IPR016024;IPR015873;IPR002553;	Coatomer/calthrin adaptor appendage, C-terminal subdomain;Coatomer, gamma subunit, appendage, Ig-like subdomain;Coatomer/clathrin adaptor appendage, Ig-like subdomain;Armadillo-like helical;Armadillo-type fold;Clathrin alpha-adaptin/coatomer adaptor, appendage, C-terminal subdomain;Clathrin/coatomer adaptor, adaptin-like, N-terminal;					0.666667
NMT1	Q4I061	85541755	glycylpeptide N	1	cytosol			molecular_function;transferase activity, transferring acyl groups other than = amino-acyl groups;N-acyltransferase activity;transferase activity, transferring acyl groups;myristoyltransferase activity;catalytic activity;transferase activity;glycylpeptide N-tetradecanoyltransferase activity;	IPR016181;IPR022678;IPR022676;IPR022677;	Acyl-CoA N-acyltransferase;Myristoyl-CoA:protein N-myristoyltransferase, conserved site;Myristoyl-CoA:protein N-myristoyltransferase, N-terminal;Myristoyl-CoA:protein N-myristoyltransferase, C-terminal;					0
FG05417.1	I1RN53	758203185	hypothetical protein FGSG_05417	1	nuclear			molecular_function;binding;heterocyclic compound binding;organic cyclic compound binding;nucleic acid binding;	IPR000504;IPR003954;IPR012677;	RNA recognition motif domain;RNA recognition motif domain, eukaryote;Nucleotide-binding alpha-beta plait domain;					0.666667
FG01917.1	I1RE44	758190778	transporter SEC23	1	cytoskeleton	macromolecule localization;cellular macromolecule localization;cellular process;single-organism process;single-organism cellular process;intracellular transport;protein transport;establishment of localization;establishment of protein localization;cellular localization;biological_process;protein localization;transport;establishment of localization in cell;cellular protein localization;organic subs…	transport vesicle;ER to Golgi transport vesicle;coated membrane;coated vesicle;membrane coat;intracellular membrane-bounded organelle;intracellular;cytoplasm;cytoplasmic vesicle part;organelle;macromolecular complex;organelle membrane;membrane-bounded organelle;intracellular organelle;cytoplasmic vesicle membrane;transport vesicle membrane;vesicle membrane;ER to Golgi transport vesicle membrane;v…		IPR007123;IPR002035;IPR029006;IPR006900;IPR006896;IPR006895;IPR012990;	Gelsolin-like domain;von Willebrand factor, type A;ADF-H/Gelsolin-like domain;Sec23/Sec24, helical domain;Sec23/Sec24, trunk domain;Zinc finger, Sec23/Sec24-type;Sec23/Sec24 beta-sandwich;	K14006	SEC23:protein transport protein SEC23;	Protein processing in endoplasmic reticulum - Fusarium graminearum ;		0
FG07953.1	I1RUQ3	758211262	aconitate hydratase	1	mitochondria	aerobic respiration;biological_process;cellular respiration;single-organism metabolic process;cellular process;metabolic process;generation of precursor metabolites and energy;cellular metabolic process;energy derivation by oxidation of organic compounds;primary metabolic process;oxidation-reduction process;tricarboxylic acid cycle;		molecular_function;carbon-oxygen lyase activity;hydro-lyase activity;catalytic activity;lyase activity;aconitate hydratase activity;iron-sulfur cluster binding;binding;metal cluster binding;4 iron, 4 sulfur cluster binding;	IPR006248;IPR018136;IPR001030;IPR000573;IPR015928;IPR015932;IPR015931;	Aconitase, mitochondrial-like;Aconitase family, 4Fe-4S cluster binding site;Aconitase/3-isopropylmalate dehydratase large subunit, alpha/beta/alpha;Aconitase A/isopropylmalate dehydratase small subunit, swivel;Aconitase/3-isopropylmalate dehydratase, swivel;Aconitase/3-isopropylmalate dehydratase large subunit, alpha/beta/alpha, subdomain 2;Aconitase/3-isopropylmalate dehydratase large subunit, a…	K01681	ACO:aconitate hydratase [EC:4.2.1.3];ACO:aconitate hydratase [EC:4.2.1.3];ACO:aconitate hydratase [EC:4.2.1.3];ACO:aconitate hydratase [EC:4.2.1.3];ACO:aconitate hydratase [EC:4.2.1.3];ACO:aconitate hydratase [EC:4.2.1.3];ACO:aconitate hydratase [EC:4.2.1.3];ACO:aconitate hydratase [EC:4.2.1.3];	Metabolic pathways - Fusarium graminearum ;Biosynthesis of secondary metabolites - Fusarium graminearum ;Biosynthesis of antibiotics - Fusarium graminearum ;Biosynthesis of amino acids - Fusarium graminearum ;Carbon metabolism - Fusarium graminearum ;2-Oxocarboxylic acid metabolism - Fusarium graminearum ;Glyoxylate and dicarboxylate metabolism - Fusarium graminearum ;Citrate cycle (TCA cycle) - …		2
FG00524.1	I1RAJ4	758187639	UTP-glucose-1-phosphate uridylyltransferase	2	cytosol				IPR002618;IPR029044;	UTP--glucose-1-phosphate uridylyltransferase family;Nucleotide-diphospho-sugar transferases;	K00963	UGP2:UTP--glucose-1-phosphate uridylyltransferase [EC:2.7.7.9];UGP2:UTP--glucose-1-phosphate uridylyltransferase [EC:2.7.7.9];UGP2:UTP--glucose-1-phosphate uridylyltransferase [EC:2.7.7.9];UGP2:UTP--glucose-1-phosphate uridylyltransferase [EC:2.7.7.9];UGP2:UTP--glucose-1-phosphate uridylyltransferase [EC:2.7.7.9];UGP2:UTP--glucose-1-phosphate uridylyltransferase [EC:2.7.7.9];	Metabolic pathways - Fusarium graminearum ;Biosynthesis of antibiotics - Fusarium graminearum ;Starch and sucrose metabolism - Fusarium graminearum ;Amino sugar and nucleotide sugar metabolism - Fusarium graminearum ;Pentose and glucuronate interconversions - Fusarium graminearum ;Galactose metabolism - Fusarium graminearum ;		2
FGSG_09491	I1RYN4	758212128	hypothetical protein FGSG_09491	2	cytosol,nuclear			molecular_function;binding;heterocyclic compound binding;organic cyclic compound binding;nucleic acid binding;RNA binding;	IPR004088;IPR004087;	K Homology domain, type 1;K Homology domain;					0
FG02105.1	I1REL4	758191202	AP-2 complex subunit mu-1	1	mitochondria				IPR028565;IPR008968;IPR022775;IPR011012;IPR001392;	Mu homology domain;Clathrin adaptor, mu subunit, C-terminal;AP complex, mu/sigma subunit;Longin-like domain;Clathrin adaptor, mu subunit;	K11826	AP2M1:AP-2 complex subunit mu-1;	Endocytosis - Fusarium graminearum ;		0
FG09482.1	I1RYM5	758212148	lactoylglutathione lyase	1	mitochondria			molecular_function;carbon-sulfur lyase activity;catalytic activity;lyase activity;lactoylglutathione lyase activity;binding;cation binding;ion binding;metal ion binding;	IPR004361;IPR004360;IPR029068;IPR018146;	Glyoxalase I;Glyoxalase/fosfomycin resistance/dioxygenase domain;Glyoxalase/Bleomycin resistance protein/Dihydroxybiphenyl dioxygenase;Glyoxalase I, conserved site;	K01759	GLO1:lactoylglutathione lyase [EC:4.4.1.5];GLO1:lactoylglutathione lyase [EC:4.4.1.5];	Pyruvate metabolism - Fusarium graminearum ;MAPK signaling pathway - yeast - Fusarium graminearum ;		0
FG10856.1	I1S270	758206394	hypothetical protein FGSG_10856	1	cytosol				IPR004000;IPR020902;	Actin family;Actin/actin-like conserved site;
FG07054.1	I1RSD7	758209161	ARP2/3 complex 34 kDa subunit	2	nuclear	regulation of cellular component biogenesis;protein polymerization;actin cytoskeleton organization;regulation of cellular component size;protein complex subunit organization;cellular component biogenesis;single-organism cellular process;protein complex biogenesis;macromolecular complex subunit organization;cellular protein complex assembly;regulation of actin filament length;regulation of actin f…	cytoskeletal part;cell;cellular_component;actin cytoskeleton;intracellular;protein complex;intracellular non-membrane-bounded organelle;organelle;macromolecular complex;non-membrane-bounded organelle;intracellular organelle part;cell part;intracellular organelle;intracellular part;organelle part;cytoskeleton;Arp2/3 protein complex;		IPR007188;	Actin-related protein 2/3 complex subunit 2;
FG06877.1	I1RRX6	758208732	hypothetical protein FGSG_06877	1	nuclear				IPR016135;IPR000608;	Ubiquitin-conjugating enzyme/RWD-like;Ubiquitin-conjugating enzyme E2;	K10688	UBE2W:ubiquitin-conjugating enzyme E2 W [EC:6.3.2.19];	Ubiquitin mediated proteolysis - Fusarium graminearum ;		0
COF1	Q4I963	758205076	hypothetical protein FGSG_06245	1	cytosol	actin filament-based process;organelle organization;actin cytoskeleton organization;cellular process;cellular component disassembly;protein complex subunit organization;single-organism process;single-organism cellular process;protein complex disassembly;macromolecular complex subunit organization;cellular protein complex disassembly;biological_process;macromolecular complex disassembly;actin poly…	intracellular;intracellular non-membrane-bounded organelle;organelle;non-membrane-bounded organelle;cell part;cell;intracellular organelle;intracellular part;cellular_component;cytoskeleton;actin cytoskeleton;		IPR017904;IPR002108;IPR029006;	ADF/Cofilin/Destrin;Actin-depolymerising factor homology domain;ADF-H/Gelsolin-like domain;
FGSG_02473	I1RFJ5	758192045	hypothetical protein FGSG_02473	1	mitochondria				IPR019727;	ATPase, F0 complex, subunit F, mitochondria, fungi;	K02139	ATPeFF:F-type H+-transporting ATPase subunit f;ATPeFF:F-type H+-transporting ATPase subunit f;	Metabolic pathways - Fusarium graminearum ;Oxidative phosphorylation - Fusarium graminearum ;
FG04343.1	I1RKE1	758197793	fructose-2,6-bisphosphatase	1	cytosol	biological_process;metabolic process;		molecular_function;catalytic activity;	IPR029033;IPR027417;IPR003094;IPR013079;IPR013078;IPR001345;	Histidine phosphatase superfamily;P-loop containing nucleoside triphosphate hydrolase;Fructose-2,6-bisphosphatase;6-phosphofructo-2-kinase;Histidine phosphatase superfamily, clade-1;Phosphoglycerate/bisphosphoglycerate mutase, active site;	K19029	PFKFB2:6-phosphofructo-2-kinase / fructose-2,6-biphosphatase 2 [EC:2.7.1.105 3.1.3.46];	Fructose and mannose metabolism - Fusarium graminearum ;		0.666667
FG06686.1	I1RRG6	758208296	hypothetical protein FGSG_06686	4	mitochondria			molecular_function;binding;heterocyclic compound binding;organic cyclic compound binding;nucleic acid binding;catalytic activity;hydrolase activity;cation binding;ion binding;metal ion binding;	IPR001604;IPR018524;IPR020821;	DNA/RNA non-specific endonuclease;DNA/RNA non-specific endonuclease, active site;Extracellular Endonuclease, subunit A;					0
FG02783.1	I1RGC4	758201341	sterol 24-C-methyltransferase	1	cytosol	lipid metabolic process;biological_process;lipid biosynthetic process;organic cyclic compound metabolic process;organic substance biosynthetic process;single-organism metabolic process;biosynthetic process;organic cyclic compound biosynthetic process;metabolic process;organic substance metabolic process;steroid metabolic process;primary metabolic process;steroid biosynthetic process;		molecular_function;catalytic activity;transferase activity;transferase activity, transferring one-carbon groups;methyltransferase activity;	IPR013705;IPR029063;IPR013216;IPR030384;	Sterol methyltransferase C-terminal;S-adenosyl-L-methionine-dependent methyltransferase;Methyltransferase type 11;SAM-dependent methyltransferase SMT-type;	K00559	E2.1.1.41:sterol 24-C-methyltransferase [EC:2.1.1.41];E2.1.1.41:sterol 24-C-methyltransferase [EC:2.1.1.41];E2.1.1.41:sterol 24-C-methyltransferase [EC:2.1.1.41];E2.1.1.41:sterol 24-C-methyltransferase [EC:2.1.1.41];	Metabolic pathways - Fusarium graminearum ;Biosynthesis of secondary metabolites - Fusarium graminearum ;Biosynthesis of antibiotics - Fusarium graminearum ;Steroid biosynthesis - Fusarium graminearum ;
FG01227.1	I1RCC2	758189244	hypothetical protein FGSG_01227	1	cytosol			molecular_function;catalytic activity;cofactor binding;binding;coenzyme binding;	IPR001509;IPR016040;	NAD-dependent epimerase/dehydratase, N-terminal domain;NAD(P)-binding domain;
FG09952.1	I1RZU7	758192968	vacuolar transporter chaperone 1	1	plasma membrane				IPR003807;	Domain of unknown function DUF202;
FG00502.1	I1RAH2	758187591	vacuolar transporter chaperone 4	1	mitochondria				IPR018966;IPR003807;IPR004331;	VTC domain;Domain of unknown function DUF202;SPX, N-terminal;
CHS1	I1S097	758193355	chitin synthase 1	2	plasma membrane			acetylglucosaminyltransferase activity;molecular_function;transferase activity, transferring hexosyl groups;transferase activity, transferring glycosyl groups;UDP-glycosyltransferase activity;catalytic activity;transferase activity;chitin synthase activity;	IPR029044;IPR004834;IPR013616;	Nucleotide-diphospho-sugar transferases;Fungal chitin synthase;Chitin synthase N-terminal;	K00698	CHS1:chitin synthase [EC:2.4.1.16];	Amino sugar and nucleotide sugar metabolism - Fusarium graminearum ;
FG00872.1	I1RBF4	758188437	UDP-N-acetylglucosamine pyrophosphorylase	1	cytosol				IPR029044;IPR002618;	Nucleotide-diphospho-sugar transferases;UTP--glucose-1-phosphate uridylyltransferase family;	K00972	UAP1:UDP-N-acetylglucosamine/UDP-N-acetylgalactosamine diphosphorylase [EC:2.7.7.23 2.7.7.83];UAP1:UDP-N-acetylglucosamine/UDP-N-acetylgalactosamine diphosphorylase [EC:2.7.7.23 2.7.7.83];UAP1:UDP-N-acetylglucosamine/UDP-N-acetylgalactosamine diphosphorylase [EC:2.7.7.23 2.7.7.83];	Metabolic pathways - Fusarium graminearum ;Biosynthesis of antibiotics - Fusarium graminearum ;Amino sugar and nucleotide sugar metabolism - Fusarium graminearum ;
FG02022.1	I1RED5	758191030	1,3-beta-glucanosyltransferase gel4 precursor	1	extracellular	biological_process;metabolic process;organic substance metabolic process;primary metabolic process;carbohydrate metabolic process;			IPR012946;IPR004886;IPR017853;IPR013781;	X8 domain;Glucanosyltransferase;Glycoside hydrolase superfamily;Glycoside hydrolase, catalytic domain;
FG05174.1	I1RMI4	758202636	ribonucleoside-diphosphate reductase large chain	1	mitochondria	nitrogen compound metabolic process;cellular aromatic compound metabolic process;organic substance biosynthetic process;biosynthetic process;nucleic acid metabolic process;cellular macromolecule metabolic process;cellular process;macromolecule biosynthetic process;DNA metabolic process;cellular nitrogen compound metabolic process;biological_process;organic cyclic compound metabolic process;nucleo…			IPR008926;IPR013509;IPR013346;IPR005144;IPR000788;	Ribonucleotide reductase R1 subunit, N-terminal;Ribonucleotide reductase large subunit, N-terminal;Ribonucleotide reductase, class I , alpha subunit;ATP-cone;Ribonucleotide reductase large subunit, C-terminal;	K10807	RRM1:ribonucleoside-diphosphate reductase subunit M1 [EC:1.17.4.1];RRM1:ribonucleoside-diphosphate reductase subunit M1 [EC:1.17.4.1];RRM1:ribonucleoside-diphosphate reductase subunit M1 [EC:1.17.4.1];RRM1:ribonucleoside-diphosphate reductase subunit M1 [EC:1.17.4.1];	Metabolic pathways - Fusarium graminearum ;Purine metabolism - Fusarium graminearum ;Pyrimidine metabolism - Fusarium graminearum ;Glutathione metabolism - Fusarium graminearum ;		0
FG02571.1	I1RFT2	758192261	hypothetical protein FGSG_02571	2	nuclear		intracellular;cell part;cell;intracellular part;cellular_component;cytoplasm;protein complex;cytoplasmic part;macromolecular complex;eukaryotic translation initiation factor 3 complex;	molecular_function;binding;heterocyclic compound binding;RNA binding;organic cyclic compound binding;nucleic acid binding;translation factor activity, nucleic acid binding;translation initiation factor activity;	IPR019382;	Translation initiation factor 3 complex subunit L;					0
FG03850.1	I1S698	758198919	peroxidase/catalase 2	2	extracellular				IPR000763;IPR002016;IPR019794;IPR019793;IPR010255;	Catalase-peroxidase haem;Haem peroxidase, plant/fungal/bacterial;Peroxidase, active site;Peroxidases heam-ligand binding site;Haem peroxidase;	K03782	katG:catalase-peroxidase [EC:1.11.1.21];katG:catalase-peroxidase [EC:1.11.1.21];katG:catalase-peroxidase [EC:1.11.1.21];katG:catalase-peroxidase [EC:1.11.1.21];	Metabolic pathways - Fusarium graminearum ;Biosynthesis of secondary metabolites - Fusarium graminearum ;Tryptophan metabolism - Fusarium graminearum ;Phenylalanine metabolism - Fusarium graminearum ;
FG01897.1	I1RE24	758190734	hypothetical protein FGSG_01897	1	extracellular				IPR001129;IPR023352;	Membrane-associated, eicosanoid/glutathione metabolism (MAPEG) protein;Membrane associated eicosanoid/glutathione metabolism-like domain;	K00799	GST:glutathione S-transferase [EC:2.5.1.18];	Glutathione metabolism - Fusarium graminearum ;
FG10200.1	I1S0H2	758193541	S-(hydroxymethyl)glutathione dehydrogenase	1	cytosol	biological_process;ethanol metabolic process;single-organism metabolic process;alcohol metabolic process;primary alcohol metabolic process;metabolic process;organic hydroxy compound metabolic process;small molecule metabolic process;organic substance metabolic process;oxidation-reduction process;ethanol oxidation;		molecular_function;binding;cation binding;ion binding;transition metal ion binding;metal ion binding;zinc ion binding;oxidoreductase activity;oxidoreductase activity, acting on CH-OH group of donors;catalytic activity;oxidoreductase activity, acting on the CH-OH group of donors, NAD = or NADP as acceptor;S-(hydroxymethyl)glutathione dehydrogenase activity;	IPR011032;IPR016040;IPR002328;IPR014183;IPR013154;IPR013149;IPR020843;	GroES (chaperonin 10)-like;NAD(P)-binding domain;Alcohol dehydrogenase, zinc-type, conserved site;Alcohol dehydrogenase class III/S-(hydroxymethyl)glutathione dehydrogenase;Alcohol dehydrogenase GroES-like;Alcohol dehydrogenase, C-terminal;Polyketide synthase, enoylreductase domain;	K00121	frmA:S-(hydroxymethyl)glutathione dehydrogenase / alcohol dehydrogenase [EC:1.1.1.284 1.1.1.1];frmA:S-(hydroxymethyl)glutathione dehydrogenase / alcohol dehydrogenase [EC:1.1.1.284 1.1.1.1];frmA:S-(hydroxymethyl)glutathione dehydrogenase / alcohol dehydrogenase [EC:1.1.1.284 1.1.1.1];frmA:S-(hydroxymethyl)glutathione dehydrogenase / alcohol dehydrogenase [EC:1.1.1.284 1.1.1.1];frmA:S-(hydroxymeth…	Metabolic pathways - Fusarium graminearum ;Biosynthesis of secondary metabolites - Fusarium graminearum ;Biosynthesis of antibiotics - Fusarium graminearum ;Carbon metabolism - Fusarium graminearum ;Glycolysis / Gluconeogenesis - Fusarium graminearum ;Tyrosine metabolism - Fusarium graminearum ;Methane metabolism - Fusarium graminearum ;Degradation of aromatic compounds - Fusarium graminearum ;Fa…
FG06681.1	I1RRG1	758208284	S-formylglutathione hydrolase	2	mitochondria	organic substance catabolic process;cellular process;aldehyde catabolic process;small molecule catabolic process;cellular aldehyde metabolic process;catabolic process;small molecule metabolic process;biological_process;single-organism metabolic process;single-organism catabolic process;metabolic process;cellular catabolic process;organic substance metabolic process;formaldehyde metabolic process;…		molecular_function;hydrolase activity;hydrolase activity, acting on ester bonds;catalytic activity;thiolester hydrolase activity;S-formylglutathione hydrolase activity;	IPR014186;IPR029058;IPR000801;	S-formylglutathione hydrolase;Alpha/Beta hydrolase fold;Putative esterase;	K01070	frmB:S-formylglutathione hydrolase [EC:3.1.2.12];frmB:S-formylglutathione hydrolase [EC:3.1.2.12];	Carbon metabolism - Fusarium graminearum ;Methane metabolism - Fusarium graminearum ;
FG01972.1	I1RE90	758190910	hypothetical protein FGSG_01972	2	cytosol	biological_process;single-organism metabolic process;metabolic process;oxidation-reduction process;		molecular_function;binding;cation binding;ion binding;transition metal ion binding;metal ion binding;iron ion binding;oxidoreductase activity;catalytic activity;oxidoreductase activity, acting on paired donors, with = incorporation or reduction of molecular oxygen;heterocyclic compound binding;organic cyclic compound binding;tetrapyrrole binding;heme binding;	IPR003097;IPR023173;IPR008254;IPR001128;IPR029039;IPR001433;IPR017972;IPR002401;IPR017938;IPR017927;	FAD-binding, type 1;NADPH-cytochrome p450 reductase, FAD-binding, alpha-helical domain-3;Flavodoxin/nitric oxide synthase;Cytochrome P450;Flavoprotein-like;Oxidoreductase FAD/NAD(P)-binding;Cytochrome P450, conserved site;Cytochrome P450, E-class, group I;Riboflavin synthase-like beta-barrel;Ferredoxin reductase-type FAD-binding domain;	K14338	cypD_E:cytochrome P450 / NADPH-cytochrome P450 reductase [EC:1.14.14.1 1.6.2.4];cypD_E:cytochrome P450 / NADPH-cytochrome P450 reductase [EC:1.14.14.1 1.6.2.4];	Tryptophan metabolism - Fusarium graminearum ;Fatty acid degradation - Fusarium graminearum ;		0
FG01591.1	I1RD99	758190058	phosphate carrier protein	1	plasma membrane				IPR023395;IPR018108;	Mitochondrial carrier domain;Mitochondrial substrate/solute carrier;					0
