# Supplementary material for: Systematic analysis of the lysine acetylome in Fusarium graminearum
Source: BMC Genomics. 2016 Dec 13;17:1019. doi: 10.1186/s12864-016-3361-3 (PMC5153868; doi:10.1186/s12864-016-3361-3)
Supplement: Additional file 9: Table S8. — Data analysis of acetylated proteins in protein-protein interaction network. (XLSX 96 kb) [file 12864_2016_3361_MOESM9_ESM.xlsx]

## Sheet: network information
Table S8. Data analysis of acetylated proteins in protein-protein interaction network.
Node1	Node2	node1_string_id	node2_string_id	node1_external_id	node2_external_id	neighborhood	fusion	cooccurence	homology	coexpression	experimental	knowledge	textmining	combined_score
FG09870.1	EF1	3780434	3779375	XP_390046.1	XP_388987.1	0	0	0	0	0.588	0.12	0	0.445	0.781
FG08896.1	FG06927.1	3779460	3777491	XP_389072.1	XP_387103.1	0	0	0	0	0.201	0	0.687	0.177	0.776
FG10010.1	FG00845.1	3780574	3771409	XP_390186.1	XP_381021.1	0	0	0	0	0.999	0.915	0.682	0.393	0.999
FG02588.1	FG00631.1	3773152	3771195	XP_382764.1	XP_380807.1	0	0	0	0	0.97	0.915	0.685	0.431	0.999
FG09744.1	FG09532.1	3780308	3780096	XP_389920.1	XP_389708.1	0	0	0	0	0	0.686	0	0.13	0.715
FG07401.1	FG02588.1	3777965	3773152	XP_387577.1	XP_382764.1	0	0	0	0	0.702	0	0	0	0.702
FG08478.1	FG07401.1	3779042	3777965	XP_388654.1	XP_387577.1	0	0	0	0	0.755	0	0	0	0.755
FG08714.1	FG01081.1	3779278	3771645	XP_388890.1	XP_381257.1	0.558	0	0	0	0.955	0.715	0.687	0.076	0.998
FG07113.1	FG00500.1	3777677	3771064	XP_387289.1	XP_380676.1	0	0	0	0	0	0	0.9	0	0.9
FG09471.1	FG06895.1	3780035	3777459	XP_389647.1	XP_387071.1	0	0	0	0	0	0.928	0	0.551	0.966
FGSG_06417	FG00564.1	3776981	3771128	XP_386593.1	XP_380740.1	0	0	0	0	0	0.928	0.406	0.475	0.975
FG05422.1	FG00634.1	3775986	3771198	XP_385598.1	XP_380810.1	0	0	0	0	0.087	0	0.771	0.445	0.873
FG10845.1	FG09866.1	3781409	3780430	XP_391021.1	XP_390042.1	0	0	0	0	0.991	0.915	0.691	0.137	0.999
FG09966.1	FG05422.1	3780530	3775986	XP_390142.1	XP_385598.1	0	0	0	0	0.081	0.28	0.771	0.546	0.922
FG07401.1	FGSG_02523	3777965	3773087	XP_387577.1	XP_382699.1	0	0	0	0	0.592	0.613	0	0	0.835
FG10845.1	FG00631.1	3781409	3771195	XP_391021.1	XP_380807.1	0	0	0.257	0	0.989	0	0.689	0.437	0.998
FG10010.1	FG02099.1	3780574	3772663	XP_390186.1	XP_382275.1	0.235	0	0	0	0.913	0.914	0.688	0.393	0.998
FG02314.1	FG00500.1	3772878	3771064	XP_382490.1	XP_380676.1	0	0	0	0	0	0	0.9	0	0.9
FG05843.1	FG00387.1	3776407	3770951	XP_386019.1	XP_380563.1	0.217	0	0	0	0.748	0	0.934	0.551	0.993
FG09321.1	FG00330.1	3779885	3770894	XP_389497.1	XP_380506.1	0	0	0	0	0.144	0	0.9	0.168	0.922
FG10246.1	FG06270.1	3780810	3776834	XP_390422.1	XP_386446.1	0	0	0	0	0.591	0.298	0.686	0.09	0.906
FG10268.1	FG09870.1	3780832	3780434	XP_390444.1	XP_390046.1	0	0	0.421	0	0.589	0	0	0	0.751
FG10790.1	FG05322.1	3781354	3775886	XP_390966.1	XP_385498.1	0.222	0	0	0	0.129	0	0.369	0.454	0.735
FG06270.1	FG00845.1	3776834	3771409	XP_386446.1	XP_381021.1	0	0	0	0	0.999	0	0.642	0.11	0.999
FG09874.1	FG02542.1	3780438	3773106	XP_390050.1	XP_382718.1	0.558	0	0	0	0.948	0.928	0.341	0.438	0.999
FG06580.1	FG05321.1	3777144	3775885	XP_386756.1	XP_385497.1	0.569	0	0	0	0.859	0.928	0.727	0.553	0.999
FG07075.1	FG06039.1	3777639	3776603	XP_387251.1	XP_386215.1	0	0	0	0	0	0.073	0.9	0.183	0.917
FG06827.1	FG01081.1	3777391	3771645	XP_387003.1	XP_381257.1	0.216	0	0	0	0.955	0.912	0.688	0.546	0.999
FG09574.1	FG00631.1	3780138	3771195	XP_389750.1	XP_380807.1	0	0	0	0	0.593	0.705	0.532	0.179	0.947
FG06927.1	FG00631.1	3777491	3771195	XP_387103.1	XP_380807.1	0	0	0.226	0	0.147	0	0.691	0	0.778
FG06827.1	FG02099.1	3777391	3772663	XP_387003.1	XP_382275.1	0	0	0	0	0.987	0.928	0.689	0.393	0.999
FG05999.1	FG02099.1	3776563	3772663	XP_386175.1	XP_382275.1	0	0	0	0	0.981	0.911	0.685	0	0.999
FG01081.1	FG00631.1	3771645	3771195	XP_381257.1	XP_380807.1	0	0	0	0	0.978	0.788	0.685	0.185	0.998
FG09874.1	FG02588.1	3780438	3773152	XP_390050.1	XP_382764.1	0	0	0	0	0.96	0.135	0.684	0.412	0.992
FG05250.1	FGSG_01950	3775814	3772514	XP_385426.1	XP_382126.1	0.212	0	0	0	0.358	0.175	0	0.393	0.712
FG08714.1	FG02099.1	3779278	3772663	XP_388890.1	XP_382275.1	0	0	0	0	0.858	0.362	0.688	0.399	0.98
FG02542.1	FG01154.1	3773106	3771718	XP_382718.1	XP_381330.1	0.558	0	0	0	0.999	0.915	0.341	0.447	0.999
FG07419.1	FG00833.1	3777983	3771397	XP_387595.1	XP_381009.1	0	0	0	0	0	0.928	0	0.45	0.958
FG07361.1	FG01422.1	3777925	3771986	XP_387537.1	XP_381598.1	0.222	0	0	0	0.217	0	0.324	0.552	0.79
FG02099.1	FG01956.1	3772663	3772520	XP_382275.1	XP_382132.1	0	0	0	0	0.815	0.928	0.474	0	0.992
FG06827.1	FG00845.1	3777391	3771409	XP_387003.1	XP_381021.1	0	0	0	0	0.991	0.915	0.683	0.13	0.999
FG09866.1	FG09574.1	3780430	3780138	XP_390042.1	XP_389750.1	0	0	0	0	0.526	0.388	0.53	0.199	0.876
FG05894.1	FG05430.1	3776458	3775994	XP_386070.1	XP_385606.1	0	0	0	0	0	0.928	0.825	0.553	0.993
FG06927.1	FG00634.1	3777491	3771198	XP_387103.1	XP_380810.1	0	0	0	0	0.172	0	0.685	0	0.728
FG10845.1	FG02542.1	3781409	3773106	XP_391021.1	XP_382718.1	0.558	0	0	0	0.954	0.913	0.342	0.45	0.999
FG09574.1	FG02536.1	3780138	3773100	XP_389750.1	XP_382712.1	0	0	0	0	0.256	0.755	0.445	0.746	0.97
FG10845.1	FG06927.1	3781409	3777491	XP_391021.1	XP_387103.1	0	0	0	0	0.084	0	0.692	0	0.705
FG06580.1	FG01956.1	3777144	3772520	XP_386756.1	XP_382132.1	0	0	0	0	0	0.926	0	0	0.926
FG08714.1	FG00631.1	3779278	3771195	XP_388890.1	XP_380807.1	0	0	0	0	0.994	0.911	0.691	0.527	0.999
FG07075.1	FG02782.1	3777639	3773346	XP_387251.1	XP_382958.1	0	0	0	0	0	0	0.9	0.135	0.909
FG02542.1	FG01516.1	3773106	3772080	XP_382718.1	XP_381692.1	0	0	0	0	0.943	0.91	0.341	0.112	0.996
FG07528.1	FG00387.1	3778092	3770951	XP_387704.1	XP_380563.1	0	0	0	0	0.682	0	0	0.198	0.734
FG06927.1	FG02099.1	3777491	3772663	XP_387103.1	XP_382275.1	0	0	0	0	0.121	0	0.689	0	0.714
FG10845.1	FG00845.1	3781409	3771409	XP_391021.1	XP_381021.1	0	0	0	0	0.999	0.915	0.683	0.393	0.999
FG10845.1	FG01951.1	3781409	3772515	XP_391021.1	XP_382127.1	0	0	0	0	0.135	0	0.693	0.354	0.813
FG09874.1	EF1	3780438	3779375	XP_390050.1	XP_388987.1	0	0	0	0	0.395	0.176	0.469	0.421	0.826
FG10845.1	FG10010.1	3781409	3780574	XP_391021.1	XP_390186.1	0.558	0	0	0	0.994	0.913	0.692	0.55	0.999
FG08896.1	FG07480.1	3779460	3778044	XP_389072.1	XP_387656.1	0	0	0	0	0.999	0.914	0.685	0.54	0.999
FG08896.1	FG01081.1	3779460	3771645	XP_389072.1	XP_381257.1	0.558	0	0	0	0.969	0.291	0.684	0.497	0.998
FGSG_09783	FG01605.1	3780347	3772169	XP_389959.1	XP_381781.1	0	0	0	0	0.251	0.928	0.691	0.858	0.997
FG10825.1	FG06290.1	3781389	3776854	XP_391001.1	XP_386466.1	0.115	0	0	0	0.215	0	0.397	0.446	0.736
FG06289.1	FG02542.1	3776853	3773106	XP_386465.1	XP_382718.1	0.558	0	0	0	0.946	0.915	0.319	0.546	0.999
FG09012.1	FG07361.1	3779576	3777925	XP_389188.1	XP_387537.1	0.558	0	0	0	0.675	0.402	0.89	0.551	0.995
FG04121.1	FG00766.1	3774685	3771330	XP_384297.1	XP_380942.1	0	0	0	0	0.141	0.424	0	0.448	0.703
FG07401.1	FG00845.1	3777965	3771409	XP_387577.1	XP_381021.1	0	0	0	0	0.823	0	0	0	0.823
FG09966.1	FG00631.1	3780530	3771195	XP_390142.1	XP_380807.1	0	0	0	0	0.28	0	0.691	0	0.768
FG09870.1	FG01516.1	3780434	3772080	XP_390046.1	XP_381692.1	0	0	0	0	0.999	0.365	0	0	0.999
FG08561.1	FG07291.1	3779125	3777855	XP_388737.1	XP_387467.1	0.12	0	0	0	0.96	0.789	0.684	0.134	0.997
FG10010.1	FG01154.1	3780574	3771718	XP_390186.1	XP_381330.1	0.558	0	0	0	0.999	0.915	0.547	0.452	0.999
FG09874.1	FG05999.1	3780438	3776563	XP_390050.1	XP_386175.1	0.136	0	0	0	0.992	0.911	0.687	0.131	0.999
TUB2	FGSG_02523	3780094	3773087	XP_389706.1	XP_382699.1	0	0	0	0	0	0.086	0.54	0.495	0.769
FG07480.1	FG02542.1	3778044	3773106	XP_387656.1	XP_382718.1	0	0	0	0	0.983	0.789	0.341	0.455	0.998
FG09870.1	FG02099.1	3780434	3772663	XP_390046.1	XP_382275.1	0	0	0	0	0.944	0.613	0	0.101	0.978
FG05615.1	FG00421.1	3776179	3770985	XP_385791.1	XP_380597.1	0.558	0	0	0	0.649	0	0	0.549	0.923
FG06827.1	FG01956.1	3777391	3772520	XP_387003.1	XP_382132.1	0	0	0	0	0.718	0.854	0.474	0	0.976
FG09974.1	FG01516.1	3780538	3772080	XP_390150.1	XP_381692.1	0	0	0	0	0.522	0.911	0.458	0.169	0.978
FG06041.1	FG00346.1	3776605	3770910	XP_386217.1	XP_380522.1	0	0	0	0	0.181	0	0.9	0.546	0.959
FG07182.1	FG01154.1	3777746	3771718	XP_387358.1	XP_381330.1	0.558	0	0	0	0.253	0.119	0	0.368	0.791
FG07480.1	FG01021.1	3778044	3771585	XP_387656.1	XP_381197.1	0	0	0	0	0.987	0.791	0.684	0	0.999
FG09974.1	FG06827.1	3780538	3777391	XP_390150.1	XP_387003.1	0	0	0	0	0.71	0.815	0.461	0.075	0.969
FG10010.1	FG08714.1	3780574	3779278	XP_390186.1	XP_388890.1	0.558	0	0	0	0.999	0.654	0.692	0.104	0.999
FG02504.1	FG01422.1	3773068	3771986	XP_382680.1	XP_381598.1	0.224	0	0	0	0.399	0.343	0.965	0.553	0.994
FG07291.1	FG02542.1	3777855	3773106	XP_387467.1	XP_382718.1	0.558	0	0	0	0.992	0.79	0.322	0.454	0.999
FG01956.1	FG01021.1	3772520	3771585	XP_382132.1	XP_381197.1	0	0	0	0	0.993	0.928	0.656	0.074	0.999
FG05321.1	FG01956.1	3775885	3772520	XP_385497.1	XP_382132.1	0	0	0	0	0	0.928	0	0	0.928
FG07528.1	FG02770.1	3778092	3773334	XP_387704.1	XP_382946.1	0.28	0	0	0	0.71	0	0.8	0.545	0.978
FG06257.1	FG05843.1	3776821	3776407	XP_386433.1	XP_386019.1	0.139	0	0	0	0.26	0	0.8	0.545	0.934
FG06580.1	FG05322.1	3777144	3775886	XP_386756.1	XP_385498.1	0.569	0	0	0	0.941	0.928	0.971	0.553	0.999
FG01154.1	FG01021.1	3771718	3771585	XP_381330.1	XP_381197.1	0.558	0	0	0	0.999	0.913	0.573	0.393	0.999
FG01956.1	FG01154.1	3772520	3771718	XP_382132.1	XP_381330.1	0	0	0	0	0.999	0.928	0.594	0.441	0.999
FG06291.1	HTZ1	3776855	3772191	XP_386467.1	XP_381803.1	0	0	0	0	0	0.588	0	0.548	0.805
FG09866.1	FGSG_02523	3780430	3773087	XP_390042.1	XP_382699.1	0	0	0	0	0.713	0	0	0	0.713
FG09874.1	FG01154.1	3780438	3771718	XP_390050.1	XP_381330.1	0.558	0	0	0	0.985	0.911	0.573	0.551	0.999
FG02588.1	FG01951.1	3773152	3772515	XP_382764.1	XP_382127.1	0	0	0	0	0	0	0.688	0.309	0.775
FG01021.1	FG00845.1	3771585	3771409	XP_381197.1	XP_381021.1	0	0	0	0	0.992	0.913	0.621	0.075	0.999
FG01198.1	FG00564.1	3771762	3771128	XP_381374.1	XP_380740.1	0	0	0	0	0.573	0.911	0.66	0.182	0.988
FG01099.1	FG00777.1	3771663	3771341	XP_381275.1	XP_380953.1	0	0	0	0	0.138	0.223	0.72	0	0.796
FG10845.1	FG02099.1	3781409	3772663	XP_391021.1	XP_382275.1	0.216	0	0	0	0.993	0.913	0.689	0.393	0.999
FG09432.1	FG06045.1	3779996	3776609	XP_389608.1	XP_386221.1	0	0	0	0	0.707	0.928	0.84	0.553	0.998
FG09061.1	FG07058.1	3779625	3777622	XP_389237.1	XP_387234.1	0.259	0	0	0	0	0	0.431	0.448	0.746
FG02542.1	FG02099.1	3773106	3772663	XP_382718.1	XP_382275.1	0.2	0	0	0	0.999	0.914	0.341	0.393	0.999
FG07480.1	FG01956.1	3778044	3772520	XP_387656.1	XP_382132.1	0	0	0	0	0.999	0.799	0.685	0	0.999
FG10285.1	FG06580.1	3780849	3777144	XP_390461.1	XP_386756.1	0.23	0	0	0	0.137	0	0.378	0.449	0.741
FG01346.1	FG01279.1	3771910	3771843	XP_381522.1	XP_381455.1	0	0	0	0	0	0	0.8	0.528	0.901
FG06289.1	FG02099.1	3776853	3772663	XP_386465.1	XP_382275.1	0.152	0	0	0	0.942	0.915	0.686	0.393	0.999
FG06827.1	FG02588.1	3777391	3773152	XP_387003.1	XP_382764.1	0.134	0	0	0	0.935	0.121	0.689	0.135	0.984
FG06927.1	FG01956.1	3777491	3772520	XP_387103.1	XP_382132.1	0	0	0	0	0.116	0.326	0.685	0	0.795
FG06270.1	FG00631.1	3776834	3771195	XP_386446.1	XP_380807.1	0	0	0	0	0.739	0.915	0.688	0.451	0.995
FG06757.1	FG02588.1	3777321	3773152	XP_386933.1	XP_382764.1	0	0	0.23	0	0.993	0.29	0.681	0.393	0.999
FG09574.1	FG08561.1	3780138	3779125	XP_389750.1	XP_388737.1	0	0	0	0	0.198	0.248	0.543	0	0.7
FG08561.1	FG06270.1	3779125	3776834	XP_388737.1	XP_386446.1	0	0	0	0	0.857	0.432	0.686	0.107	0.974
FG08896.1	FG02588.1	3779460	3773152	XP_389072.1	XP_382764.1	0	0	0.29	0	0.964	0.911	0.682	0.546	0.999
FG10246.1	FG08714.1	3780810	3779278	XP_390422.1	XP_388890.1	0	0	0	0	0.999	0.729	0.689	0.082	0.999
FG01154.1	FG00634.1	3771718	3771198	XP_381330.1	XP_380810.1	0	0	0	0	0.989	0.787	0.573	0.177	0.999
FG08561.1	FG07480.1	3779125	3778044	XP_388737.1	XP_387656.1	0	0	0	0	0.983	0.791	0.69	0.168	0.998
FG09574.1	FG02099.1	3780138	3772663	XP_389750.1	XP_382275.1	0.095	0	0	0	0.665	0.385	0.488	0.393	0.931
FG09574.1	FG02770.1	3780138	3773334	XP_389750.1	XP_382946.1	0.112	0	0	0	0.113	0.624	0	0.169	0.72
FG06827.1	FGSG_02523	3777391	3773087	XP_387003.1	XP_382699.1	0	0	0	0	0.78	0	0	0.186	0.813
FG08561.1	FG05999.1	3779125	3776563	XP_388737.1	XP_386175.1	0	0	0	0	0.993	0.911	0.689	0.182	0.999
FG08548.1	FGSG_01950	3779112	3772514	XP_388724.1	XP_382126.1	0	0	0	0	0.17	0.296	0	0.551	0.714
FG09874.1	FG01956.1	3780438	3772520	XP_390050.1	XP_382132.1	0	0	0	0	0.991	0.928	0.683	0.433	0.999
FG01605.1	FG00559.1	3772169	3771123	XP_381781.1	XP_380735.1	0	0	0.439	0.931	0.823	0.928	0.692	0.553	0.996
FGSG_09783	FG01198.1	3780347	3771762	XP_389959.1	XP_381374.1	0	0	0	0	0.262	0.928	0.691	0.186	0.984
FG10825.1	FG05615.1	3781389	3776179	XP_391001.1	XP_385791.1	0	0	0	0	0.187	0	0.962	0.484	0.982
FG07536.1	FG01246.1	3778100	3771810	XP_387712.1	XP_381422.1	0.222	0	0	0	0.068	0.299	0	0.548	0.739
FG09870.1	FG00634.1	3780434	3771198	XP_390046.1	XP_380810.1	0	0	0	0	0.986	0.914	0	0	0.998
FG09998.1	FG02770.1	3780562	3773334	XP_390174.1	XP_382946.1	0.558	0	0	0	0	0	0.936	0.199	0.975
FG06289.1	FG00631.1	3776853	3771195	XP_386465.1	XP_380807.1	0	0	0	0	0.981	0.787	0.689	0.409	0.999
FG06021.1	FG00644.1	3776585	3771208	XP_386197.1	XP_380820.1	0	0	0	0	0.322	0.911	0	0.103	0.941
FG07291.1	FG05422.1	3777855	3775986	XP_387467.1	XP_385598.1	0	0	0	0	0	0.637	0.365	0	0.759
FG09574.1	FG06289.1	3780138	3776853	XP_389750.1	XP_386465.1	0.558	0	0	0	0.78	0.573	0.533	0.393	0.986
FG06289.1	FG00634.1	3776853	3771198	XP_386465.1	XP_380810.1	0	0	0	0	0.999	0.786	0.682	0.159	0.999
EF1	FG07480.1	3779375	3778044	XP_388987.1	XP_387656.1	0	0	0	0	0.52	0.114	0.475	0.451	0.861
FG06895.1	FG05530.1	3777459	3776094	XP_387071.1	XP_385706.1	0	0	0	0	0	0.787	0	0.181	0.818
FG06289.1	FG02588.1	3776853	3773152	XP_386465.1	XP_382764.1	0	0	0	0	0.951	0	0.686	0.393	0.989
FG09866.1	FG02099.1	3780430	3772663	XP_390042.1	XP_382275.1	0.558	0	0	0	0.982	0.914	0.685	0.073	0.999
FG07528.1	FG07075.1	3778092	3777639	XP_387704.1	XP_387251.1	0	0	0	0	0	0.177	0.9	0.191	0.927
FG07480.1	FG02588.1	3778044	3773152	XP_387656.1	XP_382764.1	0	0	0	0	0.982	0.915	0.686	0.496	0.999
FG10246.1	FG08896.1	3780810	3779460	XP_390422.1	XP_389072.1	0.558	0	0.455	0	0.972	0.495	0.687	0.393	0.999
FG10246.1	FG01021.1	3780810	3771585	XP_390422.1	XP_381197.1	0.558	0	0	0	0.997	0.915	0.684	0.393	0.999
pyr4	FG01217.1	3775720	3771781	XP_385332.1	XP_381393.1	0.558	0	0	0	0.993	0	0	0.548	0.998
FG09341.1	FG09012.1	3779905	3779576	XP_389517.1	XP_389188.1	0.558	0	0	0	0.675	0.402	0.436	0.393	0.965
FG08561.1	FG02588.1	3779125	3773152	XP_388737.1	XP_382764.1	0	0	0	0	0.955	0.379	0.687	0.454	0.994
EF1	FG07401.1	3779375	3777965	XP_388987.1	XP_387577.1	0	0	0	0	0.359	0.847	0.394	0.553	0.969
FG06927.1	FG00845.1	3777491	3771409	XP_387103.1	XP_381021.1	0	0	0	0	0.253	0	0.682	0	0.752
FG08714.1	FG08561.1	3779278	3779125	XP_388890.1	XP_388737.1	0.11	0	0	0	0.962	0.718	0.69	0.187	0.997
FG07469.1	FG05447.1	3778033	3776011	XP_387645.1	XP_385623.1	0	0	0	0	0	0.379	0.13	0.499	0.705
FG10940.1	FG00567.1	3781504	3771131	XP_391116.1	XP_380743.1	0	0	0	0	0.154	0.725	0	0.449	0.86
FG07401.1	FG06827.1	3777965	3777391	XP_387577.1	XP_387003.1	0	0	0	0	0.884	0.07	0	0.161	0.901
FG09870.1	FG08478.1	3780434	3779042	XP_390046.1	XP_388654.1	0	0	0	0	0.989	0.772	0	0.121	0.997
FG09866.1	FG01956.1	3780430	3772520	XP_390042.1	XP_382132.1	0	0	0	0	0.992	0.928	0.683	0.101	0.999
FG02770.1	FG00387.1	3773334	3770951	XP_382946.1	XP_380563.1	0	0	0	0	0	0	0.8	0	0.8
FG10246.1	FG09974.1	3780810	3780538	XP_390422.1	XP_390150.1	0	0	0	0	0.647	0.914	0.466	0.067	0.982
FG10845.1	FG00634.1	3781409	3771198	XP_391021.1	XP_380810.1	0	0	0	0	0.987	0.352	0.687	0.435	0.998
FG10894.1	DBP5	3781458	3780651	XP_391070.1	XP_390263.1	0	0	0	0	0.083	0.859	0	0.445	0.921
FG04121.1	FG00838.1	3774685	3771402	XP_384297.1	XP_381014.1	0.558	0	0.499	0	0.219	0.284	0	0.547	0.933
FG09974.1	FG02099.1	3780538	3772663	XP_390150.1	XP_382275.1	0	0	0	0	0.591	0.91	0.458	0.168	0.981
FG08896.1	FG08561.1	3779460	3779125	XP_389072.1	XP_388737.1	0	0	0	0	0.994	0.112	0.685	0.08	0.998
FG08478.1	FG00845.1	3779042	3771409	XP_388654.1	XP_381021.1	0	0	0	0	0.969	0.914	0.632	0.393	0.999
FG09974.1	FG08896.1	3780538	3779460	XP_390150.1	XP_389072.1	0	0	0	0	0.582	0	0.445	0.106	0.774
FG01951.1	FG01021.1	3772515	3771585	XP_382127.1	XP_381197.1	0	0	0	0	0.183	0	0.684	0.106	0.749
FG09974.1	FG02542.1	3780538	3773106	XP_390150.1	XP_382718.1	0	0	0	0	0.4	0.911	0.282	0.543	0.98
FG10268.1	FG02099.1	3780832	3772663	XP_390444.1	XP_382275.1	0	0	0	0	0.349	0	0.683	0	0.784
FG09341.1	FG06039.1	3779905	3776603	XP_389517.1	XP_386215.1	0.254	0	0	0	0.375	0.109	0.669	0.393	0.901
FG08561.1	FG06927.1	3779125	3777491	XP_388737.1	XP_387103.1	0	0	0	0	0.175	0	0.692	0	0.735
FG08714.1	FG06827.1	3779278	3777391	XP_388890.1	XP_387003.1	0	0	0	0	0.993	0.172	0.693	0.077	0.998
FG09870.1	FG08896.1	3780434	3779460	XP_390046.1	XP_389072.1	0	0	0	0	0.966	0.913	0	0	0.996
FG09874.1	FG07480.1	3780438	3778044	XP_390050.1	XP_387656.1	0	0	0	0	0.999	0.782	0.688	0.168	0.999
FG01081.1	FG00845.1	3771645	3771409	XP_381257.1	XP_381021.1	0	0	0	0	0.999	0.915	0.643	0.438	0.999
FG10246.1	FG09866.1	3780810	3780430	XP_390422.1	XP_390042.1	0	0	0	0	0.98	0.915	0.69	0.393	0.999
FG09432.1	FG01198.1	3779996	3771762	XP_389608.1	XP_381374.1	0	0	0	0	0.581	0.928	0.691	0.547	0.995
FG09998.1	FG01346.1	3780562	3771910	XP_390174.1	XP_381522.1	0	0	0	0	0.255	0	0.8	0.199	0.87
FG10010.1	FG01951.1	3780574	3772515	XP_390186.1	XP_382127.1	0	0	0	0	0.253	0	0.692	0.393	0.848
FG07480.1	FGSG_02523	3778044	3773087	XP_387656.1	XP_382699.1	0	0	0	0	0.864	0	0	0	0.864
FG09998.1	FG05843.1	3780562	3776407	XP_390174.1	XP_386019.1	0.558	0	0	0	0.12	0	0.934	0.199	0.976
FG09574.1	FG06827.1	3780138	3777391	XP_389750.1	XP_387003.1	0.26	0	0	0	0.743	0.301	0.534	0.488	0.962
FG07528.1	FG05843.1	3778092	3776407	XP_387704.1	XP_386019.1	0.101	0	0	0	0.764	0	0.8	0.549	0.978
FG09974.1	FG08478.1	3780538	3779042	XP_390150.1	XP_388654.1	0	0	0	0	0.68	0.91	0.463	0.1	0.984
FG08478.1	FG07291.1	3779042	3777855	XP_388654.1	XP_387467.1	0	0	0	0	0.796	0.779	0.681	0.076	0.984
FG09998.1	FG07528.1	3780562	3778092	XP_390174.1	XP_387704.1	0.224	0	0	0	0.19	0.089	0.8	0.187	0.889
FG06757.1	FG01154.1	3777321	3771718	XP_386933.1	XP_381330.1	0	0	0	0	0.898	0.914	0.573	0.393	0.997
FG01021.1	FG00631.1	3771585	3771195	XP_381197.1	XP_380807.1	0	0	0	0	0.977	0.79	0.683	0.135	0.998
FGSG_09783	FG07956.1	3780347	3778520	XP_389959.1	XP_388132.1	0	0	0	0	0.196	0.928	0.694	0.45	0.988
FG06094.1	FG05187.1	3776658	3775751	XP_386270.1	XP_385363.1	0	0	0	0	0.064	0	0.8	0	0.804
FGSG_06417	FG00559.1	3776981	3771123	XP_386593.1	XP_380735.1	0	0	0	0	0	0.245	0.446	0.444	0.747
FG07401.1	FG01605.1	3777965	3772169	XP_387577.1	XP_381781.1	0	0	0	0	0.146	0.787	0	0	0.81
FG10010.1	FG00634.1	3780574	3771198	XP_390186.1	XP_380810.1	0	0	0	0	0.999	0.392	0.684	0.423	0.999
FG08714.1	FG00845.1	3779278	3771409	XP_388890.1	XP_381021.1	0	0	0	0	0.999	0.718	0.683	0.135	0.999
FG01951.1	FG00634.1	3772515	3771198	XP_382127.1	XP_380810.1	0.273	0	0	0	0.098	0	0.684	0	0.774
FG06270.1	FG02542.1	3776834	3773106	XP_386446.1	XP_382718.1	0	0	0	0	0.864	0.075	0.306	0.443	0.944
FG08723.1	FG05843.1	3779287	3776407	XP_388899.1	XP_386019.1	0.558	0	0	0	0.224	0	0.9	0.417	0.977
FG06289.1	FG05999.1	3776853	3776563	XP_386465.1	XP_386175.1	0	0	0	0	0.957	0.911	0.691	0.118	0.998
FG08329.1	FG05321.1	3778893	3775885	XP_388505.1	XP_385497.1	0.569	0	0	0	0.084	0	0	0.553	0.808
FG05999.1	FG01021.1	3776563	3771585	XP_386175.1	XP_381197.1	0	0	0	0	0.99	0.911	0.683	0.138	0.999
FG08478.1	FG06757.1	3779042	3777321	XP_388654.1	XP_386933.1	0	0	0	0	0.855	0.912	0.685	0.43	0.997
FG08723.1	FG06257.1	3779287	3776821	XP_388899.1	XP_386433.1	0	0	0	0	0.104	0	0.826	0.171	0.859
FG00845.1	FG00631.1	3771409	3771195	XP_381021.1	XP_380807.1	0	0	0	0	0.999	0.788	0.679	0.45	0.999
FG08561.1	FG02542.1	3779125	3773106	XP_388737.1	XP_382718.1	0.153	0	0	0	0.95	0.915	0.318	0.424	0.998
FG07528.1	FG02504.1	3778092	3773068	XP_387704.1	XP_382680.1	0	0	0	0	0.733	0.286	0.67	0.454	0.961
FG08714.1	FG06289.1	3779278	3776853	XP_388890.1	XP_386465.1	0.558	0	0	0	0.99	0.679	0.689	0	0.999
FG08478.1	FG01081.1	3779042	3771645	XP_388654.1	XP_381257.1	0	0	0	0	0.953	0.914	0.681	0	0.998
FG08944.1	FG08896.1	3779508	3779460	XP_389120.1	XP_389072.1	0	0	0	0	0	0	0	0.71	0.71
FG09866.1	FG06270.1	3780430	3776834	XP_390042.1	XP_386446.1	0	0	0	0	0.842	0	0.684	0.182	0.955
FG05250.1	FG00558.1	3775814	3771122	XP_385426.1	XP_380734.1	0	0	0.255	0.8	0.746	0.914	0.687	0.552	0.993
FG09321.1	FG06580.1	3779885	3777144	XP_389497.1	XP_386756.1	0.219	0	0	0	0	0.332	0.933	0.553	0.982
FG07956.1	FG01605.1	3778520	3772169	XP_388132.1	XP_381781.1	0	0	0	0	0.394	0.928	0.692	0.549	0.993
FG08723.1	FG07528.1	3779287	3778092	XP_388899.1	XP_387704.1	0.093	0	0	0	0.192	0	0.8	0.432	0.905
FG09874.1	FG07291.1	3780438	3777855	XP_390050.1	XP_387467.1	0.558	0	0	0	0.966	0.656	0.682	0.156	0.998
FG10246.1	FG07291.1	3780810	3777855	XP_390422.1	XP_387467.1	0.558	0	0	0	0.982	0.79	0.686	0.393	0.999
FG09613.1	FG07528.1	3780177	3778092	XP_389789.1	XP_387704.1	0	0	0	0	0.742	0	0	0.444	0.85
FG06045.1	FG00559.1	3776609	3771123	XP_386221.1	XP_380735.1	0	0	0	0	0.582	0.928	0.695	0.452	0.994
FG06757.1	FG01021.1	3777321	3771585	XP_386933.1	XP_381197.1	0	0	0	0	0.972	0.912	0.684	0.075	0.999
FG09994.1	FG04107.1	3780558	3774671	XP_390170.1	XP_384283.1	0	0	0	0.665	0	0.761	0	0.455	0.795
FG08714.1	FG01951.1	3779278	3772515	XP_388890.1	XP_382127.1	0	0	0.206	0	0	0.432	0.693	0	0.849
FG00564.1	FG00559.1	3771128	3771123	XP_380740.1	XP_380735.1	0	0	0	0	0.369	0.928	0.68	0.107	0.985
FG08478.1	FG00631.1	3779042	3771195	XP_388654.1	XP_380807.1	0	0	0	0	0.967	0.768	0.683	0.449	0.998
FG07291.1	FG07182.1	3777855	3777746	XP_387467.1	XP_387358.1	0.558	0	0	0	0.243	0.61	0	0.346	0.903
FG02588.1	FG00845.1	3773152	3771409	XP_382764.1	XP_381021.1	0	0	0	0	0.999	0.516	0.654	0.393	0.999
FG09974.1	FG00845.1	3780538	3771409	XP_390150.1	XP_381021.1	0	0	0	0	0.749	0.914	0.464	0.182	0.989
FG09874.1	FG09574.1	3780438	3780138	XP_390050.1	XP_389750.1	0	0	0	0	0.592	0.818	0.506	0.45	0.977
FG06039.1	FG02504.1	3776603	3773068	XP_386215.1	XP_382680.1	0.558	0	0	0	0.365	0	0.938	0.186	0.984
FGSG_09783	FG06045.1	3780347	3776609	XP_389959.1	XP_386221.1	0	0	0	0	0.767	0.928	0.694	0.449	0.996
FG04313.1	FG00387.1	3774877	3770951	XP_384489.1	XP_380563.1	0.259	0	0	0	0.633	0	0	0.447	0.836
FG09661.1	FG06580.1	3780225	3777144	XP_389837.1	XP_386756.1	0.187	0	0	0	0	0	0.373	0.553	0.752
FG09874.1	FG00631.1	3780438	3771195	XP_390050.1	XP_380807.1	0	0	0	0	0.994	0.591	0.687	0.828	0.999
FG10246.1	FG07480.1	3780810	3778044	XP_390422.1	XP_387656.1	0	0	0	0	0.999	0.789	0.691	0	0.999
FG01516.1	FG00845.1	3772080	3771409	XP_381692.1	XP_381021.1	0	0	0	0	0.999	0.911	0.49	0.106	0.999
FG05999.1	FG00634.1	3776563	3771198	XP_386175.1	XP_380810.1	0	0	0	0	0.999	0.389	0.684	0.164	0.999
FG00838.1	FG00766.1	3771402	3771330	XP_381014.1	XP_380942.1	0	0	0	0	0.154	0.485	0	0.538	0.781
FG05843.1	FG03127.1	3776407	3773691	XP_386019.1	XP_383303.1	0	0	0	0	0	0	0.611	0.436	0.771
FG02588.1	FG00634.1	3773152	3771198	XP_382764.1	XP_380810.1	0	0	0	0	0.979	0.914	0.681	0.452	0.999
FG02770.1	FG01279.1	3773334	3771843	XP_382946.1	XP_381455.1	0	0	0	0	0	0	0.8	0.196	0.832
FGSG_02523	FG01081.1	3773087	3771645	XP_382699.1	XP_381257.1	0	0	0	0	0.78	0	0	0	0.78
FG05321.1	FG04826.1	3775885	3775390	XP_385497.1	XP_385002.1	0.15	0	0	0	0	0	0.402	0.553	0.752
FG08897.1	FG02536.1	3779461	3773100	XP_389073.1	XP_382712.1	0	0	0	0	0	0.914	0	0.548	0.959
FG09866.1	FG01081.1	3780430	3771645	XP_390042.1	XP_381257.1	0	0	0	0	0.941	0.915	0.684	0.105	0.998
FG07528.1	FG06257.1	3778092	3776821	XP_387704.1	XP_386433.1	0.26	0	0	0	0.387	0.111	0	0.445	0.746
FG09974.1	FG07291.1	3780538	3777855	XP_390150.1	XP_387467.1	0	0	0	0	0.608	0	0.438	0.103	0.785
FG09870.1	FG01081.1	3780434	3771645	XP_390046.1	XP_381257.1	0	0	0	0	0.975	0.386	0	0	0.983
FG10118.1	FG02056.1	3780682	3772620	XP_390294.1	XP_382232.1	0.558	0	0.255	0	0.514	0	0.966	0.542	0.997
FG10007.1	FG09917.1	3780571	3780481	XP_390183.1	XP_390093.1	0	0	0	0	0	0	0.936	0.183	0.945
FG02588.1	FG01516.1	3773152	3772080	XP_382764.1	XP_381692.1	0.558	0	0	0	0.999	0.788	0.594	0.135	0.999
FG09574.1	FG05999.1	3780138	3776563	XP_389750.1	XP_386175.1	0	0	0	0	0.318	0.295	0.53	0	0.754
FG10268.1	FG01516.1	3780832	3772080	XP_390444.1	XP_381692.1	0	0	0	0	0.588	0	0.439	0	0.758
FG10782.1	FG09471.1	3781346	3780035	XP_390958.1	XP_389647.1	0	0	0	0	0	0.704	0	0.175	0.745
FG10010.1	FG02542.1	3780574	3773106	XP_390186.1	XP_382718.1	0.558	0	0	0	0.999	0.915	0.323	0.546	0.999
FG06289.1	FGSG_02523	3776853	3773087	XP_386465.1	XP_382699.1	0	0	0	0	0.774	0	0	0	0.774
FG07480.1	FG07401.1	3778044	3777965	XP_387656.1	XP_387577.1	0	0	0	0	0.741	0	0	0	0.741
FG09471.1	FG00558.1	3780035	3771122	XP_389647.1	XP_380734.1	0.212	0	0	0	0.358	0.175	0	0.393	0.712
FG09613.1	FG04313.1	3780177	3774877	XP_389789.1	XP_384489.1	0.558	0	0	0	0.951	0	0.936	0.547	0.999
FG10845.1	FG02588.1	3781409	3773152	XP_391021.1	XP_382764.1	0	0	0	0	0.991	0.344	0.689	0.441	0.998
FG08478.1	FG01154.1	3779042	3771718	XP_388654.1	XP_381330.1	0	0	0	0	0.898	0.913	0.635	0.45	0.997
FG09870.1	FG00631.1	3780434	3771195	XP_390046.1	XP_380807.1	0	0	0	0	0.992	0.915	0	0	0.999
FG09874.1	FG09866.1	3780438	3780430	XP_390050.1	XP_390042.1	0	0	0	0	0.994	0.911	0.686	0.393	0.999
FG09966.1	FG07146.1	3780530	3777710	XP_390142.1	XP_387322.1	0	0	0	0	0.119	0	0.72	0.12	0.763
FG07291.1	FG06289.1	3777855	3776853	XP_387467.1	XP_386465.1	0.558	0	0	0	0.955	0.787	0.687	0.393	0.999
FG07075.1	FG01422.1	3777639	3771986	XP_387251.1	XP_381598.1	0	0	0	0	0	0	0.913	0.197	0.927
FG10268.1	FG07480.1	3780832	3778044	XP_390444.1	XP_387656.1	0	0	0	0	0.591	0	0.693	0	0.869
FG10268.1	FG08714.1	3780832	3779278	XP_390444.1	XP_388890.1	0	0	0	0	0.64	0	0.695	0	0.885
FG06927.1	FG06827.1	3777491	3777391	XP_387103.1	XP_387003.1	0	0	0	0	0.138	0	0.693	0	0.724
FG07480.1	FG06289.1	3778044	3776853	XP_387656.1	XP_386465.1	0	0	0	0	0.999	0.786	0.689	0.168	0.999
FG09866.1	FG01516.1	3780430	3772080	XP_390042.1	XP_381692.1	0	0	0	0	0.999	0.911	0.646	0.414	0.999
FG06757.1	FG02542.1	3777321	3773106	XP_386933.1	XP_382718.1	0	0	0	0	0.744	0.915	0.341	0.167	0.986
FG09266.1	FG06039.1	3779830	3776603	XP_389442.1	XP_386215.1	0	0	0	0	0.077	0	0.8	0.106	0.82
FG08714.1	FG07401.1	3779278	3777965	XP_388890.1	XP_387577.1	0	0	0	0	0.785	0	0	0	0.785
FG05999.1	FG01516.1	3776563	3772080	XP_386175.1	XP_381692.1	0	0	0	0	0.999	0.911	0.65	0.135	0.999
FG01956.1	FG01081.1	3772520	3771645	XP_382132.1	XP_381257.1	0	0	0	0	0.943	0.928	0.678	0.166	0.998
FG01081.1	FG01021.1	3771645	3771585	XP_381257.1	XP_381197.1	0.558	0	0	0	0.993	0.915	0.68	0.393	0.999
FG07536.1	FG01361.1	3778100	3771925	XP_387712.1	XP_381537.1	0	0	0	0	0.085	0	0	0.918	0.922
FGSG_06417	FG01605.1	3776981	3772169	XP_386593.1	XP_381781.1	0	0	0	0	0	0.63	0.443	0.162	0.812
FG05322.1	FG01422.1	3775886	3771986	XP_385498.1	XP_381598.1	0.135	0	0	0	0.085	0	0.8	0.443	0.9
FG05250.1	FGSG_00921	3775814	3771485	XP_385426.1	XP_381097.1	0.212	0	0	0	0.358	0.175	0	0.393	0.712
FG09870.1	FG06757.1	3780434	3777321	XP_390046.1	XP_386933.1	0	0	0	0	0.855	0.789	0	0	0.968
FG09874.1	FG00634.1	3780438	3771198	XP_390050.1	XP_380810.1	0	0	0	0	0.999	0.788	0.683	0.181	0.999
FG10010.1	FG07401.1	3780574	3777965	XP_390186.1	XP_387577.1	0	0	0	0	0.856	0.157	0	0	0.873
FG01956.1	FG00845.1	3772520	3771409	XP_382132.1	XP_381021.1	0	0	0	0	0.999	0.928	0.625	0.434	0.999
FG09870.1	FG07291.1	3780434	3777855	XP_390046.1	XP_387467.1	0	0	0	0	0.946	0.919	0	0.101	0.995
FG09574.1	FG01154.1	3780138	3771718	XP_389750.1	XP_381330.1	0.558	0	0	0	0.781	0.387	0.462	0.393	0.977
FG10246.1	FG00631.1	3780810	3771195	XP_390422.1	XP_380807.1	0	0	0	0	0.999	0.786	0.69	0.393	0.999
FG07467.1	HTZ1	3778031	3772191	XP_387643.1	XP_381803.1	0	0	0	0	0	0.928	0	0.832	0.987
FG09432.1	FGSG_06417	3779996	3776981	XP_389608.1	XP_386593.1	0	0	0	0	0.102	0.852	0.455	0.448	0.954
EF1	FG06289.1	3779375	3776853	XP_388987.1	XP_386465.1	0	0	0	0	0.683	0	0.476	0.426	0.896
FG09870.1	FG01021.1	3780434	3771585	XP_390046.1	XP_381197.1	0	0	0	0	0.819	0.399	0	0	0.886
FG08896.1	FG08714.1	3779460	3779278	XP_389072.1	XP_388890.1	0	0	0	0	0.955	0.911	0.686	0.445	0.999
FG01425.1	FG00496.1	3771989	3771060	XP_381601.1	XP_380672.1	0	0	0	0	0	0	0.9	0.089	0.905
FG06045.1	FG01605.1	3776609	3772169	XP_386221.1	XP_381781.1	0	0	0	0	0.593	0.928	0.692	0.526	0.995
FGSG_01950	FG00558.1	3772514	3771122	XP_382126.1	XP_380734.1	0.212	0	0	0	0.358	0.175	0	0.393	0.712
FG09870.1	FG07401.1	3780434	3777965	XP_390046.1	XP_387577.1	0	0	0	0	0.953	0	0	0	0.953
FG10010.1	FG07182.1	3780574	3777746	XP_390186.1	XP_387358.1	0.558	0	0	0	0.249	0	0	0.234	0.723
FG08896.1	FG06270.1	3779460	3776834	XP_389072.1	XP_386446.1	0	0	0	0	0.759	0.911	0.685	0.549	0.996
FG07536.1	FG06150.1	3778100	3776714	XP_387712.1	XP_386326.1	0	0	0	0	0.068	0.61	0	0.454	0.784
FGSG_02523	FG01154.1	3773087	3771718	XP_382699.1	XP_381330.1	0	0	0	0	0.861	0	0	0	0.861
FG08714.1	FG07480.1	3779278	3778044	XP_388890.1	XP_387656.1	0	0	0.271	0	0.999	0.911	0.693	0.448	0.999
FG09966.1	FG02099.1	3780530	3772663	XP_390142.1	XP_382275.1	0	0	0	0	0.208	0	0.682	0	0.737
HOG1	pmk1	3780176	3776949	XP_389788.1	XP_386561.1	0	0	0.518	0.927	0	0.686	0	0.553	0.709
FG10010.1	FG01081.1	3780574	3771645	XP_390186.1	XP_381257.1	0.558	0	0	0	0.999	0.915	0.702	0.833	0.999
FG08561.1	FG00631.1	3779125	3771195	XP_388737.1	XP_380807.1	0	0	0	0	0.999	0.79	0.689	0.55	0.999
FG09432.1	FG05530.1	3779996	3776094	XP_389608.1	XP_385706.1	0	0	0	0	0.106	0.789	0	0	0.803
FG08561.1	FG01516.1	3779125	3772080	XP_388737.1	XP_381692.1	0	0	0	0	0.991	0.911	0.64	0.444	0.999
FG07075.1	FG00330.1	3777639	3770894	XP_387251.1	XP_380506.1	0	0	0	0	0.085	0	0.8	0.1	0.82
FG09613.1	FG00387.1	3780177	3770951	XP_389789.1	XP_380563.1	0.279	0	0.206	0	0.743	0	0.959	0.45	0.996
FG06039.1	FG05322.1	3776603	3775886	XP_386215.1	XP_385498.1	0	0	0	0	0.102	0	0.8	0.185	0.84
FG08478.1	FG02542.1	3779042	3773106	XP_388654.1	XP_382718.1	0	0	0	0	0.955	0.913	0.364	0.166	0.997
FG07291.1	FG02099.1	3777855	3772663	XP_387467.1	XP_382275.1	0.223	0	0	0	0.956	0.786	0.681	0.393	0.998
FG09866.1	FG00634.1	3780430	3771198	XP_390042.1	XP_380810.1	0	0	0	0	0.999	0.788	0.683	0.135	0.999
FG02014.1	FGSG_01950	3772578	3772514	XP_382190.1	XP_382126.1	0	0	0	0	0.202	0.66	0.174	0.551	0.885
FG09874.1	FG06289.1	3780438	3776853	XP_390050.1	XP_386465.1	0.558	0	0	0	0.969	0.915	0.687	0.393	0.999
FG09574.1	FG00845.1	3780138	3771409	XP_389750.1	XP_381021.1	0	0	0	0	0.713	0.296	0.473	0.344	0.92
FG09870.1	FGSG_02523	3780434	3773087	XP_390046.1	XP_382699.1	0	0	0	0	0.746	0	0	0.119	0.766
FG05322.1	FG04826.1	3775886	3775390	XP_385498.1	XP_385002.1	0.154	0	0	0	0	0	0.33	0.55	0.722
FG08896.1	FG02099.1	3779460	3772663	XP_389072.1	XP_382275.1	0.558	0	0.363	0	0.884	0.513	0.684	0.393	0.996
FG06757.1	FG01516.1	3777321	3772080	XP_386933.1	XP_381692.1	0	0	0	0	0.953	0.911	0.665	0.171	0.998
FG10396.1	FG06580.1	3780960	3777144	XP_390572.1	XP_386756.1	0.569	0	0	0	0.085	0	0.532	0.545	0.904
FG08329.1	FG07075.1	3778893	3777639	XP_388505.1	XP_387251.1	0.232	0	0	0	0	0	0.63	0.439	0.826
FG06270.1	FG01021.1	3776834	3771585	XP_386446.1	XP_381197.1	0	0	0	0	0.84	0	0.683	0.113	0.951
FG01346.1	FG00387.1	3771910	3770951	XP_381522.1	XP_380563.1	0	0	0	0	0.68	0	0	0.416	0.805
FG07291.1	FG00631.1	3777855	3771195	XP_387467.1	XP_380807.1	0	0	0	0	0.975	0.915	0.683	0.499	0.999
FG07401.1	FG01154.1	3777965	3771718	XP_387577.1	XP_381330.1	0	0	0	0	0.856	0	0	0	0.856
FG02099.1	FG01951.1	3772663	3772515	XP_382275.1	XP_382127.1	0	0	0	0	0.154	0	0.688	0.339	0.81
FG10845.1	FG01956.1	3781409	3772520	XP_391021.1	XP_382132.1	0	0	0	0	0.864	0.928	0.477	0.447	0.996
FG05999.1	FG01081.1	3776563	3771645	XP_386175.1	XP_381257.1	0.115	0	0	0	0.953	0.911	0.684	0.157	0.998
FG09866.1	FG06827.1	3780430	3777391	XP_390042.1	XP_387003.1	0	0	0	0	0.983	0.914	0.691	0.102	0.999
FG10246.1	FG07182.1	3780810	3777746	XP_390422.1	XP_387358.1	0.558	0	0	0	0.249	0	0	0.186	0.706
FG02588.1	FG01021.1	3773152	3771585	XP_382764.1	XP_381197.1	0	0	0	0	0.999	0.796	0.681	0.178	0.999
FG09870.1	FG06270.1	3780434	3776834	XP_390046.1	XP_386446.1	0	0	0	0	0.941	0.911	0	0.395	0.996
FG08896.1	FGSG_02523	3779460	3773087	XP_389072.1	XP_382699.1	0	0	0	0	0.861	0	0	0	0.861
FG05999.1	FG02588.1	3776563	3773152	XP_386175.1	XP_382764.1	0	0	0	0	0.99	0.182	0.685	0.171	0.997
FG08723.1	FG02782.1	3779287	3773346	XP_388899.1	XP_382958.1	0	0	0	0	0.078	0	0.875	0.135	0.891
FG09870.1	FG07480.1	3780434	3778044	XP_390046.1	XP_387656.1	0	0	0	0	0.999	0.914	0	0	0.999
FG10010.1	FG07291.1	3780574	3777855	XP_390186.1	XP_387467.1	0.558	0	0	0	0.999	0.723	0.685	0.393	0.999
FG09780.1	FG01099.1	3780344	3771663	XP_389956.1	XP_381275.1	0	0	0	0	0.083	0.855	0	0.845	0.977
HOG1	FG05447.1	3780176	3776011	XP_389788.1	XP_385623.1	0	0	0	0	0	0.263	0.19	0.538	0.7
FG01956.1	FG00631.1	3772520	3771195	XP_382132.1	XP_380807.1	0	0	0	0	0.749	0.728	0.473	0.445	0.977
FG10845.1	FG06270.1	3781409	3776834	XP_391021.1	XP_386446.1	0	0	0	0	0.824	0	0.688	0.153	0.949
FG10845.1	FG09870.1	3781409	3780434	XP_391021.1	XP_390046.1	0	0	0	0	0.852	0.619	0	0	0.941
FG06827.1	FG02542.1	3777391	3773106	XP_387003.1	XP_382718.1	0.079	0	0	0	0.99	0.895	0.341	0.393	0.999
FG09341.1	FG01422.1	3779905	3771986	XP_389517.1	XP_381598.1	0.222	0	0	0	0.217	0	0.324	0.393	0.716
FG09966.1	FG02588.1	3780530	3773152	XP_390142.1	XP_382764.1	0	0	0	0	0.143	0	0.689	0	0.722
FG09866.1	FG07291.1	3780430	3777855	XP_390042.1	XP_387467.1	0	0	0	0	0.974	0.481	0.683	0.11	0.995
FG10246.1	EF1	3780810	3779375	XP_390422.1	XP_388987.1	0	0	0	0	0.52	0.109	0.474	0	0.755
FG09471.1	FG04121.1	3780035	3774685	XP_389647.1	XP_384297.1	0.558	0	0.507	0	0.219	0.284	0	0.547	0.934
FG01154.1	FG00631.1	3771718	3771195	XP_381330.1	XP_380807.1	0	0	0	0	0.987	0.787	0.547	0.546	0.999
FG01081.1	FG00634.1	3771645	3771198	XP_381257.1	XP_380810.1	0	0	0	0	0.947	0.792	0.68	0.193	0.996
FG00845.1	FG00634.1	3771409	3771198	XP_381021.1	XP_380810.1	0	0	0	0	0.999	0.791	0.632	0.37	0.999
FG09998.1	FG00387.1	3780562	3770951	XP_390174.1	XP_380563.1	0	0	0	0	0.155	0	0.9	0.073	0.914
FG07361.1	FG06039.1	3777925	3776603	XP_387537.1	XP_386215.1	0.254	0	0	0	0.375	0.109	0.669	0.393	0.901
FG02014.1	FG00838.1	3772578	3771402	XP_382190.1	XP_381014.1	0	0	0	0	0.202	0.584	0.184	0.551	0.862
FG07291.1	FG05999.1	3777855	3776563	XP_387467.1	XP_386175.1	0.12	0	0	0	0.999	0.698	0.683	0.134	0.999
FG07480.1	FG01516.1	3778044	3772080	XP_387656.1	XP_381692.1	0	0	0	0	0.999	0.79	0.665	0.161	0.999
FG09266.1	FG05321.1	3779830	3775885	XP_389442.1	XP_385497.1	0.129	0	0	0	0	0	0.322	0.552	0.712
FG10246.1	FG00634.1	3780810	3771198	XP_390422.1	XP_380810.1	0	0	0	0	0.999	0.788	0.684	0	0.999
FG07075.1	FG02504.1	3777639	3773068	XP_387251.1	XP_382680.1	0	0	0	0	0	0.173	0.933	0.183	0.951
FG09574.1	FG01081.1	3780138	3771645	XP_389750.1	XP_381257.1	0.558	0	0	0	0.864	0.388	0.482	0.393	0.986
FG10010.1	FGSG_02523	3780574	3773087	XP_390186.1	XP_382699.1	0	0	0	0	0.953	0	0	0.076	0.954
FGSG_09783	FG00564.1	3780347	3771128	XP_389959.1	XP_380740.1	0	0	0	0	0.104	0.928	0.679	0.433	0.986
FG08714.1	FG05999.1	3779278	3776563	XP_388890.1	XP_386175.1	0.11	0	0	0	0.982	0.681	0.691	0.103	0.998
FG10246.1	FG00845.1	3780810	3771409	XP_390422.1	XP_381021.1	0	0	0	0	0.999	0.915	0.682	0.163	0.999
FG09874.1	FG06927.1	3780438	3777491	XP_390050.1	XP_387103.1	0	0	0	0	0.198	0.141	0.69	0.081	0.777
FGSG_02523	FG00631.1	3773087	3771195	XP_382699.1	XP_380807.1	0	0	0	0	0.852	0	0	0	0.852
FG02782.1	FG01279.1	3773346	3771843	XP_382958.1	XP_381455.1	0	0	0	0	0	0	0.8	0.102	0.812
FG08561.1	FG08478.1	3779125	3779042	XP_388737.1	XP_388654.1	0	0	0	0	0.796	0.91	0.681	0.106	0.994
FG06757.1	FG01081.1	3777321	3771645	XP_386933.1	XP_381257.1	0	0	0	0	0.822	0.915	0.68	0	0.994
FG09432.1	FG01956.1	3779996	3772520	XP_389608.1	XP_382132.1	0	0	0	0	0.073	0.361	0.688	0	0.799
FG09704.1	FG09613.1	3780268	3780177	XP_389880.1	XP_389789.1	0.224	0	0	0	0.924	0	0.938	0.553	0.998
FG06757.1	FG01956.1	3777321	3772520	XP_386933.1	XP_382132.1	0	0	0	0	0.958	0.928	0.68	0.44	0.999
FG07480.1	FG00845.1	3778044	3771409	XP_387656.1	XP_381021.1	0.067	0	0	0	0.999	0.792	0.68	0.136	0.999
FG08548.1	FG05250.1	3779112	3775814	XP_388724.1	XP_385426.1	0.212	0	0	0	0.358	0.175	0	0.393	0.712
FG05250.1	FG00838.1	3775814	3771402	XP_385426.1	XP_381014.1	0.212	0	0	0	0.358	0.175	0	0.393	0.712
FG09998.1	FG06257.1	3780562	3776821	XP_390174.1	XP_386433.1	0.558	0	0	0	0.069	0	0.932	0.311	0.978
FG08561.1	FG06827.1	3779125	3777391	XP_388737.1	XP_387003.1	0	0	0	0	0.865	0.91	0.692	0.105	0.996
FG02099.1	FG00631.1	3772663	3771195	XP_382275.1	XP_380807.1	0	0	0	0	0.987	0.388	0.686	0.169	0.997
FG09998.1	FG01279.1	3780562	3771843	XP_390174.1	XP_381455.1	0.558	0	0	0	0.084	0.849	0	0.552	0.968
FG07182.1	FG06289.1	3777746	3776853	XP_387358.1	XP_386465.1	0.558	0	0	0	0.364	0.369	0	0.393	0.877
FG10246.1	FG01081.1	3780810	3771645	XP_390422.1	XP_381257.1	0.558	0	0	0	0.999	0.915	0.687	0.393	0.999
FG06864.1	FG06697.1	3777428	3777261	XP_387040.1	XP_386873.1	0	0	0	0	0	0.924	0	0.551	0.964
EF1	FG00845.1	3779375	3771409	XP_388987.1	XP_381021.1	0	0	0	0	0.524	0.114	0.475	0.078	0.768
FG06927.1	FG05999.1	3777491	3776563	XP_387103.1	XP_386175.1	0	0	0	0	0.12	0	0.69	0	0.715
FG01956.1	FG00564.1	3772520	3771128	XP_382132.1	XP_380740.1	0	0	0	0	0.084	0.281	0.683	0	0.772
FG10010.1	FG09870.1	3780574	3780434	XP_390186.1	XP_390046.1	0	0	0	0	0.999	0.613	0	0	0.999
FG10845.1	FG06289.1	3781409	3776853	XP_391021.1	XP_386465.1	0.558	0	0	0	0.862	0.915	0.692	0.393	0.998
FG09574.1	FG06757.1	3780138	3777321	XP_389750.1	XP_386933.1	0.137	0	0	0	0.178	0	0.532	0.263	0.722
H3F3	HTZ1	3774854	3772191	XP_384466.1	XP_381803.1	0	0	0	0	0.099	0.631	0.54	0.551	0.922
FG10845.1	FG01021.1	3781409	3771585	XP_391021.1	XP_381197.1	0.558	0	0	0	0.999	0.914	0.687	0.393	0.999
FG10845.1	FG07291.1	3781409	3777855	XP_391021.1	XP_387467.1	0.558	0	0	0	0.999	0.328	0.687	0.393	0.999
FG10268.1	FG06289.1	3780832	3776853	XP_390444.1	XP_386465.1	0	0	0	0	0.568	0	0.475	0	0.763
FG09974.1	FG09870.1	3780538	3780434	XP_390150.1	XP_390046.1	0	0	0	0	0.708	0.386	0	0.102	0.824
FG01516.1	FG00634.1	3772080	3771198	XP_381692.1	XP_380810.1	0	0	0	0	0.999	0.791	0.665	0.084	0.999
FG10246.1	FG01154.1	3780810	3771718	XP_390422.1	XP_381330.1	0.558	0	0	0	0.994	0.913	0.625	0.393	0.999
FG06270.1	FG05999.1	3776834	3776563	XP_386446.1	XP_386175.1	0	0	0	0	0.8	0.295	0.688	0.135	0.956
FG10010.1	FG06927.1	3780574	3777491	XP_390186.1	XP_387103.1	0	0	0	0	0.373	0	0.693	0	0.799
FG09974.1	FG07480.1	3780538	3778044	XP_390150.1	XP_387656.1	0	0	0	0	0.598	0.384	0.464	0.076	0.86
FG02770.1	FG01346.1	3773334	3771910	XP_382946.1	XP_381522.1	0	0	0	0	0.221	0.616	0.8	0.546	0.969
FGSG_09783	FG09432.1	3780347	3779996	XP_389959.1	XP_389608.1	0	0	0	0	0.186	0.928	0.693	0.55	0.99
FG01605.1	FG00564.1	3772169	3771128	XP_381781.1	XP_380740.1	0	0	0	0	0.319	0.928	0.658	0.116	0.983
FG10246.1	FG01956.1	3780810	3772520	XP_390422.1	XP_382132.1	0	0	0	0	0.671	0.928	0.54	0.135	0.989
FG06289.1	FG01154.1	3776853	3771718	XP_386465.1	XP_381330.1	0.558	0	0.248	0	0.967	0.914	0.629	0.393	0.999
FG02542.1	FG01956.1	3773106	3772520	XP_382718.1	XP_382132.1	0	0	0	0	0.862	0.928	0.341	0.103	0.993
FG06757.1	FG01951.1	3777321	3772515	XP_386933.1	XP_382127.1	0	0	0	0	0	0	0.684	0.295	0.767
FG09574.1	FG08714.1	3780138	3779278	XP_389750.1	XP_388890.1	0	0	0	0	0.664	0.633	0.543	0	0.938
FG08478.1	FG02588.1	3779042	3773152	XP_388654.1	XP_382764.1	0	0	0	0	0.795	0.579	0.668	0.547	0.985
FG09321.1	FG09266.1	3779885	3779830	XP_389497.1	XP_389442.1	0.558	0	0	0	0.158	0.514	0.951	0.546	0.995
FG06289.1	FG01081.1	3776853	3771645	XP_386465.1	XP_381257.1	0.558	0	0	0	0.968	0.915	0.689	0.547	0.999
EF1	FG00634.1	3779375	3771198	XP_388987.1	XP_380810.1	0	0	0.238	0	0.382	0.116	0.457	0.118	0.764
FG02099.1	FG01081.1	3772663	3771645	XP_382275.1	XP_381257.1	0.22	0	0	0	0.948	0.914	0.683	0.393	0.999
FG09471.1	FG00766.1	3780035	3771330	XP_389647.1	XP_380942.1	0	0	0	0	0.154	0.485	0	0.538	0.781
FG09574.1	FG07182.1	3780138	3777746	XP_389750.1	XP_387358.1	0.558	0	0	0.623	0.376	0.127	0	0.393	0.774
FG09574.1	FG01956.1	3780138	3772520	XP_389750.1	XP_382132.1	0	0	0	0	0.151	0.65	0.422	0.072	0.819
FG09966.1	FG06270.1	3780530	3776834	XP_390142.1	XP_386446.1	0	0	0	0	0.155	0	0.688	0	0.725
FG07401.1	FG01021.1	3777965	3771585	XP_387577.1	XP_381197.1	0	0	0	0	0.698	0	0	0.427	0.819
FG09574.1	FG07401.1	3780138	3777965	XP_389750.1	XP_387577.1	0	0	0	0	0.751	0	0	0.429	0.851
FG10845.1	FG08896.1	3781409	3779460	XP_391021.1	XP_389072.1	0.558	0	0	0	0.982	0	0.688	0.393	0.998
FG09866.1	FG08478.1	3780430	3779042	XP_390042.1	XP_388654.1	0.063	0	0	0	0.982	0.914	0.681	0.393	0.999
FG09532.1	MET3	3780096	3779439	XP_389708.1	XP_389051.1	0.125	0	0	0	0	0	0.9	0.184	0.922
FG10845.1	FG06827.1	3781409	3777391	XP_391021.1	XP_387003.1	0.215	0	0	0	0.937	0.847	0.694	0.393	0.998
FG09574.1	FG02542.1	3780138	3773106	XP_389750.1	XP_382718.1	0.26	0	0	0	0.719	0.504	0.241	0.174	0.923
FG01279.1	FG01111.1	3771843	3771675	XP_381455.1	XP_381287.1	0.558	0	0.41	0	0.466	0	0.402	0.553	0.955
FG08723.1	FG01111.1	3779287	3771675	XP_388899.1	XP_381287.1	0.084	0	0	0	0.67	0	0	0.547	0.851
FG06757.1	FG00634.1	3777321	3771198	XP_386933.1	XP_380810.1	0	0	0	0	0.915	0.555	0.685	0.168	0.988
FG10010.1	FG09574.1	3780574	3780138	XP_390186.1	XP_389750.1	0.558	0	0	0	0.863	0.51	0.532	0.369	0.989
FG06045.1	FG01956.1	3776609	3772520	XP_386221.1	XP_382132.1	0	0	0	0	0.078	0.39	0.687	0	0.808
FGSG_02523	FG01956.1	3773087	3772520	XP_382699.1	XP_382132.1	0	0	0	0	0.862	0.382	0	0.075	0.914
FG09974.1	FG06757.1	3780538	3777321	XP_390150.1	XP_386933.1	0	0	0	0	0.674	0.91	0.464	0.08	0.983
FG08474.1	FG05565.1	3779038	3776129	XP_388650.1	XP_385741.1	0	0	0	0	0.091	0.928	0.34	0.552	0.978
FG06927.1	FG01021.1	3777491	3771585	XP_387103.1	XP_381197.1	0	0	0	0	0.118	0	0.684	0	0.709
FG08478.1	FG07480.1	3779042	3778044	XP_388654.1	XP_387656.1	0	0	0	0	0.981	0.786	0.686	0.171	0.998
FG10010.1	FG05999.1	3780574	3776563	XP_390186.1	XP_386175.1	0.145	0	0	0	0.955	0.911	0.69	0.15	0.998
FG01279.1	FG00387.1	3771843	3770951	XP_381455.1	XP_380563.1	0.11	0	0	0	0	0.171	0.8	0.473	0.911
FG09966.1	FG08714.1	3780530	3779278	XP_390142.1	XP_388890.1	0	0	0	0	0.154	0	0.695	0	0.73
FG07480.1	FG00631.1	3778044	3771195	XP_387656.1	XP_380807.1	0	0	0	0	0.999	0.915	0.689	0.548	0.999
FG06580.1	FG06039.1	3777144	3776603	XP_386756.1	XP_386215.1	0	0	0	0	0.064	0	0.861	0.709	0.959
FG06757.1	FG06270.1	3777321	3776834	XP_386933.1	XP_386446.1	0	0	0	0	0.808	0	0.684	0.137	0.943
FG10845.1	FG06757.1	3781409	3777321	XP_391021.1	XP_386933.1	0	0	0.249	0	0.982	0.912	0.687	0.393	0.999
FG08723.1	FG00500.1	3779287	3771064	XP_388899.1	XP_380676.1	0	0	0	0	0	0	0.8	0.409	0.876
FG07401.1	FG06289.1	3777965	3776853	XP_387577.1	XP_386465.1	0	0	0	0	0.853	0	0	0	0.853
FG09998.1	FG02782.1	3780562	3773346	XP_390174.1	XP_382958.1	0	0	0	0	0.104	0	0.875	0.171	0.899
EF1	FG06927.1	3779375	3777491	XP_388987.1	XP_387103.1	0	0	0	0	0.123	0.574	0.428	0.638	0.912
FG07528.1	FG01346.1	3778092	3771910	XP_387704.1	XP_381522.1	0.26	0	0	0	0.994	0.111	0.966	0.551	0.999
FG08561.1	FG02099.1	3779125	3772663	XP_388737.1	XP_382275.1	0	0	0	0	0.956	0.911	0.687	0.106	0.998
FG01154.1	FG00845.1	3771718	3771409	XP_381330.1	XP_381021.1	0	0	0	0	0.999	0.915	0.472	0.443	0.999
FG08723.1	FG01346.1	3779287	3771910	XP_388899.1	XP_381522.1	0	0	0	0	0.256	0	0.8	0.423	0.906
FG10268.1	FG08478.1	3780832	3779042	XP_390444.1	XP_388654.1	0	0	0	0	0.59	0	0.484	0	0.779
FG10782.1	FG06895.1	3781346	3777459	XP_390958.1	XP_387071.1	0	0	0	0	0.368	0.787	0	0.553	0.934
FG07401.1	FG01346.1	3777965	3771910	XP_387577.1	XP_381522.1	0	0	0	0	0.688	0	0	0.135	0.718
FG06827.1	FG05999.1	3777391	3776563	XP_387003.1	XP_386175.1	0	0	0	0	0.951	0.859	0.691	0.08	0.997
FG10790.1	FG06580.1	3781354	3777144	XP_390966.1	XP_386756.1	0.187	0	0	0	0	0	0.373	0.553	0.752
FG08896.1	FG06757.1	3779460	3777321	XP_389072.1	XP_386933.1	0	0	0	0	0.952	0	0.679	0	0.983
FG02233.1	FG01099.1	3772797	3771663	XP_382409.1	XP_381275.1	0	0	0	0	0.12	0.791	0	0.527	0.905
FG01516.1	FG01154.1	3772080	3771718	XP_381692.1	XP_381330.1	0	0	0	0	0.992	0.911	0.573	0.164	0.999
FG06257.1	FG02770.1	3776821	3773334	XP_386433.1	XP_382946.1	0.26	0	0	0	0.154	0.444	0.966	0.454	0.992
FG09432.1	FG00559.1	3779996	3771123	XP_389608.1	XP_380735.1	0	0	0	0	0.593	0.928	0.693	0.548	0.995
FGSG_09783	FG01956.1	3780347	3772520	XP_389959.1	XP_382132.1	0	0	0	0	0	0.622	0.685	0.121	0.886
FG08478.1	FG01956.1	3779042	3772520	XP_388654.1	XP_382132.1	0	0	0	0	0.591	0.911	0.481	0.45	0.988
FG09974.1	FG06289.1	3780538	3776853	XP_390150.1	XP_386465.1	0	0	0	0	0.53	0.914	0.463	0.55	0.988
FG09966.1	FG00634.1	3780530	3771198	XP_390142.1	XP_380810.1	0	0	0	0	0.186	0	0.686	0	0.733
FGSG_13725	FG00346.1	3780813	3770910	XP_390425.1	XP_380522.1	0.558	0.729	0	0	0	0	0	0.07	0.878
FG10845.1	FG01081.1	3781409	3771645	XP_391021.1	XP_381257.1	0.558	0	0	0	0.993	0.915	0.688	0.438	0.999
FGSG_06417	FG06045.1	3776981	3776609	XP_386593.1	XP_386221.1	0	0	0	0	0	0.393	0.453	0.189	0.707
FG06045.1	FG01198.1	3776609	3771762	XP_386221.1	XP_381374.1	0	0	0	0	0.347	0.928	0.692	0.535	0.992
FG09874.1	FG06757.1	3780438	3777321	XP_390050.1	XP_386933.1	0	0	0	0	0.972	0.911	0.683	0.393	0.999
FG07401.1	FG01081.1	3777965	3771645	XP_387577.1	XP_381257.1	0	0	0	0	0.752	0	0	0.17	0.785
FG08561.1	FG00634.1	3779125	3771198	XP_388737.1	XP_380810.1	0	0	0	0	0.953	0.789	0.685	0.429	0.997
FG06790.1	FG00634.1	3777354	3771198	XP_386966.1	XP_380810.1	0	0	0	0	0.154	0.156	0.72	0.184	0.815
FG01951.1	FG00631.1	3772515	3771195	XP_382127.1	XP_380807.1	0	0	0	0	0	0.611	0.69	0.18	0.892
FG05321.1	FG01241.1	3775885	3771805	XP_385497.1	XP_381417.1	0	0	0	0	0	0.79	0	0	0.79
FG02542.1	FGSG_02523	3773106	3773087	XP_382718.1	XP_382699.1	0	0	0	0	0.742	0	0	0	0.742
FG06757.1	FG00845.1	3777321	3771409	XP_386933.1	XP_381021.1	0.259	0	0	0	0.983	0.915	0.632	0.449	0.999
FG09994.1	FG01099.1	3780558	3771663	XP_390170.1	XP_381275.1	0	0	0	0	0	0.791	0	0.763	0.948
FG01956.1	FG01516.1	3772520	3772080	XP_382132.1	XP_381692.1	0	0	0	0	0.999	0.928	0.672	0.084	0.999
FG09874.1	FG02099.1	3780438	3772663	XP_390050.1	XP_382275.1	0	0	0	0	0.982	0.911	0.685	0.183	0.999
FG10010.1	FG09874.1	3780574	3780438	XP_390186.1	XP_390050.1	0.558	0	0	0	0.994	0.928	0.689	0.445	0.999
FG06757.1	FG06289.1	3777321	3776853	XP_386933.1	XP_386465.1	0	0	0	0	0.748	0.911	0.685	0.393	0.995
FG09866.1	FG00845.1	3780430	3771409	XP_390042.1	XP_381021.1	0	0	0	0	0.999	0.915	0.679	0.425	0.999
FG09974.1	FG08714.1	3780538	3779278	XP_390150.1	XP_388890.1	0	0	0	0	0.686	0.175	0.483	0	0.854
FG09866.1	FG01154.1	3780430	3771718	XP_390042.1	XP_381330.1	0	0	0	0	0.991	0.914	0.573	0.126	0.999
FG09866.1	FG02588.1	3780430	3773152	XP_390042.1	XP_382764.1	0	0	0	0	0.982	0.297	0.685	0.393	0.997
pmk1	FG00777.1	3776949	3771341	XP_386561.1	XP_380953.1	0	0	0	0	0	0	0.72	0.102	0.737
FG10246.1	FG10010.1	3780810	3780574	XP_390422.1	XP_390186.1	0.558	0	0	0	0.999	0.914	0.691	0.393	0.999
EF1	FG06827.1	3779375	3777391	XP_388987.1	XP_387003.1	0	0	0	0	0.593	0.309	0.489	0.181	0.866
FG09874.1	FG00845.1	3780438	3771409	XP_390050.1	XP_381021.1	0	0	0	0	0.999	0.911	0.677	0.453	0.999
FG07480.1	FG06927.1	3778044	3777491	XP_387656.1	XP_387103.1	0	0	0	0	0.123	0	0.691	0	0.717
FG09866.1	FG06757.1	3780430	3777321	XP_390042.1	XP_386933.1	0	0	0	0	0.975	0.915	0.683	0.393	0.999
FG06827.1	FG06757.1	3777391	3777321	XP_387003.1	XP_386933.1	0	0	0	0	0.954	0.873	0.685	0.073	0.998
FG06827.1	FG05322.1	3777391	3775886	XP_387003.1	XP_385498.1	0	0	0	0	0.133	0.684	0	0.066	0.721
FG09866.1	FG06927.1	3780430	3777491	XP_390042.1	XP_387103.1	0	0	0	0	0.154	0	0.69	0	0.726
FG09998.1	FG00500.1	3780562	3771064	XP_390174.1	XP_380676.1	0	0	0	0	0.107	0	0.8	0.447	0.892
FG05619.1	FG01014.1	3776183	3771578	XP_385795.1	XP_381190.1	0	0	0	0	0.12	0.602	0.299	0.455	0.848
FG07480.1	FG05999.1	3778044	3776563	XP_387656.1	XP_386175.1	0	0	0	0	0.999	0.791	0.689	0.103	0.999
FG10246.1	FGSG_02523	3780810	3773087	XP_390422.1	XP_382699.1	0	0	0	0	0.945	0	0	0.069	0.946
FG06827.1	FG06270.1	3777391	3776834	XP_387003.1	XP_386446.1	0	0	0	0	0.725	0.297	0.688	0.108	0.938
FG01956.1	FG00633.1	3772520	3771197	XP_382132.1	XP_380809.1	0	0	0	0	0	0.661	0.246	0.185	0.773
FG06289.1	FG01951.1	3776853	3772515	XP_386465.1	XP_382127.1	0	0	0	0	0.246	0.615	0.693	0.393	0.938
FG07480.1	FG01081.1	3778044	3771645	XP_387656.1	XP_381257.1	0	0	0	0	0.954	0.792	0.685	0.128	0.997
FG09870.1	FG01154.1	3780434	3771718	XP_390046.1	XP_381330.1	0	0	0	0	0.994	0.386	0	0	0.996
FG08478.1	FG06289.1	3779042	3776853	XP_388654.1	XP_386465.1	0.113	0	0	0	0.958	0.914	0.681	0.447	0.999
FGSG_02523	FG01516.1	3773087	3772080	XP_382699.1	XP_381692.1	0	0	0	0	0.822	0	0	0	0.822
FG10845.1	FG09874.1	3781409	3780438	XP_391021.1	XP_390050.1	0.558	0	0	0	0.993	0.911	0.69	0.41	0.999
FG10268.1	FG07291.1	3780832	3777855	XP_390444.1	XP_387467.1	0	0	0	0	0.138	0	0.688	0	0.719
FG10268.1	FG09874.1	3780832	3780438	XP_390444.1	XP_390050.1	0	0	0	0	0.436	0	0.472	0.082	0.702
FG08896.1	FG02542.1	3779460	3773106	XP_389072.1	XP_382718.1	0.558	0	0	0	0.867	0.075	0.342	0.393	0.974
FG08714.1	FG02542.1	3779278	3773106	XP_388890.1	XP_382718.1	0.558	0	0	0	0.865	0.633	0.35	0	0.983
FG10268.1	FG08896.1	3780832	3779460	XP_390444.1	XP_389072.1	0	0	0	0	0.593	0.614	0.691	0	0.947
FG06291.1	H3F3	3776855	3774854	XP_386467.1	XP_384466.1	0	0	0	0	0	0.61	0	0.45	0.776
FG10894.1	TUB2	3781458	3780094	XP_391070.1	XP_389706.1	0	0	0	0	0	0.751	0	0.082	0.761
FG09574.1	FG08478.1	3780138	3779042	XP_389750.1	XP_388654.1	0.165	0	0	0	0.588	0.37	0.478	0.308	0.907
FG07480.1	FG06757.1	3778044	3777321	XP_387656.1	XP_386933.1	0	0	0	0	0.957	0.444	0.685	0.165	0.992
FG07380.1	FG05894.1	3777944	3776458	XP_387556.1	XP_386070.1	0	0	0	0	0	0.686	0	0.097	0.704
FG09321.1	FG01422.1	3779885	3771986	XP_389497.1	XP_381598.1	0	0	0	0	0	0	0.9	0.17	0.913
FG09471.1	FGSG_01950	3780035	3772514	XP_389647.1	XP_382126.1	0	0	0.512	0.743	0.189	0.549	0	0.551	0.712
FG06932.1	FG05615.1	3777496	3776179	XP_387108.1	XP_385791.1	0.208	0	0	0	0.203	0.128	0	0.545	0.716
FG09574.1	FG08896.1	3780138	3779460	XP_389750.1	XP_389072.1	0.252	0	0	0	0.823	0.718	0.476	0.353	0.985
FG10831.1	FG02014.1	3781395	3772578	XP_391007.1	XP_382190.1	0	0	0	0	0.42	0.91	0.356	0.844	0.994
FG06927.1	FG06757.1	3777491	3777321	XP_387103.1	XP_386933.1	0	0	0	0	0.123	0	0.685	0	0.711
FG08714.1	FG01021.1	3779278	3771585	XP_388890.1	XP_381197.1	0.558	0	0	0	0.955	0.298	0.684	0.084	0.995
FG08896.1	FG01021.1	3779460	3771585	XP_389072.1	XP_381197.1	0.558	0	0	0	0.963	0	0.686	0.393	0.996
FG08723.1	FG00387.1	3779287	3770951	XP_388899.1	XP_380563.1	0	0	0	0	0.244	0.172	0.8	0.122	0.875
FG05250.1	FG02014.1	3775814	3772578	XP_385426.1	XP_382190.1	0	0	0	0	0.559	0.114	0	0.393	0.742
FG08896.1	FG05049.1	3779460	3775613	XP_389072.1	XP_385225.1	0	0	0	0	0.187	0.609	0	0.393	0.79
FG09974.1	FG01154.1	3780538	3771718	XP_390150.1	XP_381330.1	0	0	0	0	0.719	0.91	0.445	0.181	0.986
FG06289.1	FG01516.1	3776853	3772080	XP_386465.1	XP_381692.1	0	0	0	0	0.984	0.911	0.677	0.139	0.999
FG01951.1	FG01081.1	3772515	3771645	XP_382127.1	XP_381257.1	0	0	0	0	0.178	0	0.687	0.393	0.83
FG08896.1	FG07291.1	3779460	3777855	XP_389072.1	XP_387467.1	0.558	0	0	0	0.999	0.913	0.682	0.453	0.999
FG07956.1	FG01956.1	3778520	3772520	XP_388132.1	XP_382132.1	0	0	0	0	0	0.39	0.687	0	0.8
FG09974.1	FG01081.1	3780538	3771645	XP_390150.1	XP_381257.1	0	0	0	0	0.725	0.914	0.446	0.551	0.993
FG08840.1	FG01014.1	3779404	3771578	XP_389016.1	XP_381190.1	0	0	0	0	0	0.664	0.465	0.45	0.892
FG10845.1	FG01516.1	3781409	3772080	XP_391021.1	XP_381692.1	0	0	0	0	0.992	0.91	0.673	0.137	0.999
NMT1	FG05322.1	3779961	3775886	XP_389573.1	XP_385498.1	0	0	0	0	0	0.928	0	0.076	0.93
FG07528.1	FG01279.1	3778092	3771843	XP_387704.1	XP_381455.1	0.102	0	0	0	0	0	0.8	0.447	0.892
FG10246.1	FG06927.1	3780810	3777491	XP_390422.1	XP_387103.1	0	0	0	0	0.168	0	0.692	0	0.732
FG08561.1	FG01021.1	3779125	3771585	XP_388737.1	XP_381197.1	0	0	0	0	0.964	0.915	0.684	0.108	0.999
FG10010.1	FG09866.1	3780574	3780430	XP_390186.1	XP_390042.1	0	0	0	0	0.999	0.915	0.689	0.414	0.999
FG10268.1	FG01951.1	3780832	3772515	XP_390444.1	XP_382127.1	0	0	0	0	0	0.837	0.357	0.455	0.937
FG10845.1	FG01154.1	3781409	3771718	XP_391021.1	XP_381330.1	0.558	0	0	0	0.993	0.911	0.625	0.546	0.999
FG02782.1	FG00644.1	3773346	3771208	XP_382958.1	XP_380820.1	0	0	0	0	0.71	0	0	0.112	0.731
FG09870.1	FG09866.1	3780434	3780430	XP_390046.1	XP_390042.1	0	0	0	0	0.993	0.386	0	0	0.995
FG09012.1	FG06039.1	3779576	3776603	XP_389188.1	XP_386215.1	0.255	0	0	0	0.306	0	0.653	0.393	0.876
FG09874.1	FG06827.1	3780438	3777391	XP_390050.1	XP_387003.1	0	0	0	0	0.96	0.874	0.69	0.451	0.999
FG10894.1	FG01099.1	3781458	3771663	XP_391070.1	XP_381275.1	0	0	0	0	0.071	0.914	0.937	0.708	0.998
FG10944.1	FG06754.1	3781508	3777318	XP_391120.1	XP_386930.1	0	0	0	0.616	0.261	0.614	0	0.553	0.763
FG07361.1	FG02504.1	3777925	3773068	XP_387537.1	XP_382680.1	0.244	0	0	0	0.321	0.07	0	0.54	0.751
FG10845.1	FG09974.1	3781409	3780538	XP_391021.1	XP_390150.1	0	0	0	0	0.966	0.913	0.471	0.548	0.999
FG07401.1	FG06927.1	3777965	3777491	XP_387577.1	XP_387103.1	0	0	0	0	0.249	0.601	0	0.476	0.829
FG06757.1	FG05999.1	3777321	3776563	XP_386933.1	XP_386175.1	0	0	0	0	0.981	0.91	0.684	0.104	0.999
FG08896.1	FG00631.1	3779460	3771195	XP_389072.1	XP_380807.1	0	0	0	0	0.992	0.911	0.683	0.545	0.999
FG05999.1	FG00631.1	3776563	3771195	XP_386175.1	XP_380807.1	0	0	0	0	0.999	0.788	0.688	0.167	0.999
FG08723.1	FG02770.1	3779287	3773334	XP_388899.1	XP_382946.1	0.26	0	0	0	0	0	0.9	0.171	0.933
FG09574.1	FG00634.1	3780138	3771198	XP_389750.1	XP_380810.1	0	0	0	0	0.588	0.694	0.532	0.193	0.946
FG05843.1	FG02770.1	3776407	3773334	XP_386019.1	XP_382946.1	0.119	0	0	0	0.227	0	0.8	0.547	0.93
FG06580.1	FG02504.1	3777144	3773068	XP_386756.1	XP_382680.1	0.108	0	0	0	0	0	0.402	0.55	0.738
FG07480.1	FG01154.1	3778044	3771718	XP_387656.1	XP_381330.1	0	0	0	0	0.994	0.792	0.573	0.448	0.999
FG06927.1	FG02588.1	3777491	3773152	XP_387103.1	XP_382764.1	0	0	0	0	0.104	0	0.688	0	0.708
FG09974.1	FG00631.1	3780538	3771195	XP_390150.1	XP_380807.1	0	0	0	0	0.677	0.386	0.464	0.444	0.932
FG06045.1	FG00564.1	3776609	3771128	XP_386221.1	XP_380740.1	0	0	0	0	0.239	0.928	0.84	0	0.99
FG10010.1	FG06270.1	3780574	3776834	XP_390186.1	XP_386446.1	0	0	0	0	0.746	0.12	0.686	0.546	0.963
FG05422.1	FG05417.1	3775986	3775981	XP_385598.1	XP_385593.1	0	0	0	0	0	0.626	0	0.447	0.784
FG02504.1	FG01346.1	3773068	3771910	XP_382680.1	XP_381522.1	0.094	0	0	0	0.696	0	0	0.393	0.818
FG06757.1	FG02099.1	3777321	3772663	XP_386933.1	XP_382275.1	0	0	0	0	0.976	0.911	0.681	0.17	0.999
FG09432.1	FG01605.1	3779996	3772169	XP_389608.1	XP_381781.1	0	0	0	0	0.238	0.928	0.691	0.549	0.991
FG02542.1	FG00845.1	3773106	3771409	XP_382718.1	XP_381021.1	0	0	0	0	0.999	0.915	0.341	0.172	0.999
FG02099.1	FG01516.1	3772663	3772080	XP_382275.1	XP_381692.1	0	0	0	0	0.961	0.911	0.636	0.447	0.999
FG09998.1	FG03127.1	3780562	3773691	XP_390174.1	XP_383303.1	0.214	0	0	0	0.068	0	0.402	0.444	0.723
FG08896.1	FG01154.1	3779460	3771718	XP_389072.1	XP_381330.1	0.558	0	0	0	0.969	0.277	0.673	0.393	0.997
FG08840.1	FG01917.1	3779404	3772481	XP_389016.1	XP_382093.1	0	0	0	0	0.396	0	0	0.553	0.718
FG07956.1	FG00564.1	3778520	3771128	XP_388132.1	XP_380740.1	0	0	0	0	0.173	0.912	0.681	0.45	0.985
FG09012.1	FG01422.1	3779576	3771986	XP_389188.1	XP_381598.1	0.242	0	0	0	0.227	0	0.316	0.428	0.74
FG09870.1	FG01956.1	3780434	3772520	XP_390046.1	XP_382132.1	0	0	0	0	0.958	0.848	0	0.105	0.993
FG09866.1	FG07480.1	3780430	3778044	XP_390042.1	XP_387656.1	0	0	0	0	0.999	0.791	0.688	0.138	0.999
FG10010.1	FG01956.1	3780574	3772520	XP_390186.1	XP_382132.1	0	0	0	0	0.982	0.928	0.681	0.396	0.999
FG08896.1	FG00845.1	3779460	3771409	XP_389072.1	XP_381021.1	0	0	0.28	0	0.999	0.277	0.637	0.443	0.999
FG09966.1	FG07480.1	3780530	3778044	XP_390142.1	XP_387656.1	0	0	0	0	0.138	0	0.692	0	0.723
FG08723.1	FG01279.1	3779287	3771843	XP_388899.1	XP_381455.1	0.558	0	0	0	0.138	0.684	0	0.478	0.928
FG06039.1	FG01422.1	3776603	3771986	XP_386215.1	XP_381598.1	0.14	0	0	0	0.305	0	0.826	0.37	0.926
FG10010.1	FG07480.1	3780574	3778044	XP_390186.1	XP_387656.1	0	0	0	0	0.999	0.128	0.691	0.446	0.999
FG07401.1	FG00631.1	3777965	3771195	XP_387577.1	XP_380807.1	0	0	0	0	0.884	0	0	0.167	0.899
FG08478.1	FG06827.1	3779042	3777391	XP_388654.1	XP_387003.1	0	0	0	0	0.984	0.827	0.685	0.482	0.999
FG09870.1	FG08714.1	3780434	3779278	XP_390046.1	XP_388890.1	0	0	0	0	0.993	0.865	0	0	0.999
FG10845.1	FG05999.1	3781409	3776563	XP_391021.1	XP_386175.1	0.114	0	0	0	0.988	0.911	0.691	0.162	0.999
FG07291.1	FG01021.1	3777855	3771585	XP_387467.1	XP_381197.1	0.558	0	0	0	0.999	0	0.679	0.393	0.999
FG06580.1	FG00558.1	3777144	3771122	XP_386756.1	XP_380734.1	0.084	0	0	0	0	0.707	0	0.548	0.868
FG04107.1	FG01099.1	3774671	3771663	XP_384283.1	XP_381275.1	0	0	0	0	0.213	0.928	0.84	0.709	0.997
FG10268.1	FG00634.1	3780832	3771198	XP_390444.1	XP_380810.1	0	0	0	0	0.68	0	0.686	0	0.895
FG08478.1	FG01951.1	3779042	3772515	XP_388654.1	XP_382127.1	0.558	0	0	0	0	0.401	0.687	0.393	0.942
FG10894.1	FG00559.1	3781458	3771123	XP_391070.1	XP_380735.1	0	0	0	0	0	0.749	0	0	0.749
EF1	FG00559.1	3779375	3771123	XP_388987.1	XP_380735.1	0	0	0	0	0	0.165	0	0.711	0.748
FG09874.1	FGSG_02523	3780438	3773087	XP_390050.1	XP_382699.1	0	0	0	0	0.851	0	0	0	0.851
FG07182.1	FG06827.1	3777746	3777391	XP_387358.1	XP_387003.1	0.558	0	0	0	0.335	0	0	0.197	0.743
FG05843.1	FG01346.1	3776407	3771910	XP_386019.1	XP_381522.1	0.113	0	0	0	0.7	0.112	0.8	0.553	0.975
FG07953.1	FG06039.1	3778517	3776603	XP_388129.1	XP_386215.1	0.107	0	0	0	0.122	0.067	0.933	0.199	0.953
FG08548.1	FG00558.1	3779112	3771122	XP_388724.1	XP_380734.1	0.212	0	0	0	0.358	0.175	0	0.393	0.712
FG10246.1	FG08478.1	3780810	3779042	XP_390422.1	XP_388654.1	0	0	0	0	0.874	0.915	0.68	0.083	0.996
FG07291.1	FG00845.1	3777855	3771409	XP_387467.1	XP_381021.1	0	0	0	0	0.998	0.787	0.623	0.102	0.999
FG08896.1	FG06827.1	3779460	3777391	XP_389072.1	XP_387003.1	0	0	0	0	0.865	0.581	0.69	0.393	0.987
FG09613.1	FG00524.1	3780177	3771088	XP_389789.1	XP_380700.1	0	0	0	0	0.18	0	0.9	0.45	0.95
FG10010.1	FG00631.1	3780574	3771195	XP_390186.1	XP_380807.1	0	0	0	0	0.991	0.792	0.691	0.549	0.999
FG09974.1	FG02588.1	3780538	3773152	XP_390150.1	XP_382764.1	0	0	0	0	0.584	0.373	0.452	0.445	0.91
FG02542.1	FG00631.1	3773106	3771195	XP_382718.1	XP_380807.1	0	0	0	0	0.969	0.789	0.323	0.43	0.997
FG08478.1	FG01021.1	3779042	3771585	XP_388654.1	XP_381197.1	0	0	0	0	0.792	0.914	0.685	0.099	0.994
FG07401.1	FG01516.1	3777965	3772080	XP_387577.1	XP_381692.1	0	0	0	0	0.742	0	0	0	0.742
FG07467.1	FG00634.1	3778031	3771198	XP_387643.1	XP_380810.1	0	0	0	0	0.121	0.731	0	0	0.753
FG02782.1	FG02770.1	3773346	3773334	XP_382958.1	XP_382946.1	0.11	0	0	0	0	0	0.861	0.182	0.89
FG09966.1	FG06790.1	3780530	3777354	XP_390142.1	XP_386966.1	0	0	0	0	0.119	0	0.72	0.12	0.763
FG09866.1	FG08896.1	3780430	3779460	XP_390042.1	XP_389072.1	0.558	0	0	0	0.992	0.305	0.684	0.159	0.999
FG08329.1	FG06580.1	3778893	3777144	XP_388505.1	XP_386756.1	0.569	0	0	0	0.122	0.79	0.7	0.553	0.987
FG05999.1	FG01154.1	3776563	3771718	XP_386175.1	XP_381330.1	0.127	0	0	0	0.983	0.911	0.573	0.537	0.999
FG07956.1	FG00559.1	3778520	3771123	XP_388132.1	XP_380735.1	0	0	0	0	0.414	0.928	0.695	0.545	0.993
FG08896.1	FG01956.1	3779460	3772520	XP_389072.1	XP_382132.1	0	0	0	0	0.694	0.701	0.481	0	0.948
FG02588.1	FG01154.1	3773152	3771718	XP_382764.1	XP_381330.1	0	0	0	0	0.999	0.367	0.536	0.393	0.999
FG10010.1	EF1	3780574	3779375	XP_390186.1	XP_388987.1	0	0	0	0	0.621	0.117	0.484	0	0.812
FG04121.1	FGSG_01950	3774685	3772514	XP_384297.1	XP_382126.1	0.558	0	0.449	0	0.219	0.212	0	0.546	0.919
FG07480.1	FG06827.1	3778044	3777391	XP_387656.1	XP_387003.1	0	0	0	0	0.955	0.796	0.691	0.135	0.997
FG01605.1	FG01198.1	3772169	3771762	XP_381781.1	XP_381374.1	0	0	0.469	0.927	0.744	0.928	0.689	0.91	0.994
FG10894.1	FG09994.1	3781458	3780558	XP_391070.1	XP_390170.1	0	0	0	0	0	0.66	0	0.818	0.935
FG07182.1	FG01081.1	3777746	3771645	XP_387358.1	XP_381257.1	0.558	0	0	0	0.334	0.12	0	0.198	0.764
FG09870.1	FGSG_09491	3780434	3780055	XP_390046.1	XP_389667.1	0	0	0	0	0.083	0.926	0	0	0.929
FG08896.1	FG06289.1	3779460	3776853	XP_389072.1	XP_386465.1	0.558	0	0	0	0.992	0.371	0.687	0.393	0.999
FG05843.1	FG00500.1	3776407	3771064	XP_386019.1	XP_380676.1	0	0	0	0	0.12	0	0.934	0.548	0.971
FG08561.1	FG00845.1	3779125	3771409	XP_388737.1	XP_381021.1	0	0	0	0	0.99	0.915	0.681	0.48	0.999
FG06289.1	FG00845.1	3776853	3771409	XP_386465.1	XP_381021.1	0	0	0	0	0.999	0.915	0.68	0.393	0.999
FG08478.1	FG00634.1	3779042	3771198	XP_388654.1	XP_380810.1	0.155	0	0	0	0.968	0.773	0.685	0.383	0.998
FG09974.1	FG09866.1	3780538	3780430	XP_390150.1	XP_390042.1	0	0	0	0	0.582	0.914	0.46	0.179	0.981
FG08896.1	FG05999.1	3779460	3776563	XP_389072.1	XP_386175.1	0	0	0	0	0.989	0.277	0.689	0.08	0.997
FG06790.1	FG05422.1	3777354	3775986	XP_386966.1	XP_385598.1	0	0	0	0	0	0.611	0.941	0.704	0.992
FG09866.1	FG02542.1	3780430	3773106	XP_390042.1	XP_382718.1	0	0	0	0	0.954	0.915	0.341	0.453	0.998
FGSG_00921	FG00558.1	3771485	3771122	XP_381097.1	XP_380734.1	0.212	0	0	0	0.358	0.175	0	0.393	0.712
FG09974.1	FG08561.1	3780538	3779125	XP_390150.1	XP_388737.1	0	0	0	0	0.714	0.911	0.463	0.453	0.991
FG05322.1	FG00330.1	3775886	3770894	XP_385498.1	XP_380506.1	0.142	0	0	0	0.154	0	0.377	0.449	0.717
FG08896.1	FG08478.1	3779460	3779042	XP_389072.1	XP_388654.1	0.11	0	0	0	0.906	0.381	0.681	0.073	0.981
FG10894.1	FG04107.1	3781458	3774671	XP_391070.1	XP_384283.1	0	0	0	0	0.086	0.928	0.174	0.833	0.989
FG03127.1	FG02770.1	3773691	3773334	XP_383303.1	XP_382946.1	0.256	0	0	0	0	0	0.629	0.199	0.759
FG10010.1	FG08896.1	3780574	3779460	XP_390186.1	XP_389072.1	0.558	0	0	0	0.98	0.388	0.686	0.496	0.998
FG07291.1	FG06827.1	3777855	3777391	XP_387467.1	XP_387003.1	0.183	0	0	0	0.864	0.79	0.687	0.397	0.994
FG10268.1	FG10010.1	3780832	3780574	XP_390444.1	XP_390186.1	0	0	0	0	0.53	0	0.476	0.076	0.752
FG07957.1	FG00644.1	3778521	3771208	XP_388133.1	XP_380820.1	0	0	0	0	0.743	0.102	0.249	0.102	0.823
FG10831.1	FG00766.1	3781395	3771330	XP_391007.1	XP_380942.1	0	0	0	0	0.689	0.788	0	0.551	0.967
FG08896.1	FG01516.1	3779460	3772080	XP_389072.1	XP_381692.1	0	0	0	0	0.989	0.292	0.673	0	0.997
FG05999.1	FGSG_02523	3776563	3773087	XP_386175.1	XP_382699.1	0	0	0	0	0.865	0	0	0	0.865
FG08478.1	FG06927.1	3779042	3777491	XP_388654.1	XP_387103.1	0	0	0	0	0.153	0	0.685	0	0.721
FG05619.1	FG02105.1	3776183	3772669	XP_385795.1	XP_382281.1	0	0	0	0	0	0.482	0.313	0.403	0.768
FG09874.1	FG01021.1	3780438	3771585	XP_390050.1	XP_381197.1	0.558	0	0	0	0.978	0.911	0.682	0.082	0.999
FG09482.1	FG06580.1	3780046	3777144	XP_389658.1	XP_386756.1	0.569	0	0	0	0.085	0	0.532	0.545	0.904
FG09574.1	FG02588.1	3780138	3773152	XP_389750.1	XP_382764.1	0	0	0	0	0.201	0.681	0.487	0.235	0.886
FG10856.1	FG07054.1	3781420	3777618	XP_391032.1	XP_387230.1	0	0	0	0	0.137	0.928	0.771	0.552	0.992
FG09574.1	FG01516.1	3780138	3772080	XP_389750.1	XP_381692.1	0	0	0	0	0.56	0.561	0.473	0	0.889
FG02542.1	FG01951.1	3773106	3772515	XP_382718.1	XP_382127.1	0	0	0	0	0.214	0.472	0.341	0.191	0.749
FG09866.1	FG01951.1	3780430	3772515	XP_390042.1	XP_382127.1	0	0	0	0	0	0	0.69	0.199	0.741
EF1	FG00631.1	3779375	3771195	XP_388987.1	XP_380807.1	0	0	0	0	0.477	0.115	0.475	0.066	0.742
FG01951.1	FG00845.1	3772515	3771409	XP_382127.1	XP_381021.1	0	0	0	0	0.082	0	0.682	0.31	0.78
FG10246.1	FG05999.1	3780810	3776563	XP_390422.1	XP_386175.1	0	0	0	0	0.999	0.911	0.69	0.081	0.999
FG08896.1	FG07182.1	3779460	3777746	XP_389072.1	XP_387358.1	0.224	0	0	0	0.375	0.608	0	0.198	0.827
FG02014.1	FG01956.1	3772578	3772520	XP_382190.1	XP_382132.1	0	0	0	0	0.072	0.633	0.182	0.067	0.705
FG02588.1	FG01081.1	3773152	3771645	XP_382764.1	XP_381257.1	0	0	0	0	0.865	0.535	0.682	0.437	0.987
FG06757.1	FG00631.1	3777321	3771195	XP_386933.1	XP_380807.1	0	0	0	0	0.954	0.602	0.684	0.393	0.996
FG01021.1	FG00634.1	3771585	3771198	XP_381197.1	XP_380810.1	0	0	0	0	0.974	0.374	0.684	0	0.994
FG09574.1	FG06270.1	3780138	3776834	XP_389750.1	XP_386446.1	0	0	0	0	0.205	0.631	0.491	0	0.837
FG06877.1	FG01956.1	3777441	3772520	XP_387053.1	XP_382132.1	0	0	0	0	0	0.715	0.173	0.19	0.792
FG09266.1	FG01422.1	3779830	3771986	XP_389442.1	XP_381598.1	0	0	0	0	0	0	0.8	0.076	0.807
FG10268.1	FG09966.1	3780832	3780530	XP_390444.1	XP_390142.1	0	0	0	0	0.186	0.405	0.936	0.451	0.98
FG10856.1	COF1	3781420	3776809	XP_391032.1	XP_386421.1	0	0	0	0	0.097	0.424	0	0.549	0.744
FG08478.1	FG02099.1	3779042	3772663	XP_388654.1	XP_382275.1	0.071	0	0	0	0.837	0.914	0.682	0.421	0.997
FGSG_02473	FG00496.1	3773037	3771060	XP_382649.1	XP_380672.1	0	0	0	0	0	0	0.9	0	0.9
FG09866.1	FG08561.1	3780430	3779125	XP_390042.1	XP_388737.1	0	0	0	0	0.982	0.915	0.689	0.547	0.999
FG08714.1	FG00634.1	3779278	3771198	XP_388890.1	XP_380810.1	0	0	0	0	0.999	0.911	0.688	0.468	0.999
FG09870.1	FG05999.1	3780434	3776563	XP_390046.1	XP_386175.1	0	0	0	0	0.955	0.618	0	0.129	0.983
FG09998.1	FG08723.1	3780562	3779287	XP_390174.1	XP_388899.1	0.558	0	0	0	0.364	0.385	0.966	0.553	0.996
FG09870.1	FG09574.1	3780434	3780138	XP_390046.1	XP_389750.1	0	0	0	0	0.783	0.692	0	0	0.93
FG09874.1	FG09870.1	3780438	3780434	XP_390050.1	XP_390046.1	0	0	0	0	0.999	0.638	0	0	0.999
FG09870.1	FG06827.1	3780434	3777391	XP_390046.1	XP_387003.1	0	0	0	0	0.999	0.613	0	0.068	0.999
FG09870.1	FG06289.1	3780434	3776853	XP_390046.1	XP_386465.1	0	0	0	0	0.999	0.602	0	0.079	0.999
FG09966.1	FG07291.1	3780530	3777855	XP_390142.1	XP_387467.1	0	0	0	0	0.191	0.111	0.687	0	0.755
FG09250.1	FG07957.1	3779814	3778521	XP_389426.1	XP_388133.1	0	0	0	0	0.619	0.133	0.856	0	0.948
FG07291.1	FG00634.1	3777855	3771198	XP_387467.1	XP_380810.1	0	0	0	0	0.999	0.915	0.679	0.144	0.999
FG02588.1	FG01956.1	3773152	3772520	XP_382764.1	XP_382132.1	0	0	0	0	0.999	0.796	0.679	0.386	0.999
FG04343.1	FG00500.1	3774907	3771064	XP_384519.1	XP_380676.1	0	0	0	0	0	0.067	0.9	0.452	0.944
FG09870.1	FG02542.1	3780434	3773106	XP_390046.1	XP_382718.1	0	0	0	0	0.968	0.685	0	0.07	0.989
FG09574.1	FG01021.1	3780138	3771585	XP_389750.1	XP_381197.1	0.558	0	0	0	0.585	0.496	0.531	0.174	0.957
FG07528.1	FG02782.1	3778092	3773346	XP_387704.1	XP_382958.1	0	0	0	0	0.188	0	0.937	0.132	0.952
FG10894.1	HOG1	3781458	3780176	XP_391070.1	XP_389788.1	0	0	0	0	0	0.701	0	0.449	0.828
FG10944.1	FG07139.1	3781508	3777703	XP_391120.1	XP_387315.1	0	0	0	0	0.094	0.352	0.186	0.549	0.755
FG01516.1	FG01021.1	3772080	3771585	XP_381692.1	XP_381197.1	0	0	0	0	0.983	0.911	0.628	0.073	0.999
FG08944.1	FG00500.1	3779508	3771064	XP_389120.1	XP_380676.1	0	0	0	0	0	0	0.9	0	0.9
FG06270.1	FG02588.1	3776834	3773152	XP_386446.1	XP_382764.1	0	0	0	0	0.969	0.915	0.684	0.454	0.999
FG10268.1	FG02588.1	3780832	3773152	XP_390444.1	XP_382764.1	0	0	0	0	0.237	0	0.69	0	0.753
FGSG_01950	FG00766.1	3772514	3771330	XP_382126.1	XP_380942.1	0	0	0	0	0.256	0.822	0	0.529	0.932
FG06580.1	FG01217.1	3777144	3771781	XP_386756.1	XP_381393.1	0.105	0	0	0.609	0.064	0.686	0	0.171	0.729
FG10010.1	FG09974.1	3780574	3780538	XP_390186.1	XP_390150.1	0	0	0	0	0.744	0.912	0.464	0.542	0.993
FG10246.1	FG02588.1	3780810	3773152	XP_390422.1	XP_382764.1	0	0	0.397	0	0.984	0.289	0.688	0.38	0.998
FG05999.1	FG01956.1	3776563	3772520	XP_386175.1	XP_382132.1	0	0	0	0	0.78	0.922	0.474	0.083	0.99
FG10246.1	FG06827.1	3780810	3777391	XP_390422.1	XP_387003.1	0.223	0	0	0	0.981	0.928	0.693	0.393	0.999
FG10268.1	FG00631.1	3780832	3771195	XP_390444.1	XP_380807.1	0	0	0	0	0.545	0.425	0.692	0	0.912
FG09574.1	FG07291.1	3780138	3777855	XP_389750.1	XP_387467.1	0.558	0	0	0	0.771	0.721	0.476	0.393	0.989
FG06686.1	FG05321.1	3777250	3775885	XP_386862.1	XP_385497.1	0	0	0	0	0	0.928	0	0	0.928
FG06580.1	FG05417.1	3777144	3775981	XP_386756.1	XP_385593.1	0	0	0	0	0	0.812	0	0	0.812
FG08896.1	FG07401.1	3779460	3777965	XP_389072.1	XP_387577.1	0	0	0	0	0.82	0	0	0	0.82
FG09661.1	FG05322.1	3780225	3775886	XP_389837.1	XP_385498.1	0.222	0	0	0	0.129	0	0.369	0.454	0.735
FG09917.1	FG01014.1	3780481	3771578	XP_390093.1	XP_381190.1	0	0	0	0	0	0.17	0.356	0.549	0.737
FG05322.1	FG01956.1	3775886	3772520	XP_385498.1	XP_382132.1	0	0	0	0	0	0.853	0	0.075	0.858
FG02783.1	FG01227.1	3773347	3771791	XP_382959.1	XP_381403.1	0	0	0	0	0	0.508	0	0.445	0.715
FG10246.1	FG02542.1	3780810	3773106	XP_390422.1	XP_382718.1	0.558	0	0	0	0.958	0.914	0.342	0.393	0.999
FG08548.1	FG04121.1	3779112	3774685	XP_388724.1	XP_384297.1	0.558	0	0	0	0.219	0.284	0	0.547	0.873
FG09952.1	FG00502.1	3780516	3771066	XP_390128.1	XP_380678.1	0	0	0	0.913	0.527	0.394	0	0.553	0.714
FG02542.1	FG01081.1	3773106	3771645	XP_382718.1	XP_381257.1	0.558	0	0	0	0.999	0.915	0.341	0.53	0.999
FG02542.1	FG01021.1	3773106	3771585	XP_382718.1	XP_381197.1	0.558	0	0	0	0.999	0.915	0.342	0.393	0.999
FG09874.1	FG07401.1	3780438	3777965	XP_390050.1	XP_387577.1	0	0	0	0	0.856	0.617	0	0.083	0.945
FG06827.1	FG00634.1	3777391	3771198	XP_387003.1	XP_380810.1	0	0	0	0	0.968	0.788	0.685	0.104	0.997
FG07291.1	FG01081.1	3777855	3771645	XP_387467.1	XP_381257.1	0.558	0	0	0	0.999	0.788	0.68	0.393	0.999
FG06580.1	FG05250.1	3777144	3775814	XP_386756.1	XP_385426.1	0.084	0	0	0	0	0.707	0	0.548	0.868
FGSG_00921	FG00766.1	3771485	3771330	XP_381097.1	XP_380942.1	0	0	0	0	0.154	0.485	0	0.538	0.781
FG06270.1	FG00634.1	3776834	3771198	XP_386446.1	XP_380810.1	0	0	0	0	0.794	0.913	0.68	0.503	0.996
FG08548.1	FG02014.1	3779112	3772578	XP_388724.1	XP_382190.1	0	0	0	0	0.202	0.584	0.184	0.551	0.862
FG10010.1	FG01021.1	3780574	3771585	XP_390186.1	XP_381197.1	0.558	0	0	0	0.999	0.914	0.683	0.393	0.999
FG06827.1	FG06289.1	3777391	3776853	XP_387003.1	XP_386465.1	0.245	0	0	0	0.986	0.879	0.692	0.393	0.999
FG09471.1	FG02014.1	3780035	3772578	XP_389647.1	XP_382190.1	0	0	0	0	0.202	0.584	0.184	0.551	0.862
FG08561.1	FG06757.1	3779125	3777321	XP_388737.1	XP_386933.1	0	0	0	0	0.958	0.914	0.685	0.104	0.998
FG08714.1	FG07291.1	3779278	3777855	XP_388890.1	XP_387467.1	0.558	0	0	0	0.959	0.738	0.686	0.176	0.998
FG10246.1	FG09574.1	3780810	3780138	XP_390422.1	XP_389750.1	0.558	0	0	0	0.747	0.389	0.515	0.393	0.976
FG05999.1	FG02542.1	3776563	3773106	XP_386175.1	XP_382718.1	0.153	0	0	0	0.949	0.91	0.341	0.175	0.997
FG10845.1	FG09574.1	3781409	3780138	XP_391021.1	XP_389750.1	0.558	0	0	0	0.739	0.485	0.538	0.325	0.978
FG09547.1	FG09250.1	3780111	3779814	XP_389723.1	XP_389426.1	0	0	0	0	0.222	0	0.856	0.831	0.979
FGSG_09783	FG00559.1	3780347	3771123	XP_389959.1	XP_380735.1	0	0	0	0	0.229	0.928	0.693	0.858	0.997
CHS1	FG00872.1	3780680	3771436	XP_390292.1	XP_381048.1	0	0	0	0	0	0	0.9	0.107	0.906
FG00634.1	FG00631.1	3771198	3771195	XP_380810.1	XP_380807.1	0	0	0	0	0.999	0.915	0.684	0.55	0.999
FG05843.1	FG01279.1	3776407	3771843	XP_386019.1	XP_381455.1	0.558	0	0	0	0.063	0	0.937	0.551	0.986
FG05843.1	FG02782.1	3776407	3773346	XP_386019.1	XP_382958.1	0	0	0	0	0.101	0	0.824	0.421	0.9
FG10268.1	FG00845.1	3780832	3771409	XP_390444.1	XP_381021.1	0	0	0	0	0.532	0	0.437	0.1	0.742
FG09866.1	FG00631.1	3780430	3771195	XP_390042.1	XP_380807.1	0	0	0	0	0.999	0.593	0.688	0.439	0.999
FG02022.1	FG01425.1	3772586	3771989	XP_382198.1	XP_381601.1	0	0	0	0	0.18	0.702	0	0	0.745
FG06270.1	FG01154.1	3776834	3771718	XP_386446.1	XP_381330.1	0	0	0	0	0.956	0.602	0.604	0.484	0.995
FG02099.1	FG01021.1	3772663	3771585	XP_382275.1	XP_381197.1	0.12	0	0	0	0.999	0.914	0.681	0.393	0.999
FG07480.1	FG06270.1	3778044	3776834	XP_387656.1	XP_386446.1	0	0	0	0	0.865	0.915	0.685	0.198	0.996
FG05999.1	FG00845.1	3776563	3771409	XP_386175.1	XP_381021.1	0	0	0	0	0.999	0.911	0.679	0.135	0.999
FG10825.1	FG00421.1	3781389	3770985	XP_391001.1	XP_380597.1	0	0	0	0	0.35	0.175	0.965	0.538	0.99
FG08714.1	FG06927.1	3779278	3777491	XP_388890.1	XP_387103.1	0	0	0	0	0.165	0	0.693	0	0.732
FG09974.1	FG05999.1	3780538	3776563	XP_390150.1	XP_386175.1	0	0	0	0	0.69	0.911	0.461	0.186	0.986
FG04343.1	FG01346.1	3774907	3771910	XP_384519.1	XP_381522.1	0	0	0	0	0	0	0.673	0.183	0.721
FG07139.1	FG06754.1	3777703	3777318	XP_387315.1	XP_386930.1	0	0	0	0	0.245	0.928	0.883	0.553	0.996
FG10246.1	FG09874.1	3780810	3780438	XP_390422.1	XP_390050.1	0	0	0	0	0.986	0.915	0.689	0.393	0.999
FG09574.1	FG07480.1	3780138	3778044	XP_389750.1	XP_387656.1	0	0	0	0	0.591	0.715	0.532	0	0.94
FG07401.1	FG05250.1	3777965	3775814	XP_387577.1	XP_385426.1	0	0	0	0	0.681	0.072	0	0.115	0.715
FG09866.1	FG07401.1	3780430	3777965	XP_390042.1	XP_387577.1	0	0	0	0	0.738	0	0	0	0.738
FG02099.1	FG00634.1	3772663	3771198	XP_382275.1	XP_380810.1	0	0	0	0	0.955	0.611	0.681	0	0.993
FG07480.1	FG02099.1	3778044	3772663	XP_387656.1	XP_382275.1	0	0	0	0	0.953	0.61	0.687	0.135	0.994
FG09870.1	FG02588.1	3780434	3773152	XP_390046.1	XP_382764.1	0	0	0	0	0.958	0.912	0	0	0.996
FG08478.1	FG01516.1	3779042	3772080	XP_388654.1	XP_381692.1	0	0	0	0	0.952	0.911	0.662	0.444	0.999
FG08561.1	FG01956.1	3779125	3772520	XP_388737.1	XP_382132.1	0	0	0	0	0.779	0.922	0.469	0.083	0.99
FG01951.1	FG01154.1	3772515	3771718	XP_382127.1	XP_381330.1	0	0	0	0	0.207	0.112	0.573	0.393	0.793
FG06827.1	FG01516.1	3777391	3772080	XP_387003.1	XP_381692.1	0.242	0	0	0	0.999	0.895	0.646	0	0.999
FG04121.1	FG02014.1	3774685	3772578	XP_384297.1	XP_382190.1	0	0	0	0	0.523	0.378	0.173	0.706	0.918
FG08714.1	FG08478.1	3779278	3779042	XP_388890.1	XP_388654.1	0	0	0	0	0.974	0.704	0.683	0.138	0.997
FG10010.1	FG01516.1	3780574	3772080	XP_390186.1	XP_381692.1	0	0	0	0	0.999	0.911	0.655	0.135	0.999
FG01198.1	FG00559.1	3771762	3771123	XP_381374.1	XP_380735.1	0	0	0.518	0.919	0.824	0.928	0.692	0.553	0.996
FG09321.1	FG06039.1	3779885	3776603	XP_389497.1	XP_386215.1	0	0	0	0	0.079	0	0.8	0.168	0.833
FG06580.1	FG02782.1	3777144	3773346	XP_386756.1	XP_382958.1	0	0	0	0	0.083	0.697	0.362	0.417	0.882
FG10268.1	FG06270.1	3780832	3776834	XP_390444.1	XP_386446.1	0	0	0	0	0.414	0	0.692	0	0.811
FG07467.1	FG07139.1	3778031	3777703	XP_387643.1	XP_387315.1	0	0	0	0	0	0.07	0	0.796	0.802
FG07291.1	FG06927.1	3777855	3777491	XP_387467.1	XP_387103.1	0	0	0	0	0.138	0	0.686	0	0.717
FG10845.1	FG07480.1	3781409	3778044	XP_391021.1	XP_387656.1	0	0	0.242	0	0.955	0.354	0.692	0.448	0.995
FG06927.1	FG01081.1	3777491	3771645	XP_387103.1	XP_381257.1	0	0	0	0	0.252	0	0.688	0	0.756
FG09870.1	FG08561.1	3780434	3779125	XP_390046.1	XP_388737.1	0	0	0	0	0.97	0.445	0	0	0.982
FG09574.1	EF1	3780138	3779375	XP_389750.1	XP_388987.1	0.258	0	0	0	0.449	0.194	0.412	0.551	0.897
FG00838.1	FG00558.1	3771402	3771122	XP_381014.1	XP_380734.1	0.212	0	0	0	0.358	0.175	0	0.393	0.712
FG02099.1	FG00845.1	3772663	3771409	XP_382275.1	XP_381021.1	0	0	0.205	0	0.999	0.914	0.658	0.103	0.999
FG08561.1	FG01154.1	3779125	3771718	XP_388737.1	XP_381330.1	0.127	0	0	0	0.987	0.915	0.539	0.18	0.999
FGSG_06417	FG01198.1	3776981	3771762	XP_386593.1	XP_381374.1	0	0	0	0	0	0.658	0.44	0.138	0.82
FG06827.1	FG01951.1	3777391	3772515	XP_387003.1	XP_382127.1	0	0	0	0	0.125	0.124	0.693	0.365	0.83
FG10246.1	FG07401.1	3780810	3777965	XP_390422.1	XP_387577.1	0	0	0	0	0.767	0	0	0	0.767
FG07528.1	FG05174.1	3778092	3775738	XP_387704.1	XP_385350.1	0	0	0	0	0	0	0.9	0.169	0.913
FG10246.1	FG06289.1	3780810	3776853	XP_390422.1	XP_386465.1	0.558	0	0	0	0.993	0.915	0.691	0.452	0.999
FG02014.1	FG00766.1	3772578	3771330	XP_382190.1	XP_380942.1	0	0	0	0	0.736	0.911	0.176	0.828	0.996
FG10268.1	FG02571.1	3780832	3773135	XP_390444.1	XP_382747.1	0	0	0	0	0.341	0.913	0	0.541	0.971
FG06270.1	FG02099.1	3776834	3772663	XP_386446.1	XP_382275.1	0	0	0	0	0.969	0	0.683	0	0.989
FG07953.1	FG01422.1	3778517	3771986	XP_388129.1	XP_381598.1	0.558	0	0	0	0.262	0.727	0.966	0.553	0.998
FG06270.1	FG01956.1	3776834	3772520	XP_386446.1	XP_382132.1	0	0	0	0	0.71	0.793	0.681	0	0.979
FG05049.1	FG00567.1	3775613	3771131	XP_385225.1	XP_380743.1	0	0	0	0	0.095	0.725	0	0.129	0.764
FG10010.1	FG06757.1	3780574	3777321	XP_390186.1	XP_386933.1	0	0	0	0	0.954	0.914	0.684	0.393	0.999
HOG1	FG00777.1	3780176	3771341	XP_389788.1	XP_380953.1	0	0	0	0	0	0	0.72	0.099	0.736
FG08714.1	FG02588.1	3779278	3773152	XP_388890.1	XP_382764.1	0	0	0	0	0.975	0.91	0.685	0.164	0.999
FG08714.1	FG06270.1	3779278	3776834	XP_388890.1	XP_386446.1	0	0	0	0	0.724	0.91	0.685	0.439	0.995
FG09866.1	FG06289.1	3780430	3776853	XP_390042.1	XP_386465.1	0	0	0	0	0.988	0.915	0.688	0.367	0.999
FG09917.1	FG05447.1	3780481	3776011	XP_390093.1	XP_385623.1	0	0	0	0	0	0.263	0.72	0.705	0.933
FG06927.1	FG06289.1	3777491	3776853	XP_387103.1	XP_386465.1	0	0	0.237	0	0.182	0	0.692	0	0.79
FG08561.1	FG01081.1	3779125	3771645	XP_388737.1	XP_381257.1	0.115	0	0	0	0.953	0.915	0.686	0.183	0.998
FG02588.1	FG02099.1	3773152	3772663	XP_382764.1	XP_382275.1	0	0	0.24	0	0.971	0	0.683	0.14	0.993
FG10246.1	FG08561.1	3780810	3779125	XP_390422.1	XP_388737.1	0	0	0	0	0.946	0.912	0.691	0.156	0.998
FG10246.1	FG09870.1	3780810	3780434	XP_390422.1	XP_390046.1	0	0	0	0	0.987	0.613	0	0	0.994
FG02588.1	FG02542.1	3773152	3773106	XP_382764.1	XP_382718.1	0	0	0	0	0.953	0.381	0.322	0.445	0.987
FG06580.1	FG00330.1	3777144	3770894	XP_386756.1	XP_380506.1	0.192	0	0	0	0.247	0.704	0.912	0.553	0.991
FG08896.1	FG01951.1	3779460	3772515	XP_389072.1	XP_382127.1	0	0	0	0	0.26	0	0.688	0.393	0.847
FG07480.1	FG07291.1	3778044	3777855	XP_387656.1	XP_387467.1	0	0	0	0	0.978	0.915	0.684	0.448	0.999
FG09998.1	FG01111.1	3780562	3771675	XP_390174.1	XP_381287.1	0	0	0	0	0.246	0.192	0	0.553	0.703
FG05322.1	FG05321.1	3775886	3775885	XP_385498.1	XP_385497.1	0.569	0.441	0	0	0.999	0.928	0.961	0.553	0.999
FG06289.1	FG01956.1	3776853	3772520	XP_386465.1	XP_382132.1	0	0	0	0	0.591	0.928	0.478	0.393	0.989
FG09874.1	FG06270.1	3780438	3776834	XP_390050.1	XP_386446.1	0	0	0	0	0.86	0	0.684	0.168	0.959
FG02770.1	FG00500.1	3773334	3771064	XP_382946.1	XP_380676.1	0	0	0	0	0	0	0.8	0.155	0.823
FG06289.1	FG06270.1	3776853	3776834	XP_386465.1	XP_386446.1	0	0	0	0	0.84	0	0.689	0.156	0.954
FG06927.1	FG06270.1	3777491	3776834	XP_387103.1	XP_386446.1	0	0	0	0	0.099	0.274	0.69	0	0.779
FG09866.1	FG05999.1	3780430	3776563	XP_390042.1	XP_386175.1	0	0	0	0	0.99	0.911	0.687	0.455	0.999
FG06270.1	FG01516.1	3776834	3772080	XP_386446.1	XP_381692.1	0	0	0	0	0.869	0	0.651	0.083	0.954
FG07291.1	FG01154.1	3777855	3771718	XP_387467.1	XP_381330.1	0.558	0	0	0	0.999	0.791	0.536	0.393	0.999
FG09874.1	FG01516.1	3780438	3772080	XP_390050.1	XP_381692.1	0	0	0	0	0.999	0.915	0.64	0.449	0.999
FG10845.1	FG08561.1	3781409	3779125	XP_391021.1	XP_388737.1	0.114	0	0	0	0.993	0.91	0.691	0.451	0.999
FG04121.1	FGSG_00921	3774685	3771485	XP_384297.1	XP_381097.1	0.558	0	0.487	0	0.219	0.284	0	0.547	0.932
FG07146.1	FG05422.1	3777710	3775986	XP_387322.1	XP_385598.1	0	0	0	0	0	0.611	0.72	0.704	0.964
FG08714.1	FG06757.1	3779278	3777321	XP_388890.1	XP_386933.1	0	0	0	0	0.853	0.177	0.688	0	0.958
FG06257.1	FG01346.1	3776821	3771910	XP_386433.1	XP_381522.1	0.558	0	0	0	0.669	0.7	0	0.55	0.977
FG10268.1	FG01081.1	3780832	3771645	XP_390444.1	XP_381257.1	0	0	0	0	0.684	0	0.471	0	0.825
FG07291.1	FG01951.1	3777855	3772515	XP_387467.1	XP_382127.1	0	0	0	0	0.26	0.712	0.686	0.393	0.953
FG08714.1	FG01154.1	3779278	3771718	XP_388890.1	XP_381330.1	0.558	0	0	0	0.979	0.126	0.665	0.106	0.997
FG07361.1	FG00644.1	3777925	3771208	XP_387537.1	XP_380820.1	0	0	0	0	0.319	0	0.336	0.404	0.706
FG10010.1	FG06827.1	3780574	3777391	XP_390186.1	XP_387003.1	0.151	0	0	0	0.994	0.901	0.693	0.516	0.999
FG09874.1	FG08561.1	3780438	3779125	XP_390050.1	XP_388737.1	0.136	0	0	0	0.961	0.911	0.688	0.444	0.999
FG01154.1	FG01081.1	3771718	3771645	XP_381330.1	XP_381257.1	0.558	0	0	0	0.999	0.915	0.535	0.445	0.999
FG08714.1	FG01516.1	3779278	3772080	XP_388890.1	XP_381692.1	0	0	0	0	0.992	0.721	0.682	0	0.999
FG06580.1	FG01422.1	3777144	3771986	XP_386756.1	XP_381598.1	0.129	0	0	0	0.123	0.074	0.869	0.553	0.951
FG08478.1	FG06270.1	3779042	3776834	XP_388654.1	XP_386446.1	0	0	0	0	0.675	0.572	0.679	0.104	0.954
FG07058.1	FG03850.1	3777622	3774414	XP_387234.1	XP_384026.1	0	0	0	0	0	0	0.9	0	0.9
FG07146.1	FG00634.1	3777710	3771198	XP_387322.1	XP_380810.1	0	0	0	0	0.154	0.156	0.72	0.176	0.813
FG10845.1	FG08478.1	3781409	3779042	XP_391021.1	XP_388654.1	0	0	0	0	0.862	0.914	0.682	0.393	0.997
FG08714.1	FG01956.1	3779278	3772520	XP_388890.1	XP_382132.1	0	0	0	0	0.984	0.79	0.686	0	0.998
FG07401.1	FG00634.1	3777965	3771198	XP_387577.1	XP_380810.1	0	0	0	0	0.747	0	0	0	0.747
FG10010.1	FG08561.1	3780574	3779125	XP_390186.1	XP_388737.1	0.145	0	0	0	0.972	0.914	0.691	0.48	0.999
FG09874.1	FG08478.1	3780438	3779042	XP_390050.1	XP_388654.1	0	0	0	0	0.95	0.911	0.685	0.445	0.999
FG07291.1	FG02588.1	3777855	3773152	XP_387467.1	XP_382764.1	0	0	0	0	0.954	0.914	0.681	0.448	0.999
FG07291.1	FG06270.1	3777855	3776834	XP_387467.1	XP_386446.1	0	0	0	0	0.741	0.915	0.684	0.186	0.993
FG07291.1	FG01956.1	3777855	3772520	XP_387467.1	XP_382132.1	0	0	0	0	0.999	0.713	0.648	0.181	0.999
FG09966.1	FG06927.1	3780530	3777491	XP_390142.1	XP_387103.1	0	0	0	0	0.183	0.655	0	0	0.706
EF1	FG01099.1	3779375	3771663	XP_388987.1	XP_381275.1	0	0	0	0	0.084	0	0.8	0.103	0.821
FG10246.1	FG06757.1	3780810	3777321	XP_390422.1	XP_386933.1	0	0	0	0	0.948	0.913	0.684	0.369	0.998
FG09321.1	FG05322.1	3779885	3775886	XP_389497.1	XP_385498.1	0.21	0	0	0	0.157	0.111	0.386	0.524	0.795
FG06289.1	FG01021.1	3776853	3771585	XP_386465.1	XP_381197.1	0.558	0	0	0	0.953	0.914	0.685	0.454	0.999
FG09874.1	FG01951.1	3780438	3772515	XP_390050.1	XP_382127.1	0	0	0	0	0.152	0	0.689	0.199	0.77
FG06150.1	FG01897.1	3776714	3772461	XP_386326.1	XP_382073.1	0	0	0	0	0	0	0.9	0.107	0.906
FG06270.1	FG01081.1	3776834	3771645	XP_386446.1	XP_381257.1	0	0	0	0	0.789	0.516	0.685	0.446	0.979
FG09547.1	FG07957.1	3780111	3778521	XP_389723.1	XP_388133.1	0	0	0	0	0.589	0	0.86	0.545	0.971
FG02542.1	FG00634.1	3773106	3771198	XP_382718.1	XP_380810.1	0	0	0	0	0.974	0.792	0.341	0.445	0.997
FG07480.1	FG00634.1	3778044	3771198	XP_387656.1	XP_380810.1	0	0	0	0	0.999	0.915	0.685	0.535	0.999
FG10845.1	FG08714.1	3781409	3779278	XP_391021.1	XP_388890.1	0.558	0	0.243	0	0.972	0.357	0.69	0.094	0.997
FG09870.1	FG00845.1	3780434	3771409	XP_390046.1	XP_381021.1	0	0	0	0	0.999	0.791	0	0	0.999
FG05894.1	FG05422.1	3776458	3775986	XP_386070.1	XP_385598.1	0	0	0	0	0	0	0.72	0.074	0.729
FG01516.1	FG00631.1	3772080	3771195	XP_381692.1	XP_380807.1	0	0	0	0	0.999	0.79	0.655	0.165	0.999
FG10010.1	FG08478.1	3780574	3779042	XP_390186.1	XP_388654.1	0	0	0	0	0.958	0.914	0.683	0.546	0.999
FGSG_02523	FG00845.1	3773087	3771409	XP_382699.1	XP_381021.1	0	0	0	0	0.852	0	0	0	0.852
FG08561.1	FG06289.1	3779125	3776853	XP_388737.1	XP_386465.1	0	0	0	0	0.953	0.912	0.69	0.179	0.998
FG08478.1	FG05999.1	3779042	3776563	XP_388654.1	XP_386175.1	0	0	0	0	0.858	0.911	0.685	0.451	0.997
FG09874.1	FG08896.1	3780438	3779460	XP_390050.1	XP_389072.1	0	0	0	0	0.999	0	0.684	0.174	0.999
FG09432.1	FG07956.1	3779996	3778520	XP_389608.1	XP_388132.1	0	0	0	0	0.54	0.928	0.694	0.553	0.994
FG02014.1	FGSG_00921	3772578	3771485	XP_382190.1	XP_381097.1	0	0	0	0	0.202	0.584	0.184	0.551	0.862
FG07291.1	FG01516.1	3777855	3772080	XP_387467.1	XP_381692.1	0	0	0	0	0.999	0.697	0.538	0.173	0.999
FG08548.1	FG00766.1	3779112	3771330	XP_388724.1	XP_380942.1	0	0	0	0	0.154	0.485	0	0.538	0.781
FG10200.1	FG06681.1	3780764	3777245	XP_390376.1	XP_386857.1	0.558	0.643	0.458	0	0.228	0	0.937	0.553	0.997
FG09966.1	FG08896.1	3780530	3779460	XP_390142.1	XP_389072.1	0	0	0	0	0.175	0	0.691	0.064	0.74
FG09974.1	FG01021.1	3780538	3771585	XP_390150.1	XP_381197.1	0	0	0	0	0.742	0.91	0.456	0.075	0.986
FG02014.1	FG00558.1	3772578	3771122	XP_382190.1	XP_380734.1	0	0	0	0	0.559	0.114	0	0.393	0.742
FG00500.1	FG00387.1	3771064	3770951	XP_380676.1	XP_380563.1	0	0	0	0	0.116	0	0.9	0.551	0.956
FG10845.1	FG10246.1	3781409	3780810	XP_391021.1	XP_390422.1	0.558	0	0	0	0.99	0.915	0.692	0.393	0.999
FG09974.1	FG06270.1	3780538	3776834	XP_390150.1	XP_386446.1	0	0	0	0	0.329	0	0.452	0.449	0.779
FG10010.1	FG06289.1	3780574	3776853	XP_390186.1	XP_386465.1	0.558	0	0.342	0	0.999	0.915	0.689	0.55	0.999
FG09966.1	FG01951.1	3780530	3772515	XP_390142.1	XP_382127.1	0	0	0	0	0.128	0.244	0.357	0.452	0.736
FG01279.1	FG00500.1	3771843	3771064	XP_381455.1	XP_380676.1	0	0	0	0	0	0	0.8	0.533	0.902
FG06257.1	FG01279.1	3776821	3771843	XP_386433.1	XP_381455.1	0	0	0	0	0	0	0.8	0.358	0.866
FG09866.1	FG01021.1	3780430	3771585	XP_390042.1	XP_381197.1	0	0	0	0	0.954	0.915	0.683	0.197	0.998
FG09974.1	FG00634.1	3780538	3771198	XP_390150.1	XP_380810.1	0	0	0	0	0.608	0.362	0.464	0.547	0.931
FG10246.1	FG02099.1	3780810	3772663	XP_390422.1	XP_382275.1	0.18	0	0.392	0	0.855	0.928	0.688	0.393	0.998
FG00524.1	FG00387.1	3771088	3770951	XP_380700.1	XP_380563.1	0	0.166	0	0	0.323	0	0.929	0.551	0.979
FGSG_02523	FG00634.1	3773087	3771198	XP_382699.1	XP_380810.1	0	0	0	0	0.761	0	0	0.08	0.77
FG10268.1	FG06827.1	3780832	3777391	XP_390444.1	XP_387003.1	0	0	0	0	0.521	0	0.482	0.095	0.755
FGSG_01950	FG00633.1	3772514	3771197	XP_382126.1	XP_380809.1	0	0	0	0	0.079	0.685	0	0.086	0.711
FG10894.1	FG00500.1	3781458	3771064	XP_391070.1	XP_380676.1	0	0	0	0	0	0.587	0	0.712	0.876
FG10010.1	FG02588.1	3780574	3773152	XP_390186.1	XP_382764.1	0	0	0	0	0.95	0.189	0.688	0.549	0.993
pmk1	FG05447.1	3776949	3776011	XP_386561.1	XP_385623.1	0	0	0	0	0	0.263	0.19	0.538	0.7
FG01956.1	FG00634.1	3772520	3771198	XP_382132.1	XP_380810.1	0	0	0	0	0.999	0.795	0.68	0.185	0.999
FG02099.1	FG01154.1	3772663	3771718	XP_382275.1	XP_381330.1	0.224	0	0	0	0.999	0.913	0.573	0.492	0.999
FG02782.1	FG00330.1	3773346	3770894	XP_382958.1	XP_380506.1	0.068	0	0	0	0	0	0.8	0.139	0.825
FG06827.1	FG01021.1	3777391	3771585	XP_387003.1	XP_381197.1	0.178	0	0	0	0.852	0.828	0.685	0.393	0.995
FG06827.1	FG01154.1	3777391	3771718	XP_387003.1	XP_381330.1	0.16	0	0	0	0.968	0.91	0.573	0.393	0.999
FG09471.1	FG05250.1	3780035	3775814	XP_389647.1	XP_385426.1	0.212	0	0	0	0.358	0.175	0	0.393	0.712
FG09874.1	FG08714.1	3780438	3779278	XP_390050.1	XP_388890.1	0.558	0	0	0	0.987	0.237	0.691	0	0.998
FG09432.1	FG00564.1	3779996	3771128	XP_389608.1	XP_380740.1	0	0	0	0	0.241	0.928	0.84	0	0.99
FG02014.1	FG01972.1	3772578	3772536	XP_382190.1	XP_382148.1	0	0	0	0	0	0.17	0.72	0.143	0.783
FG09874.1	FG01081.1	3780438	3771645	XP_390050.1	XP_381257.1	0.558	0	0	0	0.975	0.911	0.684	0.166	0.999
FG07956.1	FG06045.1	3778520	3776609	XP_388132.1	XP_386221.1	0	0	0	0	0.723	0.928	0.696	0.553	0.996
FG10246.1	FG01516.1	3780810	3772080	XP_390422.1	XP_381692.1	0	0	0	0	0.999	0.911	0.659	0.161	0.999
FG07291.1	FG06757.1	3777855	3777321	XP_387467.1	XP_386933.1	0	0	0	0	0.982	0.281	0.679	0.104	0.995
FG07956.1	FG01198.1	3778520	3771762	XP_388132.1	XP_381374.1	0	0	0	0	0.255	0.928	0.692	0.547	0.991
FG08896.1	FG00634.1	3779460	3771198	XP_389072.1	XP_380810.1	0	0	0	0	0.991	0.911	0.679	0.454	0.999
FG05530.1	FGSG_01950	3776094	3772514	XP_385706.1	XP_382126.1	0.088	0	0	0	0.122	0.617	0	0.178	0.714
FG09613.1	FG01346.1	3780177	3771910	XP_389789.1	XP_381522.1	0	0	0	0	0.684	0	0	0.179	0.729
FG10246.1	FG01951.1	3780810	3772515	XP_390422.1	XP_382127.1	0	0	0	0	0.198	0	0.692	0.357	0.827
FG09866.1	FG08714.1	3780430	3779278	XP_390042.1	XP_388890.1	0	0	0	0	0.981	0.721	0.687	0.084	0.998
FG09974.1	FG09874.1	3780538	3780438	XP_390150.1	XP_390050.1	0	0	0	0	0.684	0.91	0.458	0.161	0.985
FG06827.1	FG00631.1	3777391	3771195	XP_387003.1	XP_380807.1	0	0	0	0	0.99	0.789	0.691	0.452	0.999
FG09974.1	FG01956.1	3780538	3772520	XP_390150.1	XP_382132.1	0	0	0	0	0.685	0.928	0.457	0.412	0.991
FG01516.1	FG01081.1	3772080	3771645	XP_381692.1	XP_381257.1	0	0	0	0	0.957	0.911	0.548	0.074	0.998
FG05322.1	FG01591.1	3775886	3772155	XP_385498.1	XP_381767.1	0	0	0	0	0.069	0.852	0	0	0.856
FG09704.1	FG04313.1	3780268	3774877	XP_389880.1	XP_384489.1	0.22	0	0	0	0.8	0	0.9	0.545	0.991
